# Supplementary material for: Up-regulation of FOXD1 by YAP alleviates senescence and osteoarthritis
Source: PLoS Biol. 2019 Apr 1;17(4):e3000201. doi: 10.1371/journal.pbio.3000201 (PMC6459557; doi:10.1371/journal.pbio.3000201)
Supplement: S1 Data — (XLSX) [file pbio.3000201.s009.xlsx]

## Sheet: primer list
Primer	Sequence (5’ to 3’)	Application
YAP-LA	F-CCAAAGTGCTGGGACTACAGGCATGAACCAC	Genomic PCR
	R-GCAATAGTCACTGGAAGCCGCAACCCAA
YAP-RA	F-AAATCCCACTCCCGACAGGTAACCTCGTTG	Genomic PCR
YAP-RA	R-AGTTACATCCCGAGTGGGCTAACTACATTGC	Genomic PCR
TAZ-LA	F-TGGCCCCAAAATTCTACCTTTTCCGAGGCAA	Genomic PCR
TAZ-LA-R	R-GACACCAACAAGGCCAGCTTTTCCACGAGA	Genomic PCR
TAZ-RA	F-TCCTCAAGTAAGTCAGCCTGGAGCCGAA	Genomic PCR
TAZ-RA-R	R-CCAGCTGTGGCATAAATGACCATCAAGTCTGT	Genomic PCR
YAP-Exon1	F-CGCTCTTCAACGCCGTCATGAACCCCAA	Genomic PCR
YAP-Exon1-R	R-CAGGGGAAGCCCGAAACCTGTATTCCGA	Genomic PCR
TAZ-Exon2	F-CAGGACCTAGACACAGACCTCGAAGCCCTC	Genomic PCR
TAZ-Exon2-R	R-AGCTGGGAGCACTATGGCCTACCAACCAC	Genomic PCR
TAZ-LA-RA	F-GTCTCCATCCCTCGCCCAGATCTAGTTGGT	Genomic PCR
TAZ-LA-RA-R	R-CCCTGCTTCTGATCCCTTACAATTCCAACACT	Genomic PCR
YAP-LA-RA	F-AGGTGACTCCCTATTTTAAGATGCTGCCAAC	Genomic PCR
YAP-LA-RA-R	R-ACCCCTCCTCCACTCCCGCCAACCTCTC	Genomic PCR
FOXD1	F-CCTCGCCGAGCTCTGTTCTTAGACTCTCAC	Genomic PCR
FOXD1-genome-R	R-GATGCTGTTCTGCCAGGCGGGGAACTTCTC	Genomic PCR
TAZ-CDS	F-ATGAATCCGGCCTCGGCGCCCCCTCCGCTC	RT-PCR
TAZ-CDS-R	R-TTACAGCCAGGTTAGAAAGGGCTCACTTTTGTTC	RT-PCR
YAP-CDS	F-ATGGATCCCGGGCAGCAGCCGCCGCCTCAACC	RT-PCR
YAP-CDS-R	R-CTATAACCATGTAAGAAAGCTTTCTTTATC	RT-PCR
FOXD1-CDS	F-ATGACCCTGAGCACTGAGATGTCCGATG	RT-PCR
FOXD1-CDS-R	R-TTAACAATTGGAAATCCTAGCAG	RT-PCR
TEAD4-CDS	F-ATGTTGGAGGGCACGGCCGGCACCATTACC	RT-PCR
TEAD4-CDS-R	R-TTCATTCTTTCACCAGCCTGTAGATGTGG	RT-PCR
YAP	F-TAGCCCTGCGTAGCCAGTTA	RT-qPCR
YAP-R	R-TCATGCTTAGTCCACTGTCTGT	RT-qPCR
TAZ	F-GATCCTGCCGGAGTCTTTCTT	RT-qPCR
TAZ-R	R-CACGTCGTAGGACTGCTGG	RT-qPCR
FOXD1	F-TGAGCACTGAGATGTCCGATG	RT-qPCR
FOXD1-R	R-CACCACGTCGATGTCTGTTTC	RT-qPCR
P16	F-TCATGATGATGGGCAGCGCC	RT-qPCR
P16-R	R-ACGGGTCGGGTGAGAGTGGC	RT-qPCR
P21	F-CGATGGAACTTCGACTTTGTCA	RT-qPCR
P21-R	R-GCACAAGGGTACAAGACAGTG	RT-qPCR
Lamin B1	F-ACATGGAAATCAGTGCTTACAGG	RT-qPCR
Lamin B1-R	R-GGGATACTGTCACACGGGA	RT-qPCR
18S	F-GTAACCCGTTGAACCCCATT	RT-qPCR
18S-F	R-CCATCCAATCGGTAGTAGCG	RT-qPCR
mP16	F-AATCTCCGCGAGGAAAGC	RT-qPCR
mP16-R	R-GTCTGCAGCGGACTCCAT	RT-qPCR
mP21	F-ATTCCATAGGCGTGGGACC	RT-qPCR
mP21-R	R-TCCTGGGCATTTCGGTCAC	RT-qPCR
mIl6	F-GCTACCAAACTGGATATAATCAGGA	RT-qPCR
mIL6-R	R-CCAGGTAGCTATGGTACTCCAGAA	RT-qPCR
mMmp13	F-GGAGCCCTGATGTTTCCCAT	RT-qPCR
mMMP13-R	R-GTCTTCATCGCCTGGACCATA	RT-qPCR
mIl1b	F-GTATGGGCTGGACTGTTTC	RT-qPCR
mIL1b-R	R-GCTGTCTGCTCATTCACG	RT-qPCR
mCol2a1	F-CCTCCGTCTACTGTCCACTGA	RT-qPCR
mCol2a1-R	R-ATTGGAGCCCTGGATGAGCA	RT-qPCR
mAcan	F-ATTGGAGCCCTGGATGAGCA	RT-qPCR
mAcan-R	R-CGGTCATGAAAGTGGCGGTA	RT-qPCR
mb-actin	F-CAACCGTGAAAAGATGACCC	RT-qPCR
mb-actin-R	R-GTAGATGGGCACAGTGTGGG	RT-qPCR
FOXD1-Pro1	F-ATAATTTATTTAGAACGTCGAGGCTT	CHIP-qPCR
FOXD1-Pro1-R	R-GATTGAATGCCCTAGAGACTTGACA	CHIP-qPCR
FOXD1-Pro2	F-TCGAGGGGTCAAACCAGAGTGTC	CHIP-qPCR
FOXD1-Pro2-R	R-CGGACCTTCCTCGGCTTATAGCA	CHIP-qPCR
YAP	CATCAGATCGTGCACGTCCG	sgRNA
TAZ	TGTCTAGGTCCTGCGTGACG	sgRNA
FOXD1	GCGGCGGCGCTCGTACGCCG	sgRNA
TEAD2	GGAGGGTACCGGCGGCAGTG	sgRNA
TEAD1/3/4	GATCAACTTCATCCACAAG	shRNA
