# Supplementary material for: Up-regulation of FOXD1 by YAP alleviates senescence and osteoarthritis
Source: PLoS Biol. 2019 Apr 1;17(4):e3000201. doi: 10.1371/journal.pbio.3000201 (PMC6459557; doi:10.1371/journal.pbio.3000201)
Supplement: S2 Data — hMSC, human mesenchymal stem cell; TAZ, transcriptional coactivator with PDZ-binding motif; WT, wild type; YAP, Yes-associated protein. (XLSX) [file pbio.3000201.s010.xlsx]

## Sheet: sheet
DEG: log2FoldChange >1 or log2FoldChange < -1, pvalue < 0.01
Up-regulated in YAP-/- hMSCs								Down-regulated in YAP-/- hMSCs								Up-regulated in TAZ-/- hMSCs								Down-regulated in TAZ-/- hMSCs
baseMean	log2FoldChange	lfcSE	stat	pvalue	padj	gene		baseMean	log2FoldChange	lfcSE	stat	pvalue	padj	gene		baseMean	log2FoldChange	lfcSE	stat	pvalue	padj	gene		baseMean	log2FoldChange	lfcSE	stat	pvalue	padj	gene
168.357	5.10222	0.265328	19.2299	2.08069e-82	1.82853e-80	NKX2-5		121.526	-4.75674	0.282595	-16.8323	1.41437e-63	8.88588e-62	ZNF22		2773.83	2.9695	0.0561033	52.9292	0	0	COL3A1		229.936	-2.26566	0.125916	-17.9935	2.19109e-72	8.16485e-70	TNNT1
61.3366	4.92652	0.363241	13.5627	6.66469e-42	2.22619e-40	ACOT2		50.6896	-4.41623	0.360416	-12.2531	1.61632e-34	4.39474e-33	TCEAL7		108.842	2.94021	0.171431	17.151	6.17967e-66	1.97381e-63	ANGPT2		238.991	-2.15761	0.122471	-17.6174	1.81278e-69	6.39961e-67	ITGA7
200.704	4.18125	0.203102	20.5869	3.59568e-94	3.7919e-92	CRHBP		49.6173	-4.31966	0.354089	-12.1994	3.1331e-34	8.39511e-33	TUSC1		81.8941	2.78737	0.180368	15.4538	7.11089e-54	1.61682e-51	HSPB6		41.8894	-1.99864	0.189959	-10.5214	6.88345e-26	6.41261e-24	TRIM58
66.9483	4.14473	0.311224	13.3175	1.83098e-40	5.88946e-39	POSTN		219.909	-4.31492	0.20171	-21.3917	1.59567e-101	1.94698e-99	H1F0		81.913	2.78674	0.179462	15.5283	2.23279e-54	5.16429e-52	SCIN		505.047	-1.90558	0.0947173	-20.1186	5.07232e-90	2.34638e-87	CCBE1
137.605	3.92465	0.227655	17.2395	1.34241e-66	8.92763e-65	SYTL5		60.4132	-4.2764	0.337914	-12.6553	1.04579e-36	3.01563e-35	ZIC1		239.872	2.47636	0.127188	19.4701	1.96758e-84	8.24848e-82	SERPINB2		85.9551	-1.84025	0.166377	-11.0607	1.94507e-28	1.99184e-26	PDE1C
1805.39	3.92271	0.0750491	52.2686	0	0	COL11A1		55.7494	-3.96398	0.327098	-12.1186	8.41378e-34	2.22618e-32	VAMP5		60.8451	2.47452	0.185398	13.3471	1.231e-40	2.01389e-38	RELN		25.7491	-1.80723	0.191174	-9.45331	3.28267e-21	2.52538e-19	TRH
85.1902	3.8949	0.274085	14.2106	7.87763e-46	2.98219e-44	CACNA1H		51.1451	-3.90956	0.334567	-11.6854	1.51328e-31	3.7299e-30	EPHB1		103.155	2.43857	0.165117	14.7687	2.331e-49	4.66722e-47	ITGA8		152.365	-1.8048	0.144084	-12.526	5.38307e-36	7.76493e-34	PTPRB
34.9291	3.7788	0.362984	10.4104	2.2236e-25	4.28581e-24	ARPP21		29.911	-3.83431	0.383144	-10.0075	1.41295e-23	2.49532e-22	OLFML1		338.112	2.26269	0.110244	20.5244	1.30421e-93	6.72924e-91	NPTX1		263.913	-1.78862	0.117204	-15.2607	1.39726e-52	3.02328e-50	CORO2B
513.824	3.66502	0.120036	30.5326	9.62603e-205	3.84105e-202	ANGPTL4		36.9346	-3.80593	0.361988	-10.514	7.44794e-26	1.47401e-24	IRX1		180.373	2.23	0.137085	16.2673	1.68382e-59	4.60989e-57	PCDH9		53.4406	-1.78655	0.185709	-9.62017	6.57246e-22	5.24819e-20	TENM2
34.2785	3.6417	0.360951	10.0892	6.16823e-24	1.10385e-22	SSTR1		40.2255	-3.76047	0.349012	-10.7746	4.53669e-27	9.50066e-26	FUT4		1480.48	2.22761	0.0586749	37.9653	0	0	TIMP3		82.8764	-1.665	0.169348	-9.83183	8.21098e-23	6.71649e-21	TIE1
715.712	3.59585	0.10148	35.4339	5.13386e-275	4.21091e-272	EEF1A2		32.022	-3.72247	0.370771	-10.0398	1.01876e-23	1.80564e-22	B3GALNT1		59.6526	2.22606	0.184925	12.0377	2.25255e-33	2.8241e-31	ALDH1A3		30.7831	-1.64054	0.191835	-8.55184	1.21143e-17	7.38697e-16	FXYD6
49.7802	3.58214	0.317853	11.2698	1.84961e-29	4.22718e-28	PPP2R2B		1743.21	-3.65027	0.0525893	-31.3803	3.7547e-216	1.73232e-213	FOXD1		508.603	2.19491	0.0919834	23.8621	7.58867e-126	6.36262e-123	PTGS1		424.248	-1.54449	0.0956648	-16.1448	1.23565e-58	3.18774e-56	HAPLN1
18.736	3.40933	0.401296	8.49581	1.96552e-17	2.61904e-16	TLX1		55.486	-3.63864	0.310641	-11.7133	1.08953e-31	2.69445e-30	MGMT		91.4373	2.16921	0.167912	12.9188	3.527e-38	5.50171e-36	SNCA		71.0083	-1.54378	0.175164	-8.81334	1.21469e-18	8.14752e-17	SYT11
20.5493	3.35026	0.397039	8.43812	3.22489e-17	4.21721e-16	EN1		25.1306	-3.6296	0.387874	-9.35768	8.15098e-21	1.26675e-19	TRH		56.0431	2.04683	0.184705	11.0816	1.54072e-28	1.58991e-26	ELFN1		44.7905	-1.4949	0.186365	-8.02134	1.04596e-15	5.63518e-14	NLRP2
118.267	3.3338	0.218934	15.2274	2.32693e-52	1.07695e-50	ITGA8		27.2768	-3.61563	0.380973	-9.49052	2.29877e-21	3.65722e-20	MAB21L1		98.9852	1.97214	0.162136	12.1635	4.86198e-34	6.52235e-32	EVA1C		167.541	-1.4942	0.136338	-10.9595	5.98231e-28	6.03404e-26	PRDM8
532.864	3.29528	0.110746	29.7553	1.47994e-194	5.32923e-192	DIO2		91.4837	-3.58887	0.256332	-14.0009	1.53951e-44	5.57093e-43	PSMD5		5083.45	1.93442	0.0460587	41.9991	0	0	COL6A3		37.6586	-1.47885	0.189485	-7.80458	5.97001e-15	2.99954e-13	DAPK1
97.4431	3.28392	0.237083	13.8514	1.24824e-43	4.37743e-42	MYOCD		78.0323	-3.58393	0.27317	-13.1197	2.53779e-39	7.97189e-38	GSDMD		76.945	1.86907	0.17169	10.8863	1.33939e-27	1.32117e-25	FLT1		28.8147	-1.46926	0.191905	-7.65617	1.91566e-14	9.27746e-13	FMNL1
18.7207	3.27429	0.397889	8.22917	1.88514e-16	2.35667e-15	ISL1		70.6612	-3.56161	0.284152	-12.5342	4.85412e-36	1.37029e-34	TMEM119		991.268	1.8525	0.065512	28.2772	6.58407e-176	8.83254e-173	TBX2		52.4095	-1.44464	0.181837	-7.94469	1.94683e-15	1.02418e-13	ADAMTS18
132.567	3.25681	0.203394	16.0124	1.04739e-57	5.58253e-56	CNTNAP3		46.4237	-3.5218	0.333398	-10.5633	4.40656e-26	8.83946e-25	KISS1		93.1319	1.80951	0.165306	10.9465	6.90995e-28	6.91768e-26	CCL2		403.259	-1.41819	0.0941736	-15.0593	2.99906e-51	6.18959e-49	SPINT2
190.409	3.20218	0.18008	17.782	9.75012e-71	6.92071e-69	ANGPT1		66.3587	-3.47596	0.285397	-12.1794	4.00271e-34	1.06671e-32	ADGRG6		106.378	1.79597	0.161858	11.0959	1.31292e-28	1.376e-26	ANGPT1		27.6875	-1.39268	0.191887	-7.2578	3.93427e-13	1.65449e-11	CELF2
16.2188	3.1681	0.407668	7.77129	7.76925e-15	8.85071e-14	POU3F4		75.3177	-3.44247	0.272148	-12.6493	1.12901e-36	3.24925e-35	ZNF544		85.0948	1.78233	0.167413	10.6463	1.81446e-26	1.71415e-24	GRIA1		60.5405	-1.38694	0.180927	-7.66573	1.77813e-14	8.6426e-13	SLITRK5
498.716	3.11837	0.109841	28.3897	2.71007e-177	8.51307e-175	NPTX1		28.0861	-3.42261	0.373513	-9.1633	5.03322e-20	7.64511e-19	PEX5L		59.8529	1.77251	0.179532	9.8729	5.45614e-23	4.51815e-21	RASGRF2		42.1736	-1.38019	0.188573	-7.31916	2.49521e-13	1.06603e-11	PAX8
545.006	3.06304	0.104921	29.1937	2.32795e-187	7.99299e-185	COL4A6		98.0852	-3.40324	0.238835	-14.2493	4.52483e-46	1.72313e-44	PARP14		140.562	1.72302	0.142017	12.1325	7.10061e-34	9.33869e-32	COL5A3		22.2319	-1.37309	0.190104	-7.22286	5.09072e-13	2.08844e-11	CD70
14.1931	3.037	0.409926	7.40866	1.27581e-13	1.3293e-12	LOC100287225		555.83	-3.39361	0.111788	-30.3575	1.9994e-202	7.56903e-200	ANPEP		79.735	1.70928	0.171067	9.99188	1.6541e-23	1.39558e-21	LIPG		16.3016	-1.36714	0.184781	-7.3987	1.37524e-13	6.0488e-12	ZNF558
105.383	3.02218	0.218428	13.836	1.54555e-43	5.40721e-42	PCDHB5		57.8508	-3.30142	0.297133	-11.1109	1.1099e-28	2.45675e-27	LRRK1		1054.42	1.70204	0.0664433	25.6165	1.00013e-144	1.03206e-141	EPAS1		76.0423	-1.36497	0.176695	-7.72498	1.11872e-14	5.47725e-13	ZIC1
15.895	3.0191	0.404878	7.45682	8.86375e-14	9.33412e-13	VIT		174.148	-3.29576	0.184594	-17.8541	2.68718e-71	1.93529e-69	DECR1		89.5544	1.68734	0.162744	10.3681	3.46443e-25	3.11915e-23	PRRX2		61.2359	-1.32041	0.17812	-7.41304	1.23433e-13	5.48295e-12	EBF2
139.661	3.01897	0.194989	15.4828	4.53546e-54	2.21727e-52	ADAMTS2		135.666	-3.29299	0.207347	-15.8815	8.50949e-57	4.3928e-55	HAND2		248.564	1.65738	0.117828	14.0661	6.13937e-45	1.09813e-42	JAG1		164.438	-1.31311	0.13535	-9.70158	2.9687e-22	2.38474e-20	KRT7
27.4573	2.9989	0.357027	8.39966	4.47766e-17	5.79896e-16	SNAP25		17.5117	-3.27755	0.404248	-8.10776	5.15602e-16	6.26015e-15	GSTM1		28.112	1.65705	0.191673	8.6452	5.37128e-18	3.43123e-16	COLEC10		52.4252	-1.28582	0.183819	-6.99505	2.65159e-12	1.03104e-10	DYSF
62.5874	2.98061	0.272785	10.9266	8.60248e-28	1.84335e-26	HAS3		505.095	-3.2188	0.115011	-27.9869	2.34387e-172	6.92098e-170	PODXL		66.9302	1.63662	0.17461	9.37301	7.04915e-21	5.34262e-19	PTPRN2		392.967	-1.26627	0.0933712	-13.5616	6.76037e-42	1.11963e-39	PPP1R14A
49.6308	2.96033	0.290982	10.1736	2.60088e-24	4.77011e-23	CXCL8		33.3384	-3.18238	0.354813	-8.96919	2.9869e-19	4.37486e-18	SAMD9		113.144	1.59185	0.152175	10.4607	1.3095e-25	1.20322e-23	TNFRSF11B		1817.01	-1.24627	0.0540555	-23.0553	1.30183e-117	9.70227e-115	IGFBP2
50.9206	2.90877	0.298231	9.75342	1.78348e-22	2.99219e-21	ROR1		113.519	-3.15481	0.21558	-14.634	1.70452e-48	6.99042e-47	CLDN4		84.7824	1.58554	0.166111	9.54507	1.36021e-21	1.06088e-19	C5orf46		55.8772	-1.24564	0.180028	-6.91913	4.54441e-12	1.73191e-10	NEFM
134.5	2.90433	0.195119	14.8849	4.13178e-50	1.76816e-48	CDKN2B		15.7632	-3.15033	0.407011	-7.74016	9.929e-15	1.12937e-13	LOC730102		12484.4	1.48427	0.0334629	44.3558	0	0	MMP1		163.325	-1.24526	0.137216	-9.07519	1.13475e-19	7.88742e-18	ZIC2
55.0391	2.89379	0.282726	10.2353	1.37772e-24	2.57476e-23	CACNA2D4		49.0538	-3.13353	0.300377	-10.432	1.77124e-25	3.42733e-24	SLC4A4		167.387	1.47675	0.13195	11.1918	4.47471e-29	4.84099e-27	ZNF469		106.086	-1.2252	0.150862	-8.12131	4.61168e-16	2.56194e-14	ADORA1
95.7567	2.89278	0.221213	13.0769	4.46169e-39	1.38679e-37	SNCA		116.316	-3.11498	0.216211	-14.4071	4.66889e-47	1.83817e-45	FAM129A		680.81	1.46643	0.0749684	19.5606	3.3481e-85	1.49716e-82	LAMA4		35.8495	-1.21545	0.189666	-6.40841	1.47046e-10	4.79955e-09	ROR2
16.7156	2.87848	0.39533	7.28121	3.30837e-13	3.34782e-12	CNTNAP3B		18.1741	-3.06534	0.3963	-7.7349	1.03487e-14	1.17529e-13	MFAP5		72.9401	1.46616	0.172754	8.48698	2.1207e-17	1.27575e-15	ADAMTS2		321.611	-1.21046	0.108724	-11.1334	8.62893e-29	9.18707e-27	ARSI
15.3295	2.87241	0.402018	7.14499	9.0004e-13	8.77688e-12	C8orf4		24.9797	-2.98002	0.368655	-8.08348	6.2945e-16	7.58628e-15	NEFH		68.1013	1.45256	0.173915	8.35212	6.70459e-17	3.87682e-15	PCDH7		19.1183	-1.19315	0.188551	-6.32799	2.48377e-10	7.91445e-09	BST1
33.8437	2.8503	0.326365	8.73345	2.47012e-18	3.43721e-17	GPRC5C		18.5045	-2.96614	0.392901	-7.54934	4.37467e-14	4.7317e-13	PAX3		41.6452	1.44513	0.189163	7.6396	2.17905e-14	1.044e-12	LHX8		108.632	-1.18117	0.148954	-7.92977	2.19559e-15	1.14162e-13	SPTBN2
13.346	2.82315	0.408774	6.90638	4.9717e-12	4.49492e-11	LPPR4		93.3664	-2.95922	0.230872	-12.8176	1.30767e-37	3.87681e-36	HAS2		973.004	1.43333	0.0664954	21.5554	4.71562e-103	3.01238e-100	WNT5A		146.374	-1.16746	0.138572	-8.42494	3.60941e-17	2.14249e-15	CADM1
333.258	2.76309	0.124871	22.1277	1.7121e-108	2.29796e-106	CLDN1		269.471	-2.95878	0.142025	-20.8328	2.18261e-96	2.47877e-94	CD109		867.215	1.41023	0.0690766	20.4154	1.22021e-92	6.06262e-90	NID2		332.12	-1.15949	0.0979604	-11.8363	2.53372e-32	3.00795e-30	ATP8B1
383.558	2.73325	0.120209	22.7374	1.91191e-114	2.7948e-112	QPRT		18.4935	-2.95273	0.393727	-7.49943	6.40961e-14	6.84248e-13	ZC3HAV1L		61.6564	1.39747	0.1755	7.96279	1.68202e-15	8.9187e-14	NNMT		70.4757	-1.15525	0.168654	-6.84978	7.39654e-12	2.73346e-10	DBNDD1
60.3101	2.70331	0.271246	9.96626	2.14132e-23	3.76811e-22	GBP2		19.8903	-2.94905	0.387468	-7.61108	2.71804e-14	2.98358e-13	SMOC1		732.131	1.38548	0.0741277	18.6904	5.92367e-78	2.27046e-75	DDX10		30.6253	-1.15176	0.19146	-6.01566	1.79157e-09	5.23614e-08	PRICKLE1
87.8467	2.65855	0.225202	11.8052	3.66914e-32	9.19714e-31	SP140		31.0849	-2.91471	0.343675	-8.48101	2.23249e-17	2.96141e-16	HEIH		39.2569	1.36726	0.187853	7.27835	3.3794e-13	1.43011e-11	CCDC68		77.2153	-1.13755	0.165515	-6.87281	6.29494e-12	2.35884e-10	KCNK6
20.3768	2.65707	0.373533	7.11336	1.13252e-12	1.09427e-11	MRVI1		30.7605	-2.9039	0.343706	-8.44881	2.94297e-17	3.86566e-16	ROR2		940.702	1.35226	0.066894	20.215	7.22033e-91	3.45931e-88	SLC7A11		17.8105	-1.12675	0.188422	-5.97992	2.23254e-09	6.45464e-08	ELOVL2
105.311	2.65335	0.206988	12.8188	1.28646e-37	3.82159e-36	GRIA1		18.6009	-2.89192	0.387584	-7.46141	8.5601e-14	9.03369e-13	TMEM204		1390.14	1.34813	0.0548643	24.5721	2.51173e-133	2.24632e-130	MYLK		191.432	-1.11954	0.123275	-9.08163	1.06957e-19	7.47308e-18	CD82
1113.58	2.65049	0.0719559	36.835	5.09222e-297	5.37011e-294	COL4A5		19.1066	-2.88791	0.389548	-7.41349	1.23022e-13	1.2836e-12	NUDT19		304.706	1.31292	0.104691	12.5409	4.45712e-36	6.49917e-34	RBP1		34.8039	-1.10569	0.190647	-5.79967	6.6447e-09	1.78277e-07	PEX5L
16.1865	2.60636	0.392263	6.64441	3.04444e-11	2.57878e-10	ZNF229		55.8069	-2.88511	0.276918	-10.4186	2.03847e-25	3.93411e-24	SPOCK1		62.036	1.30812	0.177769	7.35855	1.85925e-13	8.07181e-12	SIM2		64.2103	-1.09209	0.172095	-6.34582	2.21244e-10	7.08352e-09	GCNT1
51.966	2.592	0.276353	9.37933	6.63941e-21	1.03729e-19	SLC7A14		14.416	-2.87249	0.407682	-7.04592	1.84237e-12	1.74588e-11	GPX7		32.9678	1.30443	0.191131	6.82482	8.80384e-12	3.19199e-10	TM4SF18		763.611	-1.07397	0.0696342	-15.423	1.14645e-53	2.56327e-51	ANPEP
24.0479	2.58472	0.355941	7.26165	3.82384e-13	3.84048e-12	GATA3-AS1		28.4856	-2.86977	0.349145	-8.21941	2.04504e-16	2.54579e-15	ST6GALNAC5		813.064	1.30404	0.0730235	17.8579	2.50987e-71	9.09999e-69	ITGA11		208.132	-1.06944	0.121441	-8.80622	1.29436e-18	8.63872e-17	RGS5
198.427	2.57776	0.15576	16.5496	1.61072e-61	9.55047e-60	EPHB6		119.762	-2.8638	0.203461	-14.0754	5.37648e-45	1.97458e-43	NETO1		19.987	1.30353	0.18974	6.87009	6.41596e-12	2.3975e-10	RCAN2		1141.35	-1.06541	0.0607461	-17.5388	7.24934e-69	2.49359e-66	CPA4
483.507	2.57505	0.103733	24.8237	4.96919e-136	9.52794e-134	CLSTN2		164.405	-2.84448	0.178972	-15.8934	7.03851e-57	3.64619e-55	RCN3		2829.44	1.29508	0.0456704	28.357	6.8546e-177	1.02172e-173	IGFBP7		24.0327	-1.06421	0.191859	-5.54685	2.90861e-08	7.00521e-07	LMTK3
136.238	2.57484	0.186719	13.7899	2.93088e-43	1.01815e-41	SELENBP1		25.8334	-2.80561	0.355799	-7.88538	3.13591e-15	3.65131e-14	EBF3		184.846	1.27686	0.132749	9.61864	6.67098e-22	5.29534e-20	DIO2		632.975	-1.06163	0.0758909	-13.9889	1.82211e-44	3.21626e-42	CDCP1
92.2815	2.56756	0.221971	11.5671	6.04998e-31	1.4619e-29	DGKG		92.3789	-2.80527	0.224672	-12.4861	8.89466e-36	2.50135e-34	ANXA3		3960.5	1.25836	0.0472748	26.6181	4.19515e-156	4.68983e-153	COL4A1		95.0926	-1.04057	0.157167	-6.6208	3.57255e-11	1.2416e-09	SYNDIG1
112.989	2.56636	0.198248	12.9452	2.50065e-38	7.69158e-37	BHLHE41		157.203	-2.79389	0.419487	-6.66024	2.73383e-11	2.33173e-10	CBR1		10955.1	1.24982	0.0732558	17.061	2.89471e-65	9.03081e-63	THBS1		869.88	-1.03825	0.0683508	-15.19	4.12134e-52	8.63871e-50	NRP2
63.2225	2.5657	0.251332	10.2084	1.81797e-24	3.3677e-23	RASGRF2		21.5993	-2.79018	0.373594	-7.46849	8.11186e-14	8.58519e-13	PXMP4		27.5367	1.24982	0.191831	6.51519	7.25991e-11	2.45319e-09	FRMD3		61.258	-1.03773	0.179557	-5.77941	7.49646e-09	1.99512e-07	KISS1
27.2756	2.5146	0.352505	7.13353	9.78305e-13	9.49618e-12	PALMD		87.1497	-2.78877	0.227307	-12.2688	1.33281e-34	3.63057e-33	SPTBN2		114.06	1.22727	0.154124	7.96287	1.68097e-15	8.9187e-14	STK32B		67.1213	-1.03026	0.173381	-5.94217	2.81273e-09	8.01119e-08	ASS1
10.2862	2.49846	0.41516	6.01806	1.76515e-09	1.28885e-08	KCTD4		80.1854	-2.78065	0.236764	-11.7444	7.5496e-32	1.87963e-30	SCN8A		160.165	1.22393	0.132445	9.24105	2.44087e-20	1.79913e-18	GNG2		112.327	-1.02983	0.149729	-6.87798	6.07064e-12	2.28117e-10	LOXL4
12.9901	2.47334	0.408202	6.05912	1.36866e-09	1.00883e-08	NAP1L2		14.7812	-2.7677	0.40462	-6.84024	7.9061e-12	7.04015e-11	CNTN1		207.403	1.21848	0.120172	10.1395	3.6899e-24	3.21428e-22	COL4A6		59.0697	-1.02575	0.17591	-5.8311	5.50618e-09	1.49525e-07	HOXB2
643.441	2.44124	0.0876126	27.864	7.27953e-171	2.06683e-168	HEPH		166.744	-2.75014	0.174027	-15.8029	2.96941e-56	1.51697e-54	WWC1		56.2187	1.21669	0.17822	6.82691	8.67617e-12	3.15422e-10	LINC00673		117.234	-1.0221	0.154718	-6.60621	3.94273e-11	1.36319e-09	LRRN1
96.715	2.40002	0.215694	11.127	9.27198e-29	2.06162e-27	AK4		48.2008	-2.74451	0.298407	-9.19721	3.6737e-20	5.60316e-19	FERMT1		37.0997	1.20621	0.189114	6.37823	1.79146e-10	5.77701e-09	SYTL5		259.826	-1.01947	0.114391	-8.91213	5.00596e-19	3.42627e-17	NRGN
42.9978	2.39471	0.294253	8.13828	4.00931e-16	4.90825e-15	SCN2A		21.1333	-2.73286	0.37705	-7.248	4.22976e-13	4.22805e-12	ZNF300		15533.9	1.19635	0.0314806	38.0028	0	0	SPARC		14.1079	-1.01893	0.181327	-5.6193	1.91729e-08	4.75425e-07	DSC3
141.863	2.39443	0.186397	12.8459	9.07006e-38	2.7273e-36	TMEM59L		122.198	-2.72774	0.366782	-7.43696	1.03032e-13	1.08038e-12	FZD6		329.477	1.19544	0.100399	11.9069	1.08999e-32	1.32929e-30	PDGFA		34.8463	-1.01708	0.190229	-5.34663	8.96094e-08	2.01022e-06	ST6GALNAC5
1847.87	2.39095	0.0543888	43.9603	0	0	COL3A1		38.3171	-2.69748	0.313888	-8.59378	8.4156e-18	1.14094e-16	PAX8		41.601	1.19122	0.186723	6.3796	1.77547e-10	5.73927e-09	EREG		26.6396	-1.01659	0.191915	-5.29707	1.17674e-07	2.60407e-06	PLCXD3
1348.05	2.3893	0.0624228	38.2761	0	0	P3H2		73.7594	-2.69223	0.24542	-10.9699	5.33569e-28	1.1517e-26	DTX3		22.2199	1.18867	0.191005	6.22321	4.87084e-10	1.49525e-08	DOK6		11.6503	-1.01476	0.175604	-5.77869	7.52836e-09	1.99591e-07	HOXB4
155.15	2.36328	0.166543	14.1902	1.05369e-45	3.96855e-44	FAM212B		22.1418	-2.64796	0.367686	-7.20168	5.94741e-13	5.87341e-12	THUMPD2		102.575	1.18108	0.155614	7.58981	3.20375e-14	1.51332e-12	RNF152		52.4388	-1.00682	0.18592	-5.4153	6.11853e-08	1.3983e-06	KIF5A
87.9231	2.36018	0.223829	10.5445	5.38355e-26	1.07409e-24	GBP1		15.7271	-2.6219	0.397082	-6.60291	4.03155e-11	3.37234e-10	LYL1		42.1492	1.1766	0.1872	6.28525	3.2732e-10	1.02593e-08	TBC1D8		25.5177	-1.00143	0.191703	-5.22387	1.75219e-07	3.79124e-06	HOXB3
9.29488	2.33604	0.417851	5.59061	2.26267e-08	1.46197e-07	ANKRD29		18.181	-2.60905	0.38716	-6.73894	1.5955e-11	1.38728e-10	BST1		371.382	1.17544	0.0942873	12.4666	1.13544e-35	1.62042e-33	NETO1		454.389	-1.00107	0.0947994	-10.5599	4.57357e-26	4.29052e-24	CD24
155.821	2.32615	0.16938	13.7333	6.41333e-43	2.20714e-41	PPAPDC1A		15.1478	-2.5826	0.397884	-6.49084	8.53604e-11	6.97819e-10	SHOX2		99.2539	1.16664	0.154028	7.57422	3.61301e-14	1.68294e-12	COPZ2
47.6688	2.32128	0.276084	8.40788	4.17489e-17	5.42112e-16	RAB11FIP4		106.846	-2.57342	0.202689	-12.6964	6.19027e-37	1.79554e-35	SLFN11		145.934	1.16054	0.135981	8.53457	1.40676e-17	8.53924e-16	TRIML2
287.088	2.31954	0.125936	18.4184	9.36058e-76	7.12369e-74	HBEGF		113.71	-2.57011	0.198011	-12.9796	1.59613e-38	4.91968e-37	THBD		43.1184	1.15533	0.185843	6.21672	5.07665e-10	1.55487e-08	TBX2-AS1
8.95155	2.31371	0.417965	5.53566	3.10065e-08	1.97149e-07	NTRK2		85.1189	-2.55619	0.227428	-11.2395	2.60726e-29	5.92208e-28	NTNG1		76.921	1.15341	0.16703	6.90541	5.00578e-12	1.90234e-10	CTHRC1
209.608	2.31181	0.14857	15.5605	1.35116e-54	6.64949e-53	PCDHGB4		59.3115	-2.54975	0.263394	-9.68037	3.65395e-22	6.01416e-21	FHOD3		1863.79	1.15112	0.0496056	23.2055	4.00392e-119	3.15957e-116	ITGA2
405.997	2.30825	0.112928	20.44	7.36982e-93	7.55612e-91	SEZ6L2		3724.42	-2.52587	0.118296	-21.352	3.73498e-101	4.51994e-99	MMP1		102.748	1.14824	0.154816	7.41683	1.1996e-13	5.3464e-12	EPHB6
51.4919	2.30328	0.415889	5.53821	3.05579e-08	1.94548e-07	HNMT		36.1285	-2.52216	0.310466	-8.12379	4.5185e-16	5.50422e-15	HCG11		540.33	1.14801	0.0828608	13.8547	1.1923e-43	2.07724e-41	PAMR1
12.3001	2.28875	0.407536	5.61607	1.95348e-08	1.27503e-07	PHOSPHO1		321.557	-2.51701	0.130096	-19.3473	2.14619e-83	1.94395e-81	PPP1R14A		108.125	1.13809	0.156069	7.29221	3.0492e-13	1.29446e-11	OSR1
15.6415	2.28768	0.385751	5.93044	3.02115e-09	2.15064e-08	ACOT1		10.6234	-2.49997	0.414818	-6.02668	1.67367e-09	1.22448e-08	IRF6		84.9719	1.12456	0.162885	6.90401	5.05547e-12	1.9158e-10	ITGBL1
231.089	2.28655	0.140981	16.2189	3.71002e-59	2.03623e-57	ADAMTS14		89.4257	-2.48991	0.21982	-11.327	9.64079e-30	2.238e-28	LOXL4		83.6502	1.1241	0.163752	6.86464	6.6657e-12	2.4839e-10	FAM155A
246.876	2.28299	0.134282	17.0014	8.01167e-65	5.18791e-63	NCAM2		92.9881	-2.48943	0.218053	-11.4166	3.45437e-30	8.16005e-29	RBP1		190.987	1.12048	0.126758	8.83958	9.60752e-19	6.54238e-17	F2RL1
324.323	2.26544	0.117783	19.2341	1.91801e-82	1.69566e-80	F2RL1		28.8641	-2.48822	0.336272	-7.39941	1.36788e-13	1.42021e-12	TBX1		179.783	1.11881	0.126597	8.83761	9.77851e-19	6.62518e-17	KIAA1462
52.4084	2.26333	0.261496	8.65532	4.91531e-18	6.73812e-17	CACNG4		42.1326	-2.48793	0.293445	-8.47834	2.28438e-17	3.02481e-16	PDE4A		2948.9	1.10937	0.0414533	26.7619	8.98771e-158	1.09609e-154	PRNP
220.127	2.25718	0.1416	15.9405	3.31597e-57	1.74224e-55	PCDHGA10		14.7143	-2.462	0.394521	-6.24048	4.36221e-10	3.37192e-09	LINC01139		141.198	1.10218	0.140813	7.8273	4.98467e-15	2.52337e-13	TOX2
19.0182	2.25203	0.366206	6.14963	7.76639e-10	5.90437e-09	MAGEL2		22.547	-2.45279	0.358637	-6.83921	7.96322e-12	7.08673e-11	HOXB3		58.1218	1.09892	0.175695	6.25472	3.9824e-10	1.23097e-08	CDKN2B
17780.3	2.24527	0.0360921	62.2094	0	0	THBS1		9.07836	-2.44869	0.419168	-5.84179	5.16428e-09	3.58633e-08	VILL		38.9259	1.09661	0.187881	5.83673	5.32362e-09	1.45451e-07	MBP
9.44612	2.2387	0.415687	5.38555	7.22249e-08	4.39361e-07	ANKRD18A		81.9362	-2.44609	0.228929	-10.6849	1.19746e-26	2.45888e-25	FAP		519.113	1.09276	0.0854941	12.7817	2.07546e-37	3.1639e-35	IL1R1
1272.26	2.22101	0.0655177	33.8994	6.79294e-252	4.36048e-249	GDF15		96.71	-2.44154	0.212031	-11.515	1.10867e-30	2.66586e-29	FAM127C		255.602	1.09163	0.111673	9.77516	1.4393e-22	1.17019e-20	FAM107B
9.28402	2.21295	0.416131	5.31792	1.04958e-07	6.24584e-07	LINC01085		9.14323	-2.4348	0.419394	-5.80551	6.4172e-09	4.40053e-08	GUSBP4		25.1225	1.08934	0.191915	5.67613	1.37778e-08	3.52055e-07	CXCL8
54.4038	2.2112	0.255973	8.63842	5.69942e-18	7.78412e-17	TBC1D8		66.4418	-2.42278	0.245359	-9.87444	5.37339e-23	9.26785e-22	ME3		1627.58	1.08589	0.0524876	20.6884	4.40542e-95	2.36395e-92	PRKCDBP
4258.56	2.21079	0.0414592	53.3244	0	0	PLAU		12.4744	-2.42223	0.407763	-5.94029	2.84512e-09	2.03121e-08	FBXO43		145.603	1.08406	0.139553	7.7681	7.96739e-15	3.95861e-13	ALDH1L2
29.3941	2.2103	0.331531	6.66693	2.61205e-11	2.23561e-10	TSPAN11		11.3172	-2.42148	0.41227	-5.87353	4.26604e-09	2.99069e-08	CRYAB		238.911	1.0744	0.116812	9.19768	3.65756e-20	2.63797e-18	FAP
7.61646	2.20916	0.420892	5.24876	1.53125e-07	8.95699e-07	FSTL5		66.7092	-2.4076	0.243091	-9.90411	3.99514e-23	6.93932e-22	PARVB		424.466	1.0716	0.0906244	11.8246	2.91197e-32	3.42668e-30	GALNT5
67.6247	2.20913	0.24009	9.20127	3.53741e-20	5.40645e-19	PCDHA10		9.77902	-2.4054	0.416296	-5.77809	7.55512e-09	5.13081e-08	EVC2		1048.03	1.07055	0.0646765	16.5524	1.5389e-61	4.39243e-59	TPBG
18.3487	2.1879	0.369812	5.91626	3.29344e-09	2.33883e-08	LINC01411		20.0718	-2.39552	0.374372	-6.39877	1.56638e-10	1.25345e-09	RAB3IL1		2155.69	1.06492	0.0466819	22.8122	3.47111e-115	2.45078e-112	ITGB5
118.023	2.18367	0.184785	11.8174	3.17453e-32	7.97088e-31	EDN1		23.9904	-2.39516	0.352977	-6.78561	1.15597e-11	1.01709e-10	STXBP2		17692.2	1.05828	0.0326631	32.3997	2.76728e-230	6.18719e-227	COL6A2
13.6529	2.17641	0.394274	5.52004	3.3892e-08	2.1494e-07	THUMPD3		89.1896	-2.37329	0.212133	-11.1878	4.68094e-29	1.0535e-27	CASP4		818.999	1.05089	0.0687786	15.2794	1.04953e-52	2.3081e-50	TNFRSF21
4384.36	2.17532	0.0415028	52.4137	0	0	IGFBP7		165.069	-2.36112	0.16697	-14.141	2.12276e-45	7.9343e-44	C1orf216		14542.9	1.04803	0.0339678	30.8538	4.98139e-209	9.54648e-206	COL6A1
36.2882	2.16894	0.301786	7.18701	6.62269e-13	6.50548e-12	ACHE		18.0534	-2.34427	0.379015	-6.18517	6.20372e-10	4.74815e-09	ZNF747		13.7363	1.04602	0.182833	5.72117	1.05791e-08	2.74504e-07	GREM2
193.514	2.16772	0.153637	14.1094	3.3243e-45	1.227e-43	SEMA3D		141.224	-2.34136	0.176466	-13.2681	3.54528e-40	1.13051e-38	KRT7		63.1519	1.03781	0.172805	6.00564	1.90575e-09	5.55775e-08	WDR66
281.019	2.16622	0.12866	16.8367	1.31301e-63	8.28429e-62	PLXNB3		9.30679	-2.33902	0.417353	-5.60441	2.08962e-08	1.3555e-07	KCNJ12		257.358	1.01794	0.111008	9.16991	4.73404e-20	3.36016e-18	SLIT2
53.7731	2.15528	0.258155	8.34879	6.89669e-17	8.79298e-16	GYG2		15.61	-2.33872	0.387872	-6.02962	1.6435e-09	1.2042e-08	C1RL		67.2165	1.01518	0.171432	5.9218	3.18437e-09	9.03137e-08	TMEM204
450.916	2.14024	0.100949	21.2011	9.32051e-100	1.10086e-97	PTGS1		80.4292	-2.33401	0.225252	-10.3618	3.70087e-25	7.06852e-24	L1CAM		106.318	1.01382	0.151068	6.71101	1.93278e-11	6.84124e-10	RAB27B
28.3411	2.13219	0.327348	6.51353	7.34064e-11	6.02096e-10	UNC13A		288.316	-2.33357	0.124829	-18.6942	5.52117e-78	4.35907e-76	IGFBP3
18.4986	2.13175	0.367155	5.80613	6.39315e-09	4.38608e-08	ARHGDIG		19.4238	-2.31108	0.368556	-6.27064	3.59576e-10	2.79851e-09	ZYG11A
33.7598	2.12408	0.312253	6.80243	1.02872e-11	9.11095e-11	SULT1C4		110.544	-2.3011	0.19258	-11.9488	6.58618e-33	1.68524e-31	KCNN4
19.2858	2.11855	0.365117	5.80239	6.53755e-09	4.4789e-08	IRX5		159.891	-2.3009	0.165007	-13.9443	3.40948e-44	1.21883e-42	SLC9A3R1
858.752	2.11612	0.0800487	26.4354	5.37082e-154	1.21992e-151	AK5		190.6	-2.27138	0.151985	-14.9448	1.68398e-50	7.31244e-49	MRGPRF
2967.9	2.11	0.0532315	39.6382	0	0	PAPPA		19.8892	-2.27083	0.365302	-6.21631	5.0899e-10	3.91596e-09	PTGIR
23.6838	2.10433	0.347421	6.057	1.38683e-09	1.02172e-08	C7		8.83895	-2.2681	0.418327	-5.42183	5.89905e-08	3.62437e-07	LINC00847
7.60104	2.10226	0.420192	5.00309	5.64199e-07	3.07601e-06	BMP4		15.8789	-2.25704	0.386177	-5.84459	5.07829e-09	3.52994e-08	IRAK1BP1
12.4612	2.09559	0.403867	5.18882	2.11631e-07	1.21814e-06	LINC01164		11.8875	-2.24058	0.407315	-5.50085	3.77964e-08	2.37964e-07	HOXB4
58.6095	2.09369	0.246939	8.4786	2.27926e-17	3.02074e-16	GRIA3		17.4592	-2.22867	0.377063	-5.9106	3.40865e-09	2.41716e-08	ELOVL2
27.1651	2.07316	0.327471	6.33083	2.43849e-10	1.9201e-09	GGT1		8.60764	-2.22574	0.418916	-5.31309	1.07784e-07	6.39087e-07	ZNF619
8.26626	2.0594	0.418531	4.92053	8.63113e-07	4.59373e-06	ZCCHC12		2940.56	-2.21846	0.0446589	-49.6757	0	0	CXCL12
377.289	2.05812	0.110574	18.6131	2.51803e-77	1.95664e-75	SRPX2		114.145	-2.20681	0.199513	-11.061	1.93946e-28	4.2674e-27	DLX2
6.57213	2.05217	0.420738	4.87755	1.07411e-06	5.66362e-06	IQCJ		18.7578	-2.20616	0.377753	-5.84021	5.21342e-09	3.61535e-08	LOC339975
1155.44	2.05131	0.0664229	30.8826	2.04668e-209	8.63349e-207	ITGA11		10.7755	-2.20603	0.413003	-5.34143	9.22144e-08	5.53212e-07	LINC00707
7.25259	2.04774	0.420519	4.86957	1.11844e-06	5.8722e-06	FGD4		729.866	-2.18983	0.0812085	-26.9656	3.7478e-160	9.5401e-158	COL12A1
8.08711	2.02886	0.418868	4.84368	1.27457e-06	6.62364e-06	FRRS1		80.2081	-2.18912	0.222107	-9.85617	6.44614e-23	1.10535e-21	TIE1
61.233	2.02574	0.242292	8.36075	6.23204e-17	7.99391e-16	LTBR		9.59769	-2.18668	0.416873	-5.24543	1.5592e-07	9.11322e-07	BCL2A1
57.6846	2.01944	0.248296	8.13321	4.18067e-16	5.1011e-15	VSTM4		49.7616	-2.18409	0.266168	-8.2057	2.29246e-16	2.84181e-15	SERPINB1
35.2476	2.00823	0.300015	6.69375	2.17529e-11	1.87265e-10	LMOD1		9.09617	-2.17494	0.416319	-5.22422	1.74887e-07	1.01655e-06	FBXO4
50.7053	2.00815	0.258154	7.77887	7.31774e-15	8.3557e-14	LAMA2		28.7823	-2.15719	0.340229	-6.34041	2.29153e-10	1.80824e-09	ACKR3
14.4731	1.99983	0.38563	5.18586	2.15018e-07	1.23715e-06	NRXN3		33.238	-2.15526	0.309067	-6.97342	3.09324e-12	2.85251e-11	SERPINB2
805.776	1.99568	0.0831129	24.0116	2.10145e-127	3.65009e-125	LIF		49.2718	-2.15169	0.273748	-7.86011	3.83804e-15	4.43733e-14	CD55
12.6375	1.97372	0.396005	4.98408	6.22584e-07	3.38184e-06	RCAN2		7.43771	-2.15156	0.420937	-5.11136	3.19848e-07	1.79758e-06	DSCAM
115.134	1.9693	0.181802	10.8321	2.42457e-27	5.13578e-26	SLC43A2		8.94179	-2.13889	0.417088	-5.12815	2.92601e-07	1.65262e-06	GAS7
65.821	1.96767	0.239281	8.22327	1.98022e-16	2.46925e-15	CDK15		8.77908	-2.12029	0.417309	-5.08087	3.75702e-07	2.09632e-06	TSSC2
34.3848	1.9536	0.307559	6.35194	2.1261e-10	1.6795e-09	TCAF2		16.0577	-2.11566	0.379966	-5.56804	2.57624e-08	1.65372e-07	MEGF6
30.9041	1.94955	0.313633	6.21602	5.09933e-10	3.92118e-09	EGF		24.2115	-2.07881	0.348579	-5.96367	2.46629e-09	1.77707e-08	KHDC1
18.3108	1.92897	0.373641	5.16262	2.43514e-07	1.39135e-06	TPD52L1		6.85845	-2.07832	0.420871	-4.93815	7.88691e-07	4.22505e-06	ECHDC3
79.4251	1.92342	0.212682	9.04362	1.51567e-19	2.25351e-18	LRRC32		32.123	-2.05975	0.308983	-6.66622	2.62475e-11	2.24518e-10	ABCA3
69.6155	1.92258	0.230051	8.35719	6.42284e-17	8.21723e-16	CYTL1		6.52883	-2.05213	0.420831	-4.87639	1.08047e-06	5.69105e-06	TMEM132D
6.58696	1.91856	0.420935	4.55787	5.16754e-06	2.47948e-05	CRH		277.255	-2.05177	0.13019	-15.7598	5.87778e-56	2.9719e-54	MN1
365.356	1.91827	0.120163	15.9639	2.27847e-57	1.20571e-55	PCSK1N		18.1924	-2.05156	0.370004	-5.5447	2.94466e-08	1.87878e-07	GALNT14
822.45	1.91261	0.0802039	23.8468	1.0919e-125	1.8319e-123	CPE		12.9552	-2.0469	0.398676	-5.13425	2.83276e-07	1.60302e-06	GBX2
249.528	1.90701	0.128079	14.8893	3.86598e-50	1.65922e-48	KIAA1462		10.9215	-2.04599	0.406571	-5.0323	4.84619e-07	2.66378e-06	DPY19L2P1
127.825	1.90093	0.187892	10.1171	4.6384e-24	8.38205e-23	HCN2		30.2611	-2.02103	0.324362	-6.23081	4.64036e-10	3.57676e-09	GPRASP1
263.286	1.88997	0.123675	15.2818	1.01139e-52	4.74035e-51	TLR4		715.588	-2.01933	0.0804113	-25.1126	3.6263e-139	7.23496e-137	NRP2
13.509	1.87105	0.401064	4.66522	3.08282e-06	1.51665e-05	CASS4		142.955	-2.01862	0.171409	-11.7766	5.1519e-32	1.2892e-30	NAPRT
9.59354	1.86667	0.412743	4.52261	6.10829e-06	2.89233e-05	CLDN2		236.232	-2.01791	0.133323	-15.1355	9.43988e-52	4.32828e-50	EMP2
607.26	1.86612	0.0843021	22.1361	1.41934e-108	1.92249e-106	GALNT5		23.5298	-2.01701	0.34	-5.93238	2.98572e-09	2.12738e-08	PRSS12
104.943	1.85374	0.186812	9.92301	3.30645e-23	5.74987e-22	FAM155A		493.056	-2.01231	0.100277	-20.0676	1.41768e-89	1.41423e-87	CCBE1
15.2606	1.84623	0.378556	4.87703	1.07694e-06	5.67449e-06	NEFL		39.3558	-1.99794	0.285064	-7.00875	2.40449e-12	2.24825e-11	ITPRIPL1
10.7493	1.84029	0.404652	4.54784	5.41984e-06	2.58782e-05	C3AR1		11.5987	-1.99763	0.404456	-4.93906	7.8499e-07	4.20828e-06	PDZD2
29.5496	1.83796	0.313085	5.87047	4.34549e-09	3.04205e-08	FLJ46906		7.02971	-1.99248	0.420687	-4.73626	2.17702e-06	1.08917e-05	TNNI3
49.6582	1.83339	0.260869	7.02802	2.09485e-12	1.9687e-11	HSPA12A		144.313	-1.99181	0.163836	-12.1573	5.24519e-34	1.39281e-32	FAM111A
15.1232	1.81828	0.380896	4.7737	1.80874e-06	9.16412e-06	KIT		137.137	-1.98956	0.174538	-11.399	4.2273e-30	9.92239e-29	HTRA3
30.6479	1.8167	0.311189	5.83791	5.28592e-09	3.66391e-08	P2RX6		20.6206	-1.97748	0.368604	-5.36478	8.10487e-08	4.89408e-07	SIGLEC15
40.245	1.81504	0.280298	6.47539	9.4569e-11	7.6969e-10	ZNF423		58.3835	-1.97486	0.251061	-7.86608	3.65925e-15	4.2406e-14	TRIM55
205.369	1.81257	0.135922	13.3354	1.44163e-40	4.6472e-39	ACTA2		1356.8	-1.96934	0.132993	-14.8079	1.30335e-49	5.49791e-48	HMGB2
32.064	1.80293	0.307161	5.86967	4.36671e-09	3.05545e-08	CES4A		14.647	-1.95595	0.38794	-5.0419	4.60941e-07	2.54215e-06	DSC3
11.5908	1.80181	0.404322	4.45637	8.33584e-06	3.87135e-05	GATA6		215.945	-1.95219	0.153179	-12.7446	3.34297e-37	9.79277e-36	AMOT
104.095	1.79774	0.189033	9.5102	1.90301e-21	3.04069e-20	ST3GAL5		1305.81	-1.95048	0.0602218	-32.3884	4.00377e-230	2.11113e-227	CENPF
6.5744	1.79361	0.420703	4.26337	2.01369e-05	8.82463e-05	LRP1B		24.237	-1.94489	0.337314	-5.7658	8.12703e-09	5.49393e-08	CTSV
45.1905	1.78712	0.267686	6.67618	2.45254e-11	2.10153e-10	TBX2-AS1		6.69464	-1.93906	0.420859	-4.60739	4.07755e-06	1.97899e-05	MAP10
16.7678	1.77788	0.368398	4.82597	1.39324e-06	7.20484e-06	NSG1		9.57411	-1.91865	0.415181	-4.62124	3.81448e-06	1.85803e-05	ASTE1
85.2509	1.77317	0.2182	8.12636	4.4239e-16	5.39343e-15	GABRE		6.6604	-1.91562	0.420923	-4.55099	5.33929e-06	2.55359e-05	EMX2
10.9406	1.76397	0.402675	4.38064	1.1833e-05	5.38372e-05	A2M		6.52893	-1.90878	0.420917	-4.53481	5.76548e-06	2.74143e-05	SECTM1
5.0698	1.76231	0.417599	4.22011	2.44187e-05	0.000105693	CTSF		156.361	-1.90774	0.159013	-11.9973	3.66964e-33	9.48836e-32	KIF15
156.239	1.76061	0.168196	10.4676	1.21692e-25	2.37653e-24	GAP43		28.0749	-1.90702	0.327749	-5.81855	5.93619e-09	4.08587e-08	TMEM42
358.918	1.75456	0.105315	16.6601	2.55613e-62	1.54667e-60	SCD5		162.648	-1.90392	0.160308	-11.8766	1.56515e-32	3.96362e-31	COL7A1
22.4595	1.75341	0.343589	5.10322	3.33916e-07	1.87336e-06	VWCE		13.6748	-1.90353	0.396798	-4.79723	1.60875e-06	8.22423e-06	GIPC3
127.208	1.747	0.171966	10.159	3.02165e-24	5.50081e-23	C1orf54		19.242	-1.89859	0.367336	-5.16854	2.35928e-07	1.35009e-06	CALHM2
31.8802	1.73307	0.314865	5.50415	3.70953e-08	2.34049e-07	ARFGEF3		52.1981	-1.89531	0.253817	-7.46725	8.1888e-14	8.66042e-13	HOXB2
232.408	1.73278	0.130656	13.2621	3.83768e-40	1.22111e-38	JAG1		6.48428	-1.89179	0.420936	-4.49425	6.98153e-06	3.28579e-05	DMC1
37.2353	1.73127	0.295209	5.86458	4.50284e-09	3.14773e-08	KRTAP2-3		23.8357	-1.88375	0.345996	-5.44443	5.19719e-08	3.21052e-07	MYO7B
37.6635	1.73054	0.290412	5.95892	2.53904e-09	1.82327e-08	LOC100131564		250.9	-1.87746	0.127751	-14.6962	6.81652e-49	2.8349e-47	PCDH18
137.194	1.72595	0.177214	9.73936	2.04846e-22	3.42509e-21	CFH		47.5992	-1.87231	0.263872	-7.09555	1.2884e-12	1.23761e-11	TRIM58
58.4571	1.72292	0.241392	7.13743	9.50929e-13	9.24869e-12	LIPG		20.8106	-1.85962	0.353972	-5.25358	1.49172e-07	8.73264e-07	TEK
136.446	1.72007	0.163593	10.5143	7.41929e-26	1.47031e-24	RAB27B		12.5321	-1.85923	0.402236	-4.62223	3.79641e-06	1.84984e-05	PDE10A
330.751	1.71813	0.108982	15.7652	5.40041e-56	2.73992e-54	SMIM3		407.775	-1.85826	0.104823	-17.7276	2.56574e-70	1.80384e-68	MME
684.94	1.70615	0.0785705	21.7149	1.48317e-104	1.87159e-102	PAMR1		207.222	-1.85458	0.139888	-13.2577	4.07424e-40	1.29359e-38	ZC3HAV1
37.6068	1.70143	0.296089	5.74633	9.11986e-09	6.14259e-08	ANKRD13B		217.623	-1.85267	0.134373	-13.7876	3.02756e-43	1.04927e-41	ESPL1
67.7567	1.70027	0.231762	7.33628	2.19607e-13	2.24379e-12	SDSL		212.43	-1.84525	0.140929	-13.0935	3.58839e-39	1.12006e-37	GEM
25.1425	1.69895	0.328976	5.16435	2.41278e-07	1.37964e-06	PDGFD		250.496	-1.84086	0.127593	-14.4276	3.46966e-47	1.36968e-45	ITGA7
43.9631	1.69448	0.271742	6.23562	4.49993e-10	3.47474e-09	FGF11		8.04554	-1.83589	0.418887	-4.38277	1.1718e-05	5.33306e-05	RNLS
12.3996	1.69448	0.392337	4.31894	1.5678e-05	6.98249e-05	COL9A3		1623.13	-1.83574	0.0551402	-33.2923	4.98655e-243	2.83159e-240	MKI67
42.0508	1.69191	0.270232	6.26095	3.82629e-10	2.96854e-09	SLC9A3		89.0843	-1.83122	0.216074	-8.47497	2.35132e-17	3.11065e-16	ITPR3
9.57957	1.68994	0.408326	4.13869	3.49294e-05	0.000147342	KRTAP1-1		23.1975	-1.82653	0.337832	-5.40662	6.42261e-08	3.92643e-07	SPON2
24.3251	1.68725	0.333361	5.06133	4.16343e-07	2.30826e-06	B3GALT5-AS1		7.68079	-1.82116	0.418518	-4.35145	1.3524e-05	6.0949e-05	COL22A1
33.6906	1.6795	0.296876	5.65726	1.53806e-08	1.0142e-07	ISPD		742.126	-1.82032	0.0831988	-21.8792	4.10348e-106	5.26815e-104	ZNF185
32.9582	1.67883	0.300315	5.59024	2.26757e-08	1.4645e-07	PTGER2		14.8994	-1.82031	0.383754	-4.74343	2.10127e-06	1.05342e-05	ZNF568
28.1868	1.67624	0.315397	5.31469	1.0684e-07	6.34251e-07	SARDH		27.6354	-1.81835	0.31859	-5.7075	1.1465e-08	7.63506e-08	C6orf132
8.75946	1.67083	0.412221	4.05325	5.05112e-05	0.000206693	ZNF880		19.1594	-1.81711	0.355407	-5.11277	3.17475e-07	1.78492e-06	KRT34
8.23834	1.67072	0.416469	4.01162	6.0303e-05	0.000244189	NRN1		8.85302	-1.80807	0.417203	-4.33379	1.46567e-05	6.55534e-05	GCK
8.73494	1.66547	0.412891	4.03369	5.49086e-05	0.000223202	PCDHGA8		16.0831	-1.80018	0.374832	-4.80263	1.56595e-06	8.02208e-06	ZNF506
334.911	1.66189	0.113627	14.6259	1.92083e-48	7.85573e-47	SLIT2		534.484	-1.79865	0.0902349	-19.9329	2.10918e-88	2.04143e-86	DSP
6.76151	1.6543	0.420519	3.93394	8.35656e-05	0.000331301	PCDHGB2		6.07692	-1.79814	0.420754	-4.2736	1.92343e-05	8.45163e-05	DLX5
76.0172	1.65159	0.233836	7.06301	1.62928e-12	1.55092e-11	LOC100288152		57.5295	-1.79743	0.252876	-7.10795	1.17781e-12	1.13581e-11	PDE12
28.5328	1.65107	0.316188	5.22179	1.77202e-07	1.0292e-06	SVEP1		454.528	-1.79019	0.096613	-18.5295	1.19387e-76	9.2284e-75	SCARA3
14.7689	1.64189	0.378414	4.33889	1.43204e-05	6.42635e-05	LOC102724814		99.5519	-1.78914	0.1929	-9.27496	1.77685e-20	2.7355e-19	NCAM1
8.56914	1.64009	0.413252	3.96873	7.22566e-05	0.000289575	TSPAN1		30.2748	-1.7876	0.311172	-5.74472	9.20736e-09	6.19587e-08	ZNF785
104.627	1.63966	0.184713	8.87677	6.883e-19	9.90454e-18	HIST1H2AC		8.48906	-1.78733	0.417037	-4.28577	1.82105e-05	8.04248e-05	EHHADH
1096.1	1.62821	0.206641	7.87941	3.28938e-15	3.82397e-14	NEAT1		40.6006	-1.7846	0.290486	-6.1435	8.07227e-10	6.12431e-09	E2F2
1547.23	1.62605	0.0551625	29.4775	5.59087e-191	1.96532e-188	MYLK		550.847	-1.78087	0.102325	-17.4041	7.68008e-68	5.24948e-66	EGR1
23.9155	1.61982	0.334989	4.83543	1.32859e-06	6.89464e-06	TM4SF18		24.1896	-1.77664	0.335988	-5.28781	1.23786e-07	7.29866e-07	ZFP82
9.06496	1.61692	0.410493	3.93896	8.18347e-05	0.000324787	GHR		717.431	-1.77444	0.0796912	-22.2664	7.82107e-110	1.07916e-107	KIF20A
802.189	1.61251	0.0716705	22.499	4.24781e-112	5.97283e-110	CDH6		709.704	-1.76833	0.087767	-20.148	2.80007e-90	2.83153e-88	CDC25B
5.0724	1.61211	0.418947	3.848	0.000119087	0.000460623	ADGRF1		28.5336	-1.76094	0.321682	-5.47415	4.39613e-08	2.74902e-07	ARTN
338.908	1.60915	0.108592	14.8183	1.11627e-49	4.72225e-48	ASIC1		103.195	-1.76035	0.413882	-4.25327	2.10675e-05	9.20509e-05	DNAJC15
577.638	1.60155	0.0884681	18.1031	3.01086e-73	2.23379e-71	RGS5		115.985	-1.76003	0.184197	-9.55515	1.23402e-21	1.98681e-20	G0S2
8.10468	1.60074	0.418252	3.82722	0.000129599	0.000498146	LMNTD1		674.593	-1.75964	0.0801477	-21.955	7.76664e-107	1.01475e-104	ASPM
249.334	1.59905	0.12675	12.6158	1.72719e-36	4.9515e-35	HTR7		23.9299	-1.75714	0.338161	-5.19618	2.03427e-07	1.1732e-06	CHST15
5.55134	1.59612	0.420768	3.79336	0.000148625	0.000565687	TMEM74B		23.8394	-1.75626	0.336995	-5.21153	1.87288e-07	1.08521e-06	TRIM47
4.2192	1.59275	0.413728	3.84975	0.000118239	0.000457704	LOC642366		12.0183	-1.7552	0.399114	-4.39774	1.09382e-05	5.00498e-05	TSPY26P
20.7801	1.59007	0.345131	4.60716	4.08214e-06	1.98057e-05	ADRA2C		20.6947	-1.75113	0.348484	-5.02498	5.0349e-07	2.75929e-06	OPCML
9.9236	1.58818	0.409976	3.87384	0.000107134	0.000418115	PIR		25.8317	-1.75059	0.325136	-5.38417	7.278e-08	4.42191e-07	TMEM88
46.0299	1.58519	0.258357	6.13564	8.48167e-10	6.425e-09	PTGS2		637.643	-1.75041	0.084052	-20.8253	2.55366e-96	2.87803e-94	FOXM1
127.164	1.58259	0.187225	8.45285	2.84284e-17	3.74748e-16	TRIM16L		20.8151	-1.74912	0.351215	-4.98019	6.35228e-07	3.44545e-06	PEX11A
14.0996	1.58182	0.37955	4.16761	3.07805e-05	0.000130888	GAB3		5843.85	-1.74781	0.0427466	-40.8877	0	0	TGM2
4.22014	1.58072	0.41328	3.82483	0.000130862	0.000502613	SLCO2B1		15.5155	-1.74643	0.388657	-4.4935	7.0062e-06	3.2953e-05	GRPR
99.6401	1.57689	0.216794	7.27367	3.49839e-13	3.52561e-12	TRIM38		119.369	-1.74313	0.180565	-9.65373	4.73975e-22	7.7409e-21	NEURL1B
58.9615	1.57563	0.235446	6.69212	2.19965e-11	1.89031e-10	HIST2H2BE		8.13977	-1.74151	0.417578	-4.17051	3.03912e-05	0.000129345	ZNF681
317.916	1.56958	0.111467	14.0811	4.9632e-45	1.82735e-43	DNAJB4		8.82131	-1.73284	0.414603	-4.17951	2.92144e-05	0.000124876	PROSER2
170.66	1.56933	0.151357	10.3684	3.45307e-25	6.60378e-24	SCG2		58.8426	-1.73256	0.246119	-7.03952	1.92901e-12	1.8233e-11	GCNT1
841.751	1.56932	0.0762507	20.581	4.0619e-94	4.25318e-92	ANKRD1		8.74532	-1.73205	0.414511	-4.17855	2.93376e-05	0.000125329	ZNF594
17.4578	1.56813	0.364134	4.30648	1.65876e-05	7.36984e-05	KYNU		12.4635	-1.72944	0.395034	-4.37796	1.19797e-05	5.44375e-05	MAGEB17
138.954	1.56704	0.171861	9.11805	7.64853e-20	1.14876e-18	ATG4A		107.027	-1.72425	0.187629	-9.18971	3.93902e-20	6.00161e-19	ERCC6L
69.4661	1.56297	0.220172	7.09885	1.258e-12	1.20998e-11	TNFSF15		66.1327	-1.72334	0.227102	-7.58839	3.23901e-14	3.52921e-13	ESCO2
41.6949	1.56288	0.269958	5.78934	7.06632e-09	4.81658e-08	ST8SIA2		22.4919	-1.71765	0.340001	-5.05189	4.37467e-07	2.42173e-06	COCH
942.937	1.56198	0.0724473	21.5602	4.24602e-103	5.31256e-101	RCAN1		146.811	-1.71478	0.159137	-10.7755	4.49398e-27	9.4246e-26	SLC43A3
425.33	1.55868	0.0992222	15.709	1.31249e-55	6.56867e-54	DPYSL4		9.17906	-1.70862	0.410611	-4.16117	3.16616e-05	0.000134325	F10
24.799	1.55591	0.324076	4.80107	1.57823e-06	8.07939e-06	SAMD3		161.088	-1.7034	0.154209	-11.046	2.29131e-28	5.00428e-27	PLK4
530.103	1.55141	0.0897628	17.2835	6.26832e-67	4.22582e-65	GLRX		225.924	-1.70313	0.133932	-12.7164	4.79733e-37	1.39425e-35	NEK2
47.7294	1.54964	0.267604	5.7908	7.00521e-09	4.77934e-08	MGST2		126.908	-1.7017	0.178406	-9.53838	1.45084e-21	2.32828e-20	CLGN
22.8328	1.53962	0.349473	4.40556	1.05512e-05	4.83483e-05	PGAM2		13.8597	-1.69652	0.390243	-4.34735	1.37792e-05	6.19666e-05	KCNAB3
91.0855	1.53857	0.200995	7.65478	1.93645e-14	2.15122e-13	NHSL1		60.4893	-1.69594	0.242738	-6.9867	2.81431e-12	2.61488e-11	E2F8
5.22006	1.53034	0.420433	3.63991	0.000272736	0.000996455	FBLL1		52.2864	-1.69545	0.250631	-6.7647	1.33585e-11	1.1677e-10	BRCA2
45.3046	1.5301	0.261968	5.84079	5.19526e-09	3.60615e-08	DEF6		65.8154	-1.69465	0.22829	-7.42325	1.1428e-13	1.19662e-12	ZNF367
979.327	1.52924	0.0671185	22.7842	6.57296e-115	9.80234e-113	WNT5A		13.0149	-1.6912	0.393283	-4.30022	1.70631e-05	7.56288e-05	CABYR
1003.64	1.52924	0.0672582	22.7369	1.93413e-114	2.79956e-112	MXRA5		21.9623	-1.68803	0.339467	-4.97261	6.60584e-07	3.57248e-06	XKR5
2004.24	1.52797	0.0482644	31.6584	5.81564e-220	2.76975e-217	PRDX4		234.407	-1.68591	0.128527	-13.1172	2.62442e-39	8.22652e-38	SYNE2
29.7102	1.51876	0.312673	4.85735	1.18966e-06	6.21739e-06	PCDHA11		9.01092	-1.68395	0.411155	-4.09565	4.20989e-05	0.000175282	FCHO1
90.4376	1.51592	0.221294	6.85023	7.37291e-12	6.57726e-11	PDE5A		18.5213	-1.68324	0.360531	-4.66878	3.02992e-06	1.49162e-05	LHX1
16.2542	1.51279	0.371897	4.06775	4.74698e-05	0.000195275	FANK1		7.62642	-1.68231	0.418024	-4.02444	5.71114e-05	0.00023171	KCNJ8
22.416	1.51233	0.33941	4.45576	8.3595e-06	3.88112e-05	SFTA1P		9.03441	-1.67811	0.411657	-4.07649	4.57211e-05	0.000188872	SNCAIP
7.05243	1.50811	0.418312	3.60524	0.00031187	0.00112882	FAM189A1		306.596	-1.6777	0.116471	-14.4045	4.84584e-47	1.90276e-45	PCDHGB7
27.1497	1.50408	0.311964	4.82132	1.42613e-06	7.35947e-06	RAB6B		12.1834	-1.67611	0.39808	-4.21048	2.5483e-05	0.000109977	GFRA1
42.3155	1.50177	0.273858	5.48374	4.16418e-08	2.60729e-07	F11R		267.096	-1.67559	0.129087	-12.9803	1.58298e-38	4.88936e-37	FAM127B
5095.09	1.50126	0.0336305	44.6398	0	0	LOX		11.3264	-1.66711	0.401811	-4.149	3.33927e-05	0.000141184	AGTR1
551.024	1.49968	0.0897283	16.7136	1.04391e-62	6.39515e-61	PHLDB2		321.203	-1.66002	0.117406	-14.1392	2.17839e-45	8.12165e-44	CIT
67.8233	1.49914	0.222785	6.72909	1.70723e-11	1.48094e-10	GPR155		13.1277	-1.65367	0.387845	-4.26374	2.01029e-05	8.81232e-05	SLC38A5
6.03336	1.49704	0.420874	3.55698	0.000375136	0.00133975	LINC01410		20.1757	-1.65356	0.349545	-4.7306	2.23861e-06	1.1184e-05	TMEFF2
5.1994	1.49522	0.419872	3.56112	0.000369274	0.00131913	FREM1		96.5369	-1.65192	0.194339	-8.50021	1.89244e-17	2.52622e-16	GAS2L3
39.2118	1.49188	0.282413	5.28262	1.27351e-07	7.49987e-07	SLC37A1		83.0208	-1.6494	0.20453	-8.06434	7.36345e-16	8.83136e-15	CDKN1C
11.5742	1.49023	0.407326	3.65857	0.000253626	0.000931246	LOC105747689		649.587	-1.64717	0.0916311	-17.9762	2.99539e-72	2.2002e-70	CCNA2
7.72996	1.48661	0.416582	3.5686	0.000358898	0.00128424	SLC44A5		8.87468	-1.64575	0.412683	-3.98793	6.66534e-05	0.000268432	GDF10
14.772	1.48608	0.378978	3.92129	8.80754e-05	0.000348151	AQP1		134.656	-1.64534	0.166911	-9.85759	6.35537e-23	1.09105e-21	CADM1
184.838	1.48118	0.146989	10.0768	6.99964e-24	1.24961e-22	EBF2		17.9664	-1.6444	0.360911	-4.55625	5.2074e-06	2.49455e-05	GDF6
31.5247	1.47945	0.304836	4.85327	1.21442e-06	6.33289e-06	NPB		242.325	-1.64387	0.135265	-12.1529	5.53392e-34	1.46684e-32	TRIM59
22.8325	1.47819	0.337982	4.37359	1.22222e-05	5.54546e-05	NHLRC4		30.6964	-1.64049	0.311486	-5.26666	1.38925e-07	8.14895e-07	C10orf10
8.24998	1.47681	0.413677	3.56997	0.000357025	0.00127847	SLC7A8		220.987	-1.63976	0.138631	-11.8283	2.78883e-32	7.02634e-31	KIF14
8.9027	1.46819	0.411401	3.56875	0.000358687	0.0012838	ZMAT4		301.083	-1.63657	0.114461	-14.2981	2.24891e-46	8.62411e-45	NUF2
4.38482	1.46695	0.416426	3.52272	0.000427142	0.00150437	PDE9A		48.2498	-1.63632	0.267215	-6.12362	9.14746e-10	6.8975e-09	MYO1D
761.481	1.46524	0.0843211	17.3769	1.2348e-67	8.40123e-66	ADAMTS12		1316.56	-1.63529	0.0609707	-26.8209	1.84569e-158	4.39512e-156	CDC20
501.902	1.46311	0.089864	16.2814	1.33861e-59	7.51454e-58	SLC35A2		11.5536	-1.63183	0.397505	-4.10517	4.04011e-05	0.000168688	MTL5
5.19418	1.46047	0.419191	3.48403	0.000493923	0.00172476	RASL10A		405.754	-1.62444	0.102162	-15.9006	6.27665e-57	3.2745e-55	GTSE1
592.689	1.45741	0.0805539	18.0923	3.66358e-73	2.70445e-71	LZTS1		13.037	-1.62394	0.391018	-4.1531	3.28005e-05	0.000138838	PNMA2
5.73108	1.45551	0.420857	3.45845	0.000543294	0.00188335	FGF16		380.778	-1.62332	0.105104	-15.4448	8.17575e-54	3.94466e-52	FAM83D
173.728	1.4555	0.147559	9.8639	5.96863e-23	1.02825e-21	DPPA4		195.963	-1.62201	0.144653	-11.2131	3.51596e-29	7.9494e-28	CASC5
622.252	1.45418	0.0814508	17.8535	2.71352e-71	1.94478e-69	DUSP6		437.998	-1.61641	0.0955873	-16.9103	3.77747e-64	2.39358e-62	CCDC85C
159.88	1.45247	0.152082	9.55057	1.28983e-21	2.0744e-20	SPRY4		104.26	-1.61598	0.185689	-8.70263	3.24293e-18	4.49143e-17	ZNF621
54.378	1.4488	0.243329	5.95408	2.6154e-09	1.87354e-08	EVA1C		5.06196	-1.61592	0.419392	-3.853	0.000116678	0.000452411	LOC101929705
111.902	1.44663	0.176063	8.21653	2.09468e-16	2.60537e-15	MTUS1		76.0928	-1.61346	0.217197	-7.42856	1.09789e-13	1.1504e-12	PRIM1
184.638	1.44324	0.141628	10.1904	2.18959e-24	4.04089e-23	DYNLT3		116.51	-1.61323	0.179462	-8.98928	2.48844e-19	3.6666e-18	SLIT3
61.212	1.43748	0.244454	5.88035	4.09402e-09	2.87449e-08	FUCA1		620.237	-1.61278	0.0882266	-18.28	1.19352e-74	8.99034e-73	KIFC1
24.2797	1.4368	0.323598	4.44007	8.99316e-06	4.16223e-05	ZFPM2-AS1		82.9021	-1.61056	0.219364	-7.34195	2.10501e-13	2.15523e-12	SLC12A7
4655.42	1.4358	0.039933	35.9552	4.2048e-283	3.87998e-280	IGFBP2		7.1657	-1.60891	0.418878	-3.84101	0.000122528	0.000472697	NOV
51.5344	1.43509	0.245965	5.83452	5.39466e-09	3.73753e-08	CNIH2		27.073	-1.60704	0.316815	-5.07248	3.92661e-07	2.18682e-06	TRIM7
46.9843	1.43492	0.265465	5.40532	6.46945e-08	3.95016e-07	FAM198B		5.08968	-1.60459	0.419119	-3.82848	0.000128939	0.000496	PCDHGB5
5.56149	1.4338	0.420802	3.4073	0.000656097	0.00223555	GPR183		6.41773	-1.60425	0.420465	-3.81543	0.000135946	0.000520244	ADIRF
71.3991	1.42947	0.220807	6.47386	9.55282e-11	7.7664e-10	PCDHGC5		7.84522	-1.60024	0.416615	-3.84104	0.000122515	0.000472697	PRKCZ
1298.39	1.42806	0.0578132	24.7013	1.03567e-134	1.93553e-132	ENC1		207.825	-1.59925	0.140271	-11.4011	4.12987e-30	9.70913e-29	TMEM173
689.418	1.42668	0.0787709	18.1117	2.57585e-73	1.9207e-71	SDC2		7.99137	-1.59901	0.417262	-3.83216	0.000127024	0.000489019	WNT7B
428.816	1.42427	0.0979487	14.5409	6.66653e-48	2.68187e-46	APLP1		74.7908	-1.59889	0.217952	-7.33598	2.20105e-13	2.24577e-12	LOC100288637
142.293	1.42343	0.156715	9.08291	1.05712e-19	1.58128e-18	TNFAIP2		18.6891	-1.5951	0.353815	-4.5083	6.53489e-06	3.08345e-05	ZFHX4-AS1
17.4276	1.41921	0.355698	3.98993	6.60925e-05	0.000266318	HSF4		208.864	-1.58906	0.139583	-11.3844	5.00058e-30	1.17003e-28	MIS18BP1
709.41	1.41601	0.0744472	19.0204	1.15622e-80	9.59009e-79	DDX10		16.152	-1.58905	0.373344	-4.25625	2.07885e-05	9.09128e-05	STEAP1B
9.25585	1.41579	0.409514	3.45724	0.000545736	0.00189093	LINC00467		47.8667	-1.5878	0.258727	-6.13697	8.41078e-10	6.37458e-09	SNAI1
78.313	1.41546	0.236022	5.99716	2.00796e-09	1.45463e-08	MTRNR2L9		2284.6	-1.5859	0.0573143	-27.6703	1.59113e-168	4.43236e-166	KRT19
143.376	1.40988	0.159981	8.81282	1.22031e-18	1.72409e-17	ZNF469		356.867	-1.58251	0.105754	-14.964	1.26291e-50	5.58251e-49	SAPCD2
66.9086	1.40879	0.220761	6.38152	1.75339e-10	1.39553e-09	NMRK1		1401.44	-1.58241	0.0577382	-27.4066	2.28757e-165	6.14066e-163	SMC4
12.5948	1.40719	0.397992	3.53572	0.000406663	0.00143773	KCNS1		399.174	-1.58047	0.108956	-14.5056	1.1169e-47	4.46882e-46	CD24
158.811	1.40308	0.153644	9.13197	6.7262e-20	1.01229e-18	GNG2		42.9703	-1.58004	0.271403	-5.82175	5.8234e-09	4.01385e-08	PLCE1
89.9062	1.40299	0.200495	6.99764	2.60317e-12	2.42633e-11	RAC2		648.201	-1.57991	0.0805419	-19.616	1.12936e-85	1.04212e-83	KIF11
10.0535	1.40036	0.400752	3.49433	0.000475253	0.00166232	CCDC81		32.5909	-1.57835	0.31098	-5.0754	3.86692e-07	2.1552e-06	FMNL1
4.89561	1.39942	0.418505	3.34385	0.000826253	0.00275895	SSPO		117.587	-1.57799	0.175719	-8.9802	2.70278e-19	3.96658e-18	CNTRL
44.71	1.39745	0.26303	5.31288	1.07903e-07	6.39535e-07	TNFRSF11A		20.146	-1.5776	0.353468	-4.46322	8.07383e-06	3.75562e-05	GAL3ST4
116.464	1.39595	0.17948	7.77773	7.38353e-15	8.41779e-14	PITX1		310.401	-1.57694	0.118743	-13.2803	3.01308e-40	9.62882e-39	DEPDC1
12.7375	1.39285	0.390793	3.56418	0.000365	0.00130512	RNF150		137.079	-1.57595	0.189558	-8.31381	9.26745e-17	1.17345e-15	CENPA
13.2478	1.39244	0.385419	3.6128	0.000302903	0.00109825	PODN		19.4562	-1.57553	0.35594	-4.42641	9.5816e-06	4.41933e-05	HOMER2
16623.3	1.38949	0.0293623	47.3224	0	0	SPARC		106.536	-1.57468	0.193005	-8.15874	3.38539e-16	4.15823e-15	SKA1
91.2512	1.3872	0.191159	7.25675	3.96496e-13	3.97411e-12	PCDH9		759.505	-1.57376	0.0757666	-20.7712	7.89106e-96	8.6943e-94	LMNB1
1587.58	1.38714	0.0578973	23.9586	7.51045e-127	1.28935e-124	ATP6AP2		434.878	-1.57217	0.0988011	-15.9124	5.19488e-57	2.71976e-55	CEP55
1107.72	1.38419	0.0642874	21.5314	7.918e-103	9.74178e-101	HPCAL1		24.681	-1.56819	0.331822	-4.72598	2.29007e-06	1.14225e-05	SDPR
4.04962	1.38394	0.414256	3.34078	0.000835426	0.00278677	C15orf54		65.4282	-1.56755	0.22889	-6.84849	7.46337e-12	6.65394e-11	LFNG
126.691	1.38235	0.171293	8.07009	7.0248e-16	8.44578e-15	KCNK3		1395.79	-1.56395	0.0616233	-25.3792	4.28376e-142	8.66376e-140	EMILIN1
3.53434	1.38037	0.405359	3.4053	0.000660923	0.00224991	LIPH		1102.23	-1.56336	0.065089	-24.0187	1.77222e-127	3.11489e-125	VEGFA
14.7294	1.3801	0.373268	3.69733	0.000217877	0.000808633	LAMA3		461.854	-1.55828	0.0972561	-16.0225	8.90593e-58	4.76403e-56	CCNB2
6.39336	1.37916	0.419765	3.28555	0.00101785	0.00333946	LOC100379224		32.0477	-1.55761	0.307028	-5.07319	3.91203e-07	2.17952e-06	SLC14A1
2863.36	1.37871	0.0413649	33.3305	1.39689e-243	8.24945e-241	STC2		314.497	-1.55494	0.112231	-13.8547	1.19095e-43	4.18647e-42	LOXL3
31.4205	1.37801	0.30646	4.49653	6.90702e-06	3.25176e-05	NCALD		5.55527	-1.55491	0.420638	-3.69655	0.000218548	0.000810715	PTGIS
17.1094	1.37781	0.360008	3.82716	0.000129631	0.000498146	SCARF1		21.0482	-1.55486	0.344724	-4.51046	6.46882e-06	3.05521e-05	DLL3
78.1485	1.37271	0.211181	6.50015	8.02395e-11	6.56683e-10	FBXO2		16.9359	-1.55108	0.364112	-4.25989	2.04531e-05	8.9552e-05	GABRQ
42.0352	1.37271	0.283752	4.83771	1.31343e-06	6.81838e-06	MAP3K7CL		62.7263	-1.55014	0.244655	-6.33603	2.35762e-10	1.8594e-09	SLITRK5
17537.1	1.37237	0.0290259	47.2811	0	0	SFRP1		32.1877	-1.54836	0.298659	-5.18438	2.16738e-07	1.24656e-06	GNAL
39.8692	1.36867	0.271929	5.03317	4.82438e-07	2.65377e-06	TBXAS1		75.8242	-1.54688	0.210681	-7.34231	2.09939e-13	2.15096e-12	STX17
1246.67	1.36742	0.0594324	23.008	3.87735e-117	5.84134e-115	COLEC12		167.716	-1.54646	0.156422	-9.88648	4.76496e-23	8.2377e-22	PRDM8
3.53602	1.36466	0.40445	3.3741	0.000740563	0.00249798	C10orf82		9.47514	-1.54573	0.407328	-3.7948	0.00014776	0.000562832	KCNA6
5.70627	1.36339	0.42088	3.23938	0.00119791	0.00387338	HSD17B3		21.1471	-1.54471	0.420769	-3.67114	0.000241467	0.000889032	TINAGL1
9.86803	1.35956	0.403609	3.3685	0.000755776	0.00254001	FRY		460.968	-1.53841	0.0956205	-16.0887	3.06038e-58	1.66115e-56	BUB1B
11.0777	1.35909	0.396158	3.43068	0.000602079	0.00206531	WNT2B		148.663	-1.53761	0.156527	-9.82329	8.93766e-23	1.52023e-21	FAM111B
1360.35	1.35595	0.0605932	22.378	6.44941e-111	8.98293e-109	P4HA1		85.7208	-1.53465	0.211708	-7.2489	4.20181e-13	4.20295e-12	PCK2
60.3289	1.35077	0.232908	5.7996	6.64717e-09	4.54557e-08	FAM89A		24.1132	-1.5332	0.331488	-4.62522	3.74203e-06	1.82455e-05	CTHRC1
205.489	1.34833	0.132988	10.1387	3.71948e-24	6.75455e-23	MEIS3		31.4382	-1.53312	0.304769	-5.03042	4.89399e-07	2.68706e-06	FZD4
151.977	1.34762	0.152132	8.85826	8.12737e-19	1.16498e-17	APLN		647.481	-1.53281	0.079281	-19.3339	2.78444e-83	2.49148e-81	KIF2C
21.5397	1.34551	0.343493	3.91714	8.96051e-05	0.000353914	C1orf110		56.0975	-1.53022	0.240199	-6.37065	1.88234e-10	1.49333e-09	BCL2L11
120.251	1.34526	0.170818	7.87538	3.397e-15	3.94597e-14	LPPR3		15.7132	-1.52759	0.377813	-4.04323	5.27191e-05	0.000215012	GAS1
19.3651	1.34293	0.359826	3.73216	0.000189843	0.000710839	TMEM86A		118.172	-1.52547	0.173564	-8.7891	1.50758e-18	2.11981e-17	B3GNT9
10.3716	1.34113	0.40184	3.33748	0.000845431	0.00281378	GPR37		465.462	-1.52304	0.0911242	-16.7139	1.03745e-62	6.38207e-61	AURKB
17.1417	1.34068	0.368492	3.63829	0.000274458	0.0010025	SULT4A1		198.935	-1.51853	0.140066	-10.8415	2.18887e-27	4.64985e-26	TTK
3204.72	1.34039	0.0391644	34.2247	1.03905e-256	6.97297e-254	PRNP		99.0432	-1.51834	0.192135	-7.90247	2.73428e-15	3.1887e-14	FLJ32255
27.582	1.33934	0.309841	4.32268	1.54144e-05	6.87547e-05	NIPAL4		6.08863	-1.5179	0.420907	-3.60625	0.00031065	0.00112523	GDNF
720.781	1.33628	0.0766328	17.4374	4.29293e-68	2.94794e-66	TBX2		172.805	-1.51769	0.150329	-10.0958	5.76757e-24	1.0334e-22	LRRC20
2589.42	1.33373	0.0425048	31.3783	3.99888e-216	1.78908e-213	LTBP1		23.809	-1.51675	0.330665	-4.58696	4.49745e-06	2.16924e-05	FAM26E
268.306	1.33081	0.121454	10.9573	6.12801e-28	1.31886e-26	PDK1		6.02583	-1.51584	0.420903	-3.60139	0.000316518	0.00114368	IQSEC3
75.6347	1.32787	0.208678	6.36327	1.97508e-10	1.56354e-09	PITX2		6.73737	-1.51558	0.420004	-3.60848	0.000307991	0.00111587	ZNF829
89.3408	1.32668	0.196004	6.7686	1.30035e-11	1.13937e-10	SH3RF2		4.05187	-1.51315	0.411451	-3.67759	0.000235449	0.000868824	HAND2-AS1
20.5959	1.3264	0.341814	3.88046	0.000104258	0.000407952	NR4A2		41.8009	-1.51272	0.28339	-5.33793	9.40135e-08	5.63089e-07	C5orf38
154.79	1.3256	0.158326	8.37262	5.63519e-17	7.25352e-16	HIST1H2BK		24.9039	-1.51207	0.322997	-4.68138	2.84949e-06	1.40796e-05	DNER
21.5836	1.32316	0.33465	3.95385	7.69036e-05	0.000306204	TRIL		147.919	-1.51056	0.157069	-9.61713	6.76919e-22	1.09825e-20	FOXRED2
9.0206	1.31711	0.408844	3.22154	0.00127504	0.00409588	FOXL2		6.23206	-1.50716	0.420936	-3.5805	0.000342944	0.00123193	LPAR3
951.181	1.31589	0.0655852	20.0638	1.53003e-89	1.51606e-87	LOC728392		547.452	-1.50651	0.088312	-17.0589	2.99932e-65	1.95075e-63	MYBL2
209.388	1.31301	0.139289	9.42653	4.23887e-21	6.69333e-20	MAPRE3		16.3658	-1.50514	0.365207	-4.12134	3.76675e-05	0.000158035	PRKG1
15.7286	1.31164	0.363984	3.60357	0.000313881	0.00113526	DRAXIN		75.0211	-1.50499	0.215765	-6.97513	3.05594e-12	2.8234e-11	BORA
22.1284	1.31026	0.333635	3.92722	8.59319e-05	0.000340043	CORO6		74.1653	-1.50417	0.212641	-7.07376	1.50792e-12	1.44003e-11	KCNK6
23.0193	1.30996	0.344402	3.80357	0.000142623	0.000544387	LINC00894		550.986	-1.50198	0.0851545	-17.6383	1.25198e-69	8.71898e-68	ARMCX2
10.5412	1.30722	0.396564	3.29637	0.000979433	0.00322272	GABRG3		39.3407	-1.50082	0.298896	-5.0212	5.13499e-07	2.81101e-06	ZNRF2
526.641	1.30343	0.089457	14.5705	4.32641e-48	1.75481e-46	SELM		204.648	-1.49841	0.138344	-10.831	2.45474e-27	5.19222e-26	TROAP
25.3915	1.30124	0.321181	4.05144	5.09038e-05	0.000208098	LOC154761		11.1128	-1.49765	0.396982	-3.7726	0.000161558	0.000611442	SOX17
325.834	1.30091	0.118771	10.9531	6.42101e-28	1.3779e-26	KIFC2		522.963	-1.49611	0.092226	-16.2222	3.51168e-59	1.93457e-57	BUB1
1006.76	1.29893	0.0676797	19.1924	4.28456e-82	3.65648e-80	TMEM200A		255.528	-1.49535	0.128272	-11.6577	2.09727e-31	5.1265e-30	CDCA2
606.735	1.2981	0.0804669	16.1321	1.517e-58	8.29521e-57	GSTK1		11.1346	-1.49469	0.397621	-3.75908	0.000170539	0.000642796	CHDH
7.72158	1.29719	0.414115	3.13245	0.00173355	0.00543631	NPIPB15		44.2824	-1.49379	0.268451	-5.56449	2.62923e-08	1.68554e-07	SCN9A
342.777	1.2968	0.112605	11.5164	1.09136e-30	2.62852e-29	AHR		9.15662	-1.49359	0.408846	-3.6532	0.000258994	0.000949066	BATF3
413.064	1.29616	0.0961557	13.4798	2.05652e-41	6.77734e-40	TFAP2C		4.59816	-1.49209	0.417195	-3.57648	0.000348246	0.00124854	C10orf25
29.1233	1.2947	0.30059	4.30719	1.65342e-05	7.34831e-05	PCDHB10		13.6222	-1.49044	0.393003	-3.79244	0.000149175	0.000567632	KIAA1614
24.1225	1.29331	0.323448	3.99851	6.37427e-05	0.00025713	KIF26B		14.2476	-1.4883	0.377076	-3.94695	7.91529e-05	0.000314736	C3orf67
52.768	1.29271	0.264051	4.89568	9.79669e-07	5.18789e-06	CCL2		582.659	-1.48637	0.0842682	-17.6386	1.24552e-69	8.71511e-68	DLGAP5
16.2568	1.29246	0.364368	3.54714	0.000389443	0.00138481	FIRRE		17.021	-1.4863	0.365653	-4.06478	4.80781e-05	0.000197613	CD163L1
5.55734	1.28997	0.420826	3.06533	0.00217431	0.00665041	SLITRK1		394.32	-1.48554	0.100203	-14.8253	1.00529e-49	4.26497e-48	SPINT2
6.73202	1.28856	0.419681	3.07034	0.00213818	0.00654938	GPC4		11.8114	-1.4846	0.395104	-3.7575	0.000171617	0.000646531	HHIP-AS1
35.4613	1.28799	0.288833	4.45929	8.22331e-06	3.8215e-05	CRLF1		34.7247	-1.48188	0.303369	-4.88475	1.03559e-06	5.47225e-06	LYPD6
70.9403	1.28659	0.224109	5.74094	9.4155e-09	6.3244e-08	PANX2		400.381	-1.4778	0.10782	-13.7062	9.31881e-43	3.19218e-41	PBK
491.086	1.28591	0.088943	14.4577	2.24131e-47	8.89533e-46	WDR45		55.9751	-1.47612	0.243461	-6.06307	1.33546e-09	9.85836e-09	ADAMTS18
140.944	1.28539	0.162853	7.89295	2.95118e-15	3.43893e-14	PIM2		7.0295	-1.47381	0.418258	-3.5237	0.00042557	0.00149955	HOTAIRM1
34.6384	1.28523	0.284322	4.52033	6.17432e-06	2.92266e-05	GPR39		1519.46	-1.47227	0.0590892	-24.916	4.9868e-137	9.68752e-135	TPX2
113.863	1.28415	0.181674	7.06847	1.56647e-12	1.49402e-11	TMC6		31.3679	-1.47207	0.297705	-4.94472	7.62539e-07	4.09983e-06	CELF2
3.20138	1.28067	0.400094	3.20091	0.00136994	0.00437788	FOXL2NB		42.1591	-1.47175	0.265857	-5.53587	3.09685e-08	1.96992e-07	MND1
44.4338	1.279	0.258016	4.95706	7.15674e-07	3.86192e-06	HHAT		359.839	-1.46593	0.104319	-14.0524	7.44156e-45	2.72623e-43	CDKN2C
235.166	1.27817	0.12696	10.0675	7.68742e-24	1.37074e-22	PKNOX2		4.3908	-1.46444	0.416794	-3.51357	0.000442121	0.00155305	ST8SIA1
381.913	1.27705	0.105437	12.112	9.12418e-34	2.40552e-32	BDNF		669.521	-1.4642	0.0791638	-18.4959	2.22883e-76	1.705e-74	NUSAP1
10.7366	1.27631	0.403259	3.16498	0.00155095	0.0049159	NEK10		6.42381	-1.46401	0.420315	-3.48312	0.000495604	0.00172985	AIF1L
5.06544	1.27626	0.419157	3.04483	0.00232811	0.00706374	ANKRD24		9.85431	-1.46155	0.408376	-3.57893	0.000345003	0.00123872	S1PR1
58.8172	1.27263	0.231887	5.48813	4.06222e-08	2.54886e-07	FAT3		479.523	-1.46098	0.0931015	-15.6923	1.70727e-55	8.51558e-54	KIF4A
1773.97	1.26899	0.0530178	23.9352	1.31685e-126	2.23471e-124	GLIPR1		641.897	-1.46022	0.0860621	-16.967	1.44105e-64	9.25032e-63	ARHGAP11A
9.88884	1.26819	0.403489	3.14306	0.00167189	0.00526418	ZP1		1447.69	-1.45996	0.0541627	-26.9551	4.97581e-160	1.24513e-157	CCNB1
46.4969	1.26792	0.252085	5.02971	4.91222e-07	2.69506e-06	BFSP1		42.7434	-1.4593	0.270979	-5.38528	7.23324e-08	4.39833e-07	C17orf53
34.2037	1.26498	0.295877	4.27536	1.90825e-05	8.39492e-05	DMD		28.6241	-1.45838	0.307881	-4.73684	2.17079e-06	1.08642e-05	CYP2S1
74.8415	1.26453	0.212163	5.9602	2.5193e-09	1.81085e-08	AP1G2		203.166	-1.45601	0.146111	-9.96509	2.16682e-23	3.80392e-22	CDKN3
160.593	1.26101	0.153604	8.20949	2.22123e-16	2.75814e-15	CHST2		27.88	-1.45215	0.311408	-4.66319	3.11353e-06	1.53125e-05	C1QTNF2
3797.84	1.25817	0.0385462	32.6405	1.09386e-233	5.9814e-231	PTX3		5.09951	-1.45192	0.419783	-3.45875	0.000542698	0.00188173	NFASC
23.7986	1.25749	0.328541	3.8275	0.000129452	0.000497718	LDB3		3.87483	-1.45029	0.408929	-3.54656	0.000390301	0.00138719	POU3F3
353.68	1.25362	0.10418	12.0332	2.37784e-33	6.1807e-32	TCEAL1		261.736	-1.45027	0.118755	-12.2123	2.67245e-34	7.18688e-33	TNNT1
5.21703	1.25145	0.42086	2.97356	0.0029437	0.00871134	DMRTA1		34.3763	-1.44773	0.297132	-4.87236	1.10275e-06	5.79806e-06	LRRCC1
924.481	1.25091	0.0730743	17.1183	1.08455e-65	7.08511e-64	MICA		523.829	-1.44725	0.0878589	-16.4724	5.79285e-61	3.38046e-59	NCAPG2
62.4908	1.24907	0.223643	5.58509	2.33583e-08	1.50595e-07	ANOS1		37.3548	-1.44661	0.282886	-5.11374	3.15838e-07	1.77639e-06	OSR1
27.2802	1.24684	0.307186	4.0589	4.93034e-05	0.000202167	LOC646471		7.67782	-1.44369	0.416912	-3.46281	0.000534557	0.00185524	TLL1
4.68977	1.2465	0.419178	2.97367	0.0029426	0.00870981	AKR1B10		1201.37	-1.44341	0.0676096	-21.3493	3.96229e-101	4.75604e-99	NETO2
14.4515	1.24476	0.38069	3.26974	0.00107646	0.00351146	C15orf59		7.03658	-1.44309	0.419124	-3.44311	0.000575066	0.00198324	STAT5A
316.107	1.24429	0.107667	11.5568	6.81847e-31	1.6449e-29	SPP1		350.437	-1.44237	0.103718	-13.9067	5.7663e-44	2.05141e-42	ASF1B
1162.64	1.2439	0.0619073	20.0929	8.51322e-90	8.55029e-88	TCEAL4		10.8642	-1.43955	0.40098	-3.59007	0.000330584	0.00119072	ZNF488
9.41617	1.24384	0.409559	3.03703	0.00238926	0.00722256	GCNT4		2230.95	-1.43835	0.0470811	-30.5505	5.57671e-205	2.28707e-202	TOP2A
31.5548	1.24109	0.295066	4.20614	2.59764e-05	0.000111943	PCDHA2		6.90327	-1.43824	0.418852	-3.43376	0.000595278	0.00204483	GAL3ST3
27.2244	1.24008	0.312936	3.96273	7.40984e-05	0.000296153	NMNAT2		8.9956	-1.43426	0.412324	-3.47848	0.000504263	0.00175795	ACSS1
125.72	1.23982	0.167983	7.38062	1.57551e-13	1.6255e-12	TBC1D19		169.567	-1.43387	0.147528	-9.71931	2.49461e-22	4.15225e-21	TBX3
11.2131	1.2392	0.391945	3.16167	0.00156866	0.00496989	TMEM182		403.974	-1.43377	0.1025	-13.9881	1.84334e-44	6.65404e-43	IQGAP3
203.455	1.23873	0.140521	8.81524	1.1943e-18	1.69045e-17	CSGALNACT2		16.2298	-1.43048	0.379442	-3.76995	0.000163279	0.000617007	LIMS2
3.54001	1.23808	0.409045	3.02677	0.00247186	0.00744939	PGBD5		6.9971	-1.43044	0.419451	-3.41028	0.000648972	0.0022128	RFX8
33.2965	1.2371	0.291601	4.24244	2.21102e-05	9.62934e-05	COL24A1		536.254	-1.42993	0.0888868	-16.0871	3.14031e-58	1.6983e-56	ECT2
4.05399	1.23552	0.415872	2.97091	0.00296922	0.00877805	MSTO1		213.606	-1.4289	0.134565	-10.6186	2.44197e-26	4.95238e-25	SGOL2
3.02995	1.23243	0.397221	3.10265	0.00191799	0.00593902	ABCB1		391.797	-1.42646	0.103279	-13.8117	2.16592e-43	7.55971e-42	CENPE
21.091	1.23235	0.336974	3.6571	0.000255088	0.0009353	IRX3		215.562	-1.42511	0.134833	-10.5694	4.12986e-26	8.29568e-25	HMMR
28.1954	1.23125	0.311511	3.95252	7.73338e-05	0.000307751	KNDC1		33.0107	-1.42446	0.292255	-4.87404	1.09338e-06	5.75292e-06	ZNF783
16.1975	1.22927	0.36732	3.34658	0.000818152	0.00273576	CAMK2N2		10.6215	-1.42154	0.400573	-3.54877	0.000387037	0.00137692	KIAA1804
299.378	1.2285	0.116417	10.5526	4.94056e-26	9.8838e-25	C5orf30		1325.31	-1.42	0.0607469	-23.3756	7.56736e-121	1.20134e-118	ANLN
1360.54	1.22602	0.055077	22.2602	8.99141e-110	1.22916e-107	PLAT		50.4844	-1.41927	0.252752	-5.61527	1.96255e-08	1.28018e-07	PSD4
49.7608	1.22403	0.247701	4.94156	7.75004e-07	4.16079e-06	SNRPN		341.094	-1.41918	0.107568	-13.1933	9.5887e-40	3.02495e-38	ZFHX4
23.9535	1.22223	0.331384	3.68827	0.000225784	0.000835666	NPAS1		4.22359	-1.41489	0.415579	-3.40462	0.000662551	0.00225389	PCSK6
7.39349	1.22052	0.416277	2.932	0.00336788	0.00982871	LOC100652768		336.99	-1.4144	0.110149	-12.8409	9.67827e-38	2.90427e-36	NCAPH
665.624	1.21965	0.0793672	15.3672	2.71613e-53	1.29777e-51	LPAR1		199.963	-1.41316	0.135146	-10.4566	1.36705e-25	2.65917e-24	RAD50
731.208	1.21676	0.0746234	16.3054	9.04173e-60	5.11464e-58	PSMD10		442.975	-1.41201	0.0947082	-14.909	2.87978e-50	1.23957e-48	CDCA5
165.387	1.21578	0.148789	8.17115	3.05456e-16	3.7644e-15	SP110		104.095	-1.40994	0.187242	-7.53005	5.0722e-14	5.45816e-13	ATOH8
997	1.21314	0.0639069	18.9829	2.36233e-80	1.92693e-78	P4HA2		205.741	-1.40934	0.133903	-10.525	6.62553e-26	1.31655e-24	WDR62
300.937	1.21047	0.109446	11.06	1.96091e-28	4.30816e-27	TGFB2		403.185	-1.40931	0.119024	-11.8406	2.40716e-32	6.0751e-31	CCNF
194.002	1.20897	0.140429	8.60915	7.36043e-18	9.99719e-17	SHC2		738.581	-1.4089	0.0734285	-19.1874	4.71743e-82	4.00277e-80	FBN2
85.9991	1.2082	0.195868	6.16846	6.89598e-10	5.2589e-09	ABAT		337.595	-1.40848	0.104679	-13.4552	2.86947e-41	9.4144e-40	DLX1
429.718	1.20627	0.093678	12.8768	6.07946e-38	1.85449e-36	TMEM2		266.219	-1.40725	0.124852	-11.2714	1.8171e-29	4.16579e-28	KIF18B
683.437	1.20165	0.0789773	15.2152	2.80403e-52	1.29371e-50	MSX2		445.379	-1.40673	0.0932122	-15.0917	1.83748e-51	8.29619e-50	ATAD2
103.891	1.20003	0.179255	6.69457	2.16303e-11	1.86318e-10	DNAJB9		332.454	-1.40646	0.109476	-12.8472	8.92204e-38	2.68826e-36	KIF20B
3311.93	1.19979	0.0416164	28.8296	9.13007e-183	3.06355e-180	THBS2		68.4086	-1.4056	0.216908	-6.48016	9.16237e-11	7.46953e-10	FAR2
674.252	1.19625	0.074755	16.0022	1.23292e-57	6.54777e-56	CNN1		29.1019	-1.40503	0.308935	-4.54798	5.41643e-06	2.58713e-05	SFMBT1
196.062	1.19449	0.143161	8.34365	7.20303e-17	9.15194e-16	DAAM2		262.128	-1.40482	0.121369	-11.5748	5.53108e-31	1.3387e-29	CLSPN
845.885	1.19436	0.0715231	16.6989	1.33497e-62	8.14441e-61	CASP3		133.177	-1.40355	0.167309	-8.38896	4.90445e-17	6.34057e-16	GLI3
369.645	1.18783	0.103843	11.4386	2.68151e-30	6.37517e-29	ARHGAP24		12.5546	-1.40338	0.392535	-3.57517	0.000350003	0.00125423	GAREML
1670.19	1.18658	0.0522112	22.7265	2.45161e-114	3.51413e-112	CYBA		178.311	-1.40065	0.143134	-9.78555	1.29888e-22	2.19412e-21	BRCA1
165.152	1.18645	0.144318	8.22112	2.01612e-16	2.5119e-15	PTCHD4		563.783	-1.4006	0.0848824	-16.5005	3.63925e-61	2.13214e-59	SMC2
5064.19	1.1847	0.0802584	14.7611	2.61054e-49	1.09494e-47	ZYX		4.74048	-1.40045	0.419436	-3.3389	0.000841109	0.00280256	FOXD2-AS1
53.309	1.18462	0.270802	4.3745	1.21714e-05	5.52407e-05	LOC284454		891.638	-1.39952	0.0698252	-20.0431	2.31666e-89	2.28021e-87	MCM2
2184.09	1.18267	0.0485632	24.3532	5.35891e-131	9.76776e-129	WLS		1906.91	-1.39933	0.0513514	-27.2501	1.65604e-163	4.30507e-161	EZR
152.555	1.18251	0.157224	7.52117	5.42864e-14	5.83322e-13	CDH10		279.445	-1.39873	0.124452	-11.2391	2.62115e-29	5.9445e-28	CKAP2L
10.0635	1.18215	0.405106	2.91813	0.00352135	0.0102381	CDH18		356.245	-1.39706	0.106717	-13.0914	3.68967e-39	1.14925e-37	HJURP
9.73048	1.18026	0.400692	2.94556	0.00322368	0.00945615	LINC00460		131.092	-1.39667	0.174432	-8.00696	1.17582e-15	1.39661e-14	SKA3
8599.02	1.17965	0.0299309	39.4125	0	0	RGS4		12.8376	-1.39605	0.397328	-3.5136	0.000442081	0.00155305	MAOA
3.36072	1.1792	0.405935	2.90489	0.00367383	0.0106312	FAM201A		214.686	-1.39561	0.130289	-10.7117	8.97151e-27	1.85512e-25	MXD3
50.3655	1.17791	0.247069	4.76754	1.8649e-06	9.43245e-06	BTBD19		5.57702	-1.39529	0.420656	-3.31693	0.000910117	0.00301616	GSC
5.40353	1.17567	0.419339	2.80363	0.00505304	0.0141562	NFE2		864.174	-1.39377	0.0729987	-19.0931	2.88389e-81	2.41919e-79	TMPO
466.969	1.17431	0.110045	10.6712	1.38889e-26	2.8401e-25	ATHL1		32.9018	-1.39131	0.307063	-4.53102	5.86999e-06	2.78574e-05	HHIP
3319.96	1.16997	0.0454587	25.737	4.50353e-146	9.4986e-144	MYL9		52.1409	-1.39031	0.249608	-5.56997	2.5478e-08	1.63618e-07	DDIAS
71.6103	1.16961	0.219794	5.32138	1.0298e-07	6.13808e-07	RBM24		6.02519	-1.38839	0.420741	-3.29988	0.000967261	0.00318835	RNASEL
109.704	1.16932	0.174051	6.71825	1.83914e-11	1.59069e-10	SUGCT		72.3416	-1.38764	0.218235	-6.35849	2.03753e-10	1.61125e-09	BARD1
29.2845	1.16373	0.300568	3.87177	0.000108048	0.000421124	LINC00472		5.50091	-1.38673	0.420636	-3.29674	0.00097814	0.00322062	FAM162B
1037.71	1.16084	0.064939	17.8759	1.81831e-71	1.31596e-69	IGF2BP3		4.07632	-1.38503	0.414834	-3.33875	0.000841557	0.00280342	ZIC4
72.985	1.15597	0.229807	5.03019	4.90005e-07	2.68938e-06	NR2F2-AS1		155.882	-1.38233	0.150546	-9.18213	4.22658e-20	6.4265e-19	RPS6KA1
4724.05	1.15593	0.0342395	33.7601	7.59054e-250	4.66945e-247	TNFRSF10D		2298.67	-1.3814	0.0506936	-27.25	1.66208e-163	4.30507e-161	MCM7
4.87303	1.15432	0.420063	2.74796	0.00599669	0.0165024	CPZ		1513.16	-1.38066	0.062774	-21.9941	3.27856e-107	4.32185e-105	WHSC1
6.89769	1.15316	0.420577	2.74184	0.00610952	0.016766	PXDNL		124.215	-1.38013	0.171564	-8.04438	8.66815e-16	1.03625e-14	SPC25
2449.12	1.15279	0.0453644	25.4119	1.8641e-142	3.82244e-140	CPA4		10.8532	-1.37974	0.396675	-3.47825	0.000504694	0.00175863	GPRC5B
43.8107	1.15218	0.258615	4.45518	8.38215e-06	3.89041e-05	GATA2-AS1		392.046	-1.37957	0.100185	-13.7702	3.85039e-43	1.33132e-41	NPAS2
16.8735	1.15109	0.355086	3.24172	0.00118812	0.00384597	LRRC29		5.57056	-1.37918	0.420512	-3.27976	0.00103894	0.00340336	PPL
46.0238	1.14919	0.256546	4.47946	7.48334e-06	3.50298e-05	SPRN		34.0126	-1.37907	0.287902	-4.79005	1.66743e-06	8.49772e-06	FBXO27
514.389	1.14862	0.0847564	13.552	7.71082e-42	2.56981e-40	NTN4		96.0203	-1.37856	0.18783	-7.33939	2.14566e-13	2.19533e-12	BLM
1149.93	1.14568	0.064454	17.7752	1.09968e-70	7.76825e-69	OTUD5		430.893	-1.37637	0.0991271	-13.8849	7.82255e-44	2.7696e-42	LMO4
1596.1	1.14348	0.0592778	19.2902	6.49834e-83	5.77961e-81	PRPS1		754.442	-1.37584	0.0755742	-18.2051	4.70091e-74	3.52306e-72	PRR11
8.53676	1.1425	0.410545	2.78288	0.00538781	0.0149916	GPR146		70.2363	-1.37513	0.224645	-6.12134	9.27916e-10	6.98254e-09	ARHGEF19
106.293	1.13943	0.177922	6.40413	1.51225e-10	1.21078e-09	TTYH2		237.837	-1.37451	0.124576	-11.0335	2.63388e-28	5.73549e-27	LITAF
19.4219	1.13936	0.360271	3.16251	0.00156413	0.0049566	ANO4		4.75526	-1.37303	0.41876	-3.2788	0.00104248	0.00341192	AKR1C1
37.667	1.1393	0.278769	4.0869	4.37184e-05	0.000181461	HIST1H2BD		1183.22	-1.37043	0.0601953	-22.7665	9.86127e-115	1.45592e-112	NCAPD2
17875.9	1.13753	0.0317443	35.8341	3.2565e-281	2.82817e-278	COL6A2		148.122	-1.36775	0.168672	-8.10892	5.10731e-16	6.20612e-15	RBL1
432.204	1.13614	0.0946745	12.0005	3.53353e-33	9.15245e-32	TCTA		3.43471	-1.36726	0.405671	-3.37037	0.000750686	0.00252636	TCEAL2
8.70263	1.13477	0.412647	2.74997	0.00596007	0.0164169	LINC01573		1719.05	-1.36675	0.0517625	-26.4043	1.22296e-153	2.73573e-151	UHRF1
2130.52	1.13308	0.04921	23.0254	2.59343e-117	3.94737e-115	CTGF		3.63028	-1.36454	0.405004	-3.36921	0.000753848	0.00253526	DIRAS2
18.4023	1.13271	0.349502	3.24093	0.00119141	0.00385323	TMEM156		1823.29	-1.3643	0.0519779	-26.2477	7.59412e-152	1.67343e-149	RRM2
8.39977	1.1289	0.409025	2.75998	0.00578048	0.0159729	LINC00601		301.715	-1.36334	0.11288	-12.0778	1.38366e-33	3.62206e-32	NDC80
18.5052	1.12882	0.357891	3.15408	0.00161006	0.00508795	ADHFE1		12.4028	-1.36266	0.396964	-3.43271	0.000597583	0.00205179	LRRC15
34.0972	1.12864	0.291456	3.8724	0.000107767	0.000420141	KRT15		11.9365	-1.36183	0.39023	-3.48981	0.000483357	0.00168906	ZNF844
279.47	1.1284	0.121672	9.27408	1.79166e-20	2.75542e-19	SNED1		105.329	-1.35948	0.179499	-7.57375	3.62589e-14	3.93623e-13	ADORA1
23.0327	1.12821	0.330713	3.41145	0.000646186	0.00220483	LINC00886		148.725	-1.35693	0.160871	-8.43487	3.31561e-17	4.32435e-16	CFLAR
3.71385	1.12739	0.412403	2.73371	0.0062625	0.0171158	PDIA2		148.746	-1.3525	0.152924	-8.84428	9.21237e-19	1.31539e-17	TRIM14
28.3772	1.12682	0.31815	3.5418	0.00039741	0.00140873	CDR1		247.308	-1.34921	0.121131	-11.1385	8.15214e-29	1.8181e-27	POC1A
138.155	1.12485	0.169277	6.64499	3.03232e-11	2.56999e-10	PABPC1L		269.124	-1.34819	0.122025	-11.0485	2.2296e-28	4.87671e-27	IRS2
364.971	1.12374	0.10103	11.1228	9.71417e-29	2.15669e-27	CNIH3		44.2668	-1.34654	0.263164	-5.11675	3.10852e-07	1.74968e-06	ARID3B
91.0326	1.12312	0.198833	5.64856	1.61793e-08	1.06449e-07	CACNA1A		36.5952	-1.34583	0.285333	-4.71669	2.39716e-06	1.19284e-05	C1QL1
487.82	1.12162	0.0910071	12.3245	6.68462e-35	1.84126e-33	ARSJ		221.166	-1.34442	0.128009	-10.5025	8.4112e-26	1.65798e-24	KNTC1
53.4131	1.12109	0.242725	4.61877	3.8603e-06	1.87849e-05	IL17D		75.4786	-1.34436	0.216831	-6.20003	5.64522e-10	4.32741e-09	UPP1
88.9476	1.11958	0.194855	5.7457	9.15432e-09	6.16299e-08	MGAT3		16.7564	-1.34433	0.364253	-3.69065	0.000223684	0.000828308	ZNF501
3.19351	1.11929	0.403058	2.77699	0.00548643	0.015223	MCTP2		479.803	-1.34361	0.0898227	-14.9584	1.37241e-50	6.01255e-49	TCF19
63.4928	1.11813	0.229774	4.86622	1.13755e-06	5.95983e-06	NR2F1-AS1		13.1968	-1.34258	0.386288	-3.4756	0.000509715	0.00177487	RNF157
68.7591	1.11786	0.216708	5.15836	2.49119e-07	1.42007e-06	CCDC120		1353.85	-1.3422	0.06407	-20.9489	1.91815e-97	2.21246e-95	BIRC5
14616.9	1.11712	0.0304069	36.7391	1.7382e-295	1.71086e-292	COL6A1		115.02	-1.34139	0.182849	-7.33607	2.19954e-13	2.24577e-12	BACE2
6.22033	1.11693	0.419238	2.66419	0.00771738	0.0206151	NRCAM		112.069	-1.3399	0.175803	-7.62161	2.50536e-14	2.76245e-13	POLQ
3183.96	1.11554	0.042971	25.9602	1.39592e-148	3.03078e-146	B2M		316.785	-1.33937	0.110016	-12.1743	4.26211e-34	1.1338e-32	PKP4
795.645	1.11545	0.0738301	15.1084	1.42561e-51	6.45637e-50	ZMAT3		540.837	-1.33918	0.0866846	-15.4489	7.67565e-54	3.71552e-52	CD9
22.9476	1.11301	0.328791	3.38516	0.00071138	0.0024078	AP1S3		66.1175	-1.33914	0.221602	-6.04298	1.51289e-09	1.11126e-08	LIN9
23.4799	1.11293	0.342659	3.24793	0.00116249	0.00377459	EFNA2		26.1712	-1.3379	0.317019	-4.22026	2.44019e-05	0.000105651	RPP25
9.36098	1.11208	0.404894	2.74661	0.00602153	0.0165645	TMEM151A		497.067	-1.3333	0.0909897	-14.6533	1.28401e-48	5.31011e-47	NCAPG
707.68	1.1103	0.0744043	14.9225	2.35375e-50	1.01908e-48	MDFI		144.486	-1.33294	0.159697	-8.34669	7.01999e-17	8.93475e-16	PSMB8
20.2056	1.11018	0.342103	3.24515	0.00117389	0.0038049	IZUMO4		36.7096	-1.33278	0.278614	-4.78362	1.72164e-06	8.74986e-06	MTBP
451.005	1.1101	0.0977865	11.3523	7.22558e-30	1.68528e-28	NABP1		3.89002	-1.33274	0.413202	-3.22539	0.00125801	0.00404821	OXCT2
13.3816	1.10897	0.375948	2.94979	0.00317986	0.00934082	LEF1		167.903	-1.33191	0.152549	-8.73099	2.52455e-18	3.50964e-17	TMEM47
100.33	1.10891	0.181402	6.11301	9.77706e-10	7.3199e-09	FAM229B		98.0713	-1.33183	0.189109	-7.04268	1.8857e-12	1.78465e-11	ST6GAL2
14.3731	1.10889	0.369052	3.00469	0.0026585	0.00795342	SLC40A1		267.411	-1.3316	0.123591	-10.7742	4.55581e-27	9.5272e-26	FAM64A
3199.79	1.10838	0.0400776	27.6559	2.37217e-168	6.48568e-166	COL6A3		24.9105	-1.33106	0.324543	-4.10133	4.10788e-05	0.000171276	ARHGEF39
149.279	1.10763	0.153618	7.21034	5.58119e-13	5.52654e-12	ADGRL1		17.0381	-1.3299	0.358642	-3.70814	0.000208784	0.000776445	CHST6
526	1.10736	0.0836951	13.2309	5.82084e-40	1.84418e-38	TOR4A		200.662	-1.32913	0.137976	-9.63306	5.79787e-22	9.42728e-21	CDCA7L
7.68994	1.10651	0.412727	2.68097	0.007341	0.019731	LOC101926941		33.3349	-1.32801	0.297371	-4.46584	7.97543e-06	3.71449e-05	C17orf96
203.693	1.10642	0.140675	7.86509	3.68847e-15	4.2711e-14	CXorf38		764.912	-1.32686	0.0712756	-18.6158	2.39074e-77	1.86756e-75	KIF22
87.2244	1.10491	0.193848	5.69989	1.19888e-08	7.97669e-08	TBC1D8B		134.321	-1.3266	0.16012	-8.28504	1.18069e-16	1.48607e-15	SPC24
352.227	1.10039	0.108684	10.1247	4.29396e-24	7.76912e-23	DNASE1L1		134.004	-1.32587	0.167018	-7.9385	2.04639e-15	2.40166e-14	KIF18A
15.0667	1.09896	0.371144	2.96101	0.00306637	0.00903629	SH3BGRL2		3.64712	-1.32492	0.402588	-3.29101	0.000998274	0.0032796	ALDH1A3
806.519	1.09783	0.0716595	15.3201	5.60928e-53	2.66287e-51	TNFRSF21		403.448	-1.32377	0.0978629	-13.5268	1.08636e-41	3.59618e-40	EZH2
2.53621	1.09743	0.387904	2.82912	0.00466761	0.0131764	PROX1		18.9605	-1.32251	0.353838	-3.73763	0.000185763	0.000696978	KIAA1958
6.34435	1.09735	0.42056	2.60927	0.00907354	0.0237353	HNF1B		141.432	-1.32072	0.166771	-7.9194	2.38664e-15	2.78989e-14	STIL
45.6021	1.0966	0.254415	4.31029	1.6304e-05	7.25039e-05	VSTM2L		241.123	-1.31959	0.13047	-10.1142	4.77972e-24	8.62688e-23	CDT1
11.2061	1.0963	0.389849	2.81211	0.00492171	0.0138223	ALPK1		4.67899	-1.31815	0.417242	-3.1592	0.00158203	0.00500902	SLFN13
18.0947	1.09623	0.352169	3.11278	0.00185335	0.00576062	CASKIN1		470.657	-1.31777	0.0923108	-14.2753	3.11795e-46	1.19258e-44	CDCA8
102.703	1.09266	0.179278	6.09478	1.09589e-09	8.15096e-09	GJD3		15.4693	-1.3177	0.376239	-3.5023	0.000461266	0.0016153	MBNL3
18.1608	1.0919	0.361977	3.01648	0.00255724	0.00768162	ADAMTS9		154.549	-1.31764	0.15607	-8.44262	3.10296e-17	4.06497e-16	PIM1
390.016	1.09172	0.103131	10.5858	3.46851e-26	6.99577e-25	GRIPAP1		340.201	-1.31687	0.107615	-12.2368	1.97609e-34	5.36306e-33	SHCBP1
2.53359	1.09083	0.387301	2.81648	0.00485534	0.0136567	GMFG		181.408	-1.31597	0.140028	-9.39793	5.56446e-21	8.71196e-20	MCM10
367.404	1.09022	0.106512	10.2356	1.37281e-24	2.56884e-23	LAMA5		404.093	-1.31558	0.0975997	-13.4794	2.06792e-41	6.79972e-40	CDK1
4.01929	1.08795	0.416422	2.61262	0.00898511	0.0235373	PDZRN3-AS1		555.222	-1.31558	0.0848135	-15.5114	2.90536e-54	1.42507e-52	PHF19
17.278	1.08722	0.365989	2.97064	0.00297177	0.00878382	LINC00893		69.0267	-1.31473	0.222742	-5.90251	3.58018e-09	2.53272e-08	SRGAP1
315.887	1.08647	0.116085	9.35928	8.02818e-21	1.2503e-19	TSPYL2		18.7814	-1.31276	0.352167	-3.72767	0.000193262	0.000722908	ZNF90
11.22	1.08623	0.3909	2.77878	0.00545628	0.0151583	LOC400684		242.407	-1.31247	0.13558	-9.68038	3.65366e-22	6.01416e-21	NRGN
62.633	1.08545	0.221662	4.89685	9.73829e-07	5.16067e-06	KIAA1671		156.626	-1.31205	0.153431	-8.55138	1.2163e-17	1.63846e-16	NBEAL2
1469.58	1.0849	0.0651636	16.6489	3.08274e-62	1.8577e-60	MXD4		2260.27	-1.31119	0.04868	-26.9349	8.56249e-160	2.10694e-157	IGFBP5
38.0442	1.08368	0.27101	3.99867	6.36988e-05	0.000257023	IKZF2		552.656	-1.3111	0.086472	-15.1621	6.29801e-52	2.89669e-50	SPAG5
46.9561	1.08182	0.257116	4.20753	2.58178e-05	0.000111321	BMPER		42.4806	-1.3084	0.275512	-4.74899	2.04439e-06	1.02734e-05	IL6R
60.9135	1.08168	0.225889	4.78852	1.68017e-06	8.55969e-06	LINC-PINT		60.9094	-1.30714	0.228925	-5.70992	1.13029e-08	7.53052e-08	KBTBD11
7.16405	1.07853	0.417625	2.58252	0.00980806	0.0254001	LRFN5		226.282	-1.30637	0.128434	-10.1715	2.65853e-24	4.86376e-23	CENPW
364.929	1.07651	0.100771	10.6828	1.22542e-26	2.5128e-25	MOK		44.9897	-1.306	0.276747	-4.71913	2.36855e-06	1.1794e-05	SYCE1L
9.53144	1.07621	0.400685	2.68591	0.00723325	0.0194911	LOC100507065		61.3139	-1.30443	0.244513	-5.33479	9.56539e-08	5.7245e-07	THSD1
9.68736	1.07603	0.4039	2.6641	0.00771946	0.0206169	C19orf81		72.1701	-1.30438	0.22207	-5.87373	4.26105e-09	2.9886e-08	BZRAP1
704.418	1.07549	0.0761941	14.1152	3.06163e-45	1.13288e-43	NID2		20.3101	-1.30369	0.358499	-3.63653	0.000276335	0.00100911	TAF4B
1897.45	1.07421	0.098323	10.9253	8.727e-28	1.86732e-26	HLA-A		12.1444	-1.30326	0.38931	-3.3476	0.000815133	0.00272682	PLA2G16
11.7213	1.07033	0.392139	2.72946	0.00634383	0.0173156	DLK1		343.544	-1.30149	0.105448	-12.3425	5.34788e-35	1.47582e-33	RPS6KA2
84.1104	1.07026	0.207249	5.16412	2.41568e-07	1.38076e-06	UST		43.9409	-1.29977	0.27115	-4.79356	1.63848e-06	8.36754e-06	FKBP11
1347.45	1.06895	0.162497	6.57825	4.76007e-11	3.96601e-10	LENG8		4.62709	-1.29893	0.416853	-3.11604	0.00183297	0.00570445	FGF14-AS2
1328	1.06893	0.0560773	19.0617	5.24942e-81	4.37867e-79	TMED3		24.3996	-1.29862	0.324462	-4.0024	6.27044e-05	0.000253357	ZNF138
92.6712	1.06679	0.197302	5.40689	6.41271e-08	3.92201e-07	PDLIM3		64.6172	-1.29821	0.221382	-5.8641	4.51578e-09	3.15527e-08	CEP128
8.51325	1.06634	0.409245	2.60564	0.0091704	0.0239547	RUNDC3A-AS1		102.529	-1.29644	0.182182	-7.11622	1.10928e-12	1.07252e-11	STARD8
11.0533	1.06633	0.391268	2.72531	0.00642409	0.0175185	RNF128		723.425	-1.29564	0.0734639	-17.6364	1.29384e-69	8.96823e-68	CKS1B
23.232	1.06574	0.324588	3.28336	0.00102577	0.00336396	NOVA1		2771.33	-1.29559	0.042549	-30.4494	1.21904e-203	4.7363e-201	STMN2
58.4401	1.06546	0.227642	4.68042	2.8629e-06	1.41411e-05	L3MBTL1		1087.75	-1.29425	0.0623135	-20.77	8.08204e-96	8.83876e-94	PRC1
269.874	1.06374	0.119409	8.90832	5.18099e-19	7.49923e-18	ME1		470.689	-1.29342	0.0966482	-13.3827	7.62835e-41	2.46985e-39	UBE2C
12.0475	1.06077	0.385891	2.74889	0.00597979	0.016462	TMTC1		172.42	-1.29302	0.145007	-8.91699	4.79127e-19	6.94194e-18	PM20D2
181.461	1.06002	0.146585	7.23146	4.77819e-13	4.76013e-12	TMEM175		221.188	-1.2926	0.127524	-10.1361	3.8201e-24	6.92874e-23	FKBP5
13214.3	1.05941	0.0302383	35.0353	6.53641e-269	5.07913e-266	IGFBP4		563.107	-1.29149	0.0854489	-15.1141	1.30663e-51	5.95406e-50	USP1
441.119	1.05825	0.104125	10.1632	2.89384e-24	5.28117e-23	GSTM3		180.122	-1.28613	0.146716	-8.76611	1.84943e-18	2.58569e-17	PKN3
3.37174	1.05789	0.410474	2.57723	0.00995959	0.0257411	LUCAT1		9.30068	-1.28577	0.410534	-3.13193	0.00173659	0.0054447	OAS3
1840.37	1.05745	0.0486087	21.7543	6.29047e-105	8.00625e-103	CHPF		213.685	-1.28394	0.135467	-9.47787	2.5953e-21	4.1201e-20	FANCA
14.5268	1.05505	0.371637	2.83892	0.00452662	0.0128102	PANO1		417.893	-1.28114	0.100402	-12.7601	2.73885e-37	8.05504e-36	FANCI
10.0151	1.05491	0.400778	2.63214	0.0084848	0.0223976	NTNG2		19.521	-1.27849	0.348021	-3.6736	0.000239159	0.000881303	MAP3K9
2921.09	1.05404	0.043075	24.47	3.08428e-132	5.69204e-130	HLA-B		210.701	-1.27606	0.132726	-9.61426	6.96087e-22	1.1281e-20	WDHD1
21.1942	1.05311	0.340854	3.08961	0.00200416	0.00617863	HIST1H2BC		30.0641	-1.27516	0.310518	-4.10655	4.01618e-05	0.000167784	ZNF702P
218.275	1.05124	0.128557	8.17722	2.90476e-16	3.58278e-15	RGL1		56.887	-1.27475	0.232639	-5.47955	4.26417e-08	2.66877e-07	PCDHB16
95.3253	1.04965	0.196518	5.34124	9.23119e-08	5.53572e-07	CSAD		2518.32	-1.27436	0.0451231	-28.242	1.7864e-175	5.49466e-173	MSX1
42.992	1.04922	0.268858	3.90252	9.51951e-05	0.000374091	TLR6		3.71551	-1.27369	0.410961	-3.0993	0.00193976	0.00599886	SAMD9L
5329.67	1.04849	0.039407	26.6066	5.68669e-156	1.31185e-153	PLD3		594.212	-1.27365	0.0889082	-14.3255	1.51645e-46	5.84567e-45	CAD
210.62	1.04805	0.130534	8.02896	9.82992e-16	1.17134e-14	SLC25A20		165.777	-1.27321	0.172944	-7.362	1.81169e-13	1.86396e-12	SH3RF3
10.8835	1.04741	0.391331	2.67653	0.0074388	0.0199648	ZNF334		1030.24	-1.272	0.0693648	-18.3378	4.13384e-75	3.12985e-73	MCM5
44.8874	1.04709	0.254414	4.11567	3.86056e-05	0.000161786	AMPD3		32.5699	-1.27109	0.289192	-4.3953	1.10622e-05	5.05641e-05	COBLL1
77.7122	1.047	0.201255	5.20237	1.96765e-07	1.13611e-06	ASPHD1		17.0151	-1.26873	0.358905	-3.535	0.000407774	0.00144131	ZIC5
135757	1.04359	0.0301154	34.6532	3.99478e-263	2.94894e-260	FN1		422.016	-1.26868	0.0971684	-13.0565	5.83583e-39	1.81009e-37	GFPT2
29.1056	1.04356	0.306834	3.40107	0.000671235	0.00228081	LAT		3.25684	-1.26835	0.39994	-3.17134	0.00151739	0.00481676	DLX6
50.9985	1.04243	0.243874	4.27447	1.91593e-05	8.42118e-05	ZBTB46		171.107	-1.26619	0.153952	-8.22457	1.95886e-16	2.44468e-15	PTPRB
186.391	1.04115	0.139679	7.45392	9.06056e-14	9.53458e-13	VWA5A		111.592	-1.26563	0.182354	-6.94053	3.90621e-12	3.57984e-11	EPB41
27.3769	1.04099	0.307789	3.38215	0.000719222	0.00243211	ZNF436-AS1		5.40289	-1.2653	0.420928	-3.00598	0.00264725	0.00792298	GPRASP2
405.003	1.03868	0.102205	10.1628	2.9074e-24	5.29936e-23	PRKACB		1732.23	-1.26521	0.0537454	-23.5408	1.56135e-122	2.50562e-120	H2AFX
1230.77	1.03814	0.0601583	17.2569	9.9334e-67	6.63605e-65	BNIP3		104.381	-1.26423	0.19813	-6.38083	1.76135e-10	1.40111e-09	PALM3
8000.15	1.0368	0.0324659	31.9352	8.6735e-224	4.26852e-221	LOXL2		730.719	-1.26349	0.0787884	-16.0365	7.0997e-58	3.82554e-56	HMGB3
3161.25	1.03608	0.045603	22.7196	2.86632e-114	4.06907e-112	DCBLD2		92.2681	-1.26286	0.192577	-6.55771	5.46388e-11	4.52941e-10	DEPDC1B
276.617	1.03601	0.113509	9.12716	7.03171e-20	1.05719e-18	TES		38.1267	-1.26208	0.27276	-4.62706	3.70898e-06	1.80963e-05	MTFR2
172.543	1.03563	0.145658	7.10998	1.16057e-12	1.11991e-11	LAMTOR3		236.436	-1.26003	0.134326	-9.38037	6.57441e-21	1.02823e-19	CDC45
704.906	1.03409	0.0728443	14.1958	9.72323e-46	3.67145e-44	PQBP1		65.1624	-1.25963	0.22479	-5.6036	2.0995e-08	1.36131e-07	TRAIP
68.9844	1.03379	0.227409	4.54597	5.46838e-06	2.60857e-05	EME2		157.995	-1.25951	0.151539	-8.31146	9.45341e-17	1.19495e-15	CENPH
28.4079	1.03318	0.308983	3.34382	0.000826339	0.00275895	PPFIA4		25.8138	-1.25946	0.325147	-3.8735	0.000107282	0.000418581	NKX6-1
58.1056	1.03223	0.232766	4.43462	9.2236e-06	4.26087e-05	NUDT14		97.8021	-1.25939	0.186098	-6.76737	1.31145e-11	1.14773e-10	C18orf54
813.256	1.03044	0.0683676	15.0721	2.47278e-51	1.10967e-49	SAT1		12.3553	-1.25572	0.387765	-3.23836	0.00120219	0.0038847	ADAM33
95.7909	1.02839	0.194129	5.29748	1.17414e-07	6.93954e-07	GOLGA8B		316.964	-1.25358	0.113716	-11.0238	2.9334e-28	6.3783e-27	ARSI
1388.62	1.02769	0.0630351	16.3034	9.33665e-60	5.26131e-58	EDIL3		55.9914	-1.25203	0.244403	-5.12279	3.01053e-07	1.69829e-06	GANC
545.49	1.02595	0.10336	9.92598	3.20929e-23	5.5875e-22	NRBP2		81.5783	-1.24842	0.211647	-5.89859	3.66631e-09	2.59151e-08	GNAZ
13.3771	1.02311	0.382372	2.67569	0.00745761	0.0200044	LMNTD2		40.3727	-1.24787	0.272561	-4.5783	4.68768e-06	2.25878e-05	PXYLP1
13.8915	1.02252	0.377567	2.70818	0.00676529	0.0183338	CUBN		3264.6	-1.2478	0.041557	-30.0263	4.44882e-198	1.64206e-195	STMN1
17.9384	1.01939	0.356877	2.85642	0.00428453	0.0122141	SNORA64		229.965	-1.2474	0.124252	-10.0393	1.02381e-23	1.81241e-22	DTL
281.981	1.01639	0.120462	8.43738	3.24535e-17	4.24021e-16	GOLGA8A		78.7319	-1.24475	0.215819	-5.76754	8.04358e-09	5.44001e-08	MCCC2
174.481	1.01411	0.145886	6.95135	3.61817e-12	3.32619e-11	IDUA		58.6851	-1.24468	0.240424	-5.17701	2.25475e-07	1.29378e-06	GSG2
556.813	1.0137	0.0974004	10.4075	2.29155e-25	4.40527e-24	HERC2P2		274.152	-1.24466	0.120331	-10.3436	4.47346e-25	8.50016e-24	CDCA3
184.795	1.01356	0.139437	7.26898	3.62217e-13	3.64289e-12	LXN		43.5543	-1.24314	0.262991	-4.72692	2.2795e-06	1.13736e-05	RCOR2
84.0755	1.01	0.20422	4.94564	7.58939e-07	4.08196e-06	VAMP1		28.0604	-1.24231	0.304946	-4.07386	4.624e-05	0.000190641	CENPP
34.7156	1.00832	0.280871	3.58999	0.000330697	0.00119083	TMEM198		187.97	-1.24199	0.140113	-8.86418	7.70713e-19	1.10581e-17	STOM
134.79	1.00798	0.170919	5.8974	3.69276e-09	2.60736e-08	ALDOC		481.502	-1.23951	0.0964194	-12.8554	8.01772e-38	2.42569e-36	KIF23
21.8363	1.00685	0.328107	3.06866	0.0021502	0.00658485	ANXA10		12.769	-1.2387	0.384405	-3.22238	0.0012713	0.00408565	GRIK4
25.3776	1.00674	0.315404	3.19191	0.00141337	0.00450399	BTN3A3		86.123	-1.23869	0.202304	-6.1229	9.18881e-10	6.92514e-09	C1orf112
14.8797	1.00353	0.379841	2.64197	0.00824255	0.0218655	ADAP1		80.985	-1.23739	0.205954	-6.00807	1.87749e-09	1.36683e-08	TMCC3
308.56	1.00314	0.109654	9.14824	5.78684e-20	8.74482e-19	ENPP2		63.1358	-1.23705	0.222445	-5.56114	2.68015e-08	1.7152e-07	EME1
41.8725	1.00201	0.260416	3.84773	0.000119216	0.000461001	PRUNE2		30.2995	-1.23667	0.297615	-4.15528	3.24893e-05	0.0001376	TNFRSF11B
								3.07389	-1.23525	0.398167	-3.10234	0.00191998	0.00594145	HOXA2
								51.8108	-1.23499	0.242277	-5.09745	3.44267e-07	1.92602e-06	STRIP2
								131.074	-1.23497	0.161692	-7.63783	2.20905e-14	2.44853e-13	DBF4B
								70.6816	-1.2343	0.221725	-5.56678	2.59485e-08	1.66494e-07	FAM46B
								134.336	-1.23263	0.160645	-7.67299	1.68032e-14	1.87232e-13	EXO1
								36.0052	-1.23243	0.283407	-4.34863	1.36989e-05	6.16242e-05	KIAA1161
								12.1127	-1.23224	0.387949	-3.17629	0.00149173	0.00473938	ENOX1
								168.929	-1.23178	0.146295	-8.41981	3.77082e-17	4.90506e-16	S1PR3
								626.753	-1.23142	0.0803227	-15.3309	4.75596e-53	2.26507e-51	ZWINT
								2671.83	-1.23089	0.0460698	-26.7179	2.91947e-157	6.84176e-155	ITGA6
								1143.13	-1.22969	0.0601052	-20.4589	5.00502e-93	5.16742e-91	MCM4
								115.455	-1.22956	0.17089	-7.19502	6.24494e-13	6.159e-12	CEP152
								9.83066	-1.22882	0.402374	-3.05393	0.00225865	0.00687703	IGFN1
								27.4812	-1.22876	0.312097	-3.9371	8.2471e-05	0.000327224	ROBO4
								157.679	-1.22502	0.154142	-7.94735	1.90536e-15	2.24328e-14	CBX2
								28.398	-1.2245	0.305975	-4.00195	6.28224e-05	0.000253765	SPAG1
								874.671	-1.22419	0.0744738	-16.4379	1.02404e-60	5.90586e-59	TACC3
								8.11974	-1.22293	0.418706	-2.92073	0.00349209	0.0101631	ATP2A3
								282.302	-1.22226	0.125476	-9.74098	2.01607e-22	3.37474e-21	TLE1
								150.975	-1.22076	0.151444	-8.06078	7.58068e-16	9.08451e-15	ORC1
								4.698	-1.2205	0.419197	-2.91152	0.00359675	0.0104347	FAM66D
								3.76354	-1.22011	0.407722	-2.99249	0.00276708	0.00824483	CALY
								3.55288	-1.2192	0.40871	-2.98304	0.00285404	0.00847317	HOXB7
								302.075	-1.21896	0.111022	-10.9795	4.79618e-28	1.03676e-26	CENPN
								33.9969	-1.21728	0.288937	-4.21297	2.5203e-05	0.000108896	TBXA2R
								200.088	-1.21707	0.145515	-8.36386	6.07e-17	7.7996e-16	MIS18A
								3483.1	-1.21574	0.0392623	-30.9647	1.61137e-210	6.99713e-208	LMNB2
								3.57945	-1.21459	0.408355	-2.97435	0.00293611	0.00869584	MT1A
								2.91287	-1.21333	0.397107	-3.05544	0.00224733	0.00684821	KCTD8
								16.4688	-1.21272	0.361407	-3.35554	0.000792088	0.00265619	EEPD1
								7.06612	-1.21102	0.41875	-2.89199	0.0038281	0.0110365	PPFIBP2
								32.8504	-1.20987	0.295221	-4.09818	4.16404e-05	0.000173519	HYLS1
								42.2012	-1.20949	0.26325	-4.59446	4.33865e-06	2.09607e-05	SGOL1
								2753.48	-1.20943	0.085674	-14.1166	2.99983e-45	1.1128e-43	S100A6
								33.8778	-1.20892	0.29151	-4.1471	3.36707e-05	0.000142317	KHK
								102.606	-1.20813	0.185268	-6.52096	6.9861e-11	5.74292e-10	PIF1
								2.95077	-1.20486	0.396367	-3.03976	0.00236764	0.00716601	KLHL14
								21.4309	-1.20485	0.335158	-3.59487	0.000324556	0.00117043	ANXA2R
								3.42265	-1.20469	0.40858	-2.94849	0.00319328	0.00937103	MAST1
								3.41291	-1.20381	0.408545	-2.94658	0.00321312	0.00942736	ZNF385D
								292.626	-1.20198	0.120729	-9.956	2.37427e-23	4.15821e-22	GINS2
								46.0454	-1.19946	0.260087	-4.61179	3.99224e-06	1.9395e-05	LIN28B
								3.92466	-1.19944	0.41559	-2.88613	0.00390013	0.0112183	RAMP2
								33.0824	-1.19928	0.290614	-4.12672	3.67974e-05	0.000154736	ITGB8
								674.348	-1.19899	0.0801313	-14.9628	1.28516e-50	5.66392e-49	RACGAP1
								28.6684	-1.19847	0.307482	-3.8977	9.71125e-05	0.000381321	PRDM1
								294.561	-1.19472	0.117286	-10.1864	2.28133e-24	4.19447e-23	CORO2B
								192.489	-1.19383	0.139074	-8.58417	9.14922e-18	1.23812e-16	DPP7
								307.308	-1.19293	0.114286	-10.4381	1.66091e-25	3.2223e-24	NDC1
								465.507	-1.19277	0.0970338	-12.2924	9.95588e-35	2.72201e-33	TIMELESS
								1561.93	-1.19228	0.0588514	-20.2592	2.9498e-91	3.0035e-89	DEK
								190.297	-1.19217	0.141007	-8.4547	2.79803e-17	3.69169e-16	PDLIM1
								10.134	-1.19129	0.410236	-2.90392	0.00368524	0.0106621	SEMA4D
								74.9277	-1.18985	0.20723	-5.74171	9.37249e-09	6.29838e-08	AIM1
								30.79	-1.18983	0.300139	-3.96424	7.36289e-05	0.00029466	DGCR6
								418.441	-1.18901	0.0975278	-12.1915	3.4515e-34	9.23151e-33	RECQL4
								231.257	-1.18854	0.137059	-8.67175	4.25521e-18	5.84408e-17	NPRL3
								75.7189	-1.18751	0.216428	-5.48686	4.09142e-08	2.56391e-07	TIPIN
								316.087	-1.18699	0.114958	-10.3255	5.4039e-25	1.02549e-23	CDCA7
								391.503	-1.1866	0.0992735	-11.9528	6.27548e-33	1.60853e-31	TRIP13
								99.661	-1.18626	0.181071	-6.55134	5.7022e-11	4.71902e-10	NFIB
								581.935	-1.18568	0.0804507	-14.738	3.67779e-49	1.53821e-47	CKAP2
								356.927	-1.18558	0.103135	-11.4955	1.38987e-30	3.33118e-29	POLA1
								88.0546	-1.18513	0.193856	-6.11347	9.74897e-10	7.30258e-09	MT1L
								2.95921	-1.18471	0.394773	-3.00099	0.00269104	0.00803774	RGS11
								617.917	-1.18409	0.0783582	-15.1112	1.3655e-51	6.20314e-50	POLD1
								87.4889	-1.18336	0.193673	-6.11012	9.95536e-10	7.43831e-09	CENPI
								114.406	-1.18187	0.183821	-6.42945	1.28067e-10	1.03434e-09	NAV2
								6.22269	-1.18169	0.420196	-2.81224	0.00491985	0.0138214	CACNG6
								15.7677	-1.18149	0.370411	-3.18968	0.00142432	0.00453594	CGNL1
								3.57105	-1.18	0.406177	-2.90513	0.00367099	0.0106251	C20orf195
								451.502	-1.17923	0.103931	-11.3463	7.73775e-30	1.80189e-28	HAPLN1
								28.2343	-1.17658	0.305619	-3.84983	0.000118199	0.00045767	RFX2
								199.978	-1.17635	0.132069	-8.9071	5.23844e-19	7.56754e-18	RFC3
								22.2098	-1.17634	0.332203	-3.54103	0.000398567	0.00141215	IL17RE
								40.708	-1.17581	0.282244	-4.16595	3.10065e-05	0.000131773	BHLHB9
								11.3054	-1.17461	0.397028	-2.95851	0.00309127	0.00910422	SFMBT2
								62.2883	-1.17302	0.226701	-5.17428	2.28786e-07	1.31125e-06	CEP72
								4.59649	-1.17233	0.418188	-2.80336	0.00505727	0.0141627	PTER
								204.33	-1.16986	0.132077	-8.85742	8.18886e-19	1.17265e-17	WDR76
								998.894	-1.16959	0.0651905	-17.9411	5.63175e-72	4.1162e-70	PLK1
								54.5363	-1.16832	0.240972	-4.84835	1.2449e-06	6.48541e-06	GNGT2
								2.78722	-1.16826	0.394079	-2.96454	0.00303138	0.00894032	ZNF630
								568.718	-1.16764	0.0850761	-13.7246	7.23377e-43	2.48371e-41	LBR
								517.505	-1.16763	0.0910723	-12.8209	1.2525e-37	3.72819e-36	E2F1
								99.7438	-1.16484	0.182465	-6.38394	1.72583e-10	1.37434e-09	ARMC4
								2.91456	-1.16396	0.393208	-2.96016	0.0030748	0.00905753	HOXA3
								107.367	-1.16298	0.177534	-6.55074	5.72519e-11	4.73539e-10	CDC7
								1149.52	-1.16238	0.0592766	-19.6095	1.28379e-85	1.17726e-83	MCM3
								65.2428	-1.16131	0.224377	-5.17572	2.27032e-07	1.30222e-06	DSCC1
								57.7932	-1.16046	0.242792	-4.77964	1.75608e-06	8.90954e-06	SORCS2
								1182.31	-1.15974	0.0626145	-18.522	1.37266e-76	1.05552e-74	FOS
								118.615	-1.15828	0.1704	-6.79741	1.0652e-11	9.41715e-11	GPSM2
								66.6632	-1.15727	0.217205	-5.32802	9.92893e-08	5.92765e-07	MOCOS
								439.128	-1.15678	0.0946956	-12.2157	2.56176e-34	6.9018e-33	ETS1
								21.3582	-1.15533	0.334223	-3.45675	0.000546736	0.00189306	PSMB9
								396.769	-1.15504	0.102151	-11.3072	1.20914e-29	2.77633e-28	DIAPH3
								129.818	-1.15368	0.163995	-7.03484	1.99486e-12	1.87953e-11	RMI2
								172.798	-1.1535	0.141789	-8.13535	4.10756e-16	5.01605e-15	CENPM
								154.669	-1.15016	0.162684	-7.0699	1.5505e-12	1.47974e-11	MEX3B
								6.01671	-1.14919	0.420333	-2.73401	0.00625683	0.0171066	ZNF114
								243.557	-1.14893	0.12289	-9.34923	8.82852e-21	1.3706e-19	FBXO5
								40.7733	-1.14827	0.264141	-4.34718	1.37897e-05	6.19949e-05	PTPDC1
								16.455	-1.14659	0.362992	-3.15872	0.00158466	0.00501519	MNS1
								125.112	-1.14625	0.170527	-6.72183	1.79456e-11	1.55304e-10	FOXC1
								46.8373	-1.14438	0.255626	-4.47678	7.57764e-06	3.54488e-05	STEAP1
								363.787	-1.14259	0.107742	-10.6049	2.82805e-26	5.71964e-25	MAD2L1
								28.2584	-1.13912	0.308292	-3.69493	0.000219943	0.00081532	COL25A1
								21.9375	-1.13904	0.341766	-3.3328	0.000859759	0.00285632	YPEL1
								124.492	-1.13891	0.16498	-6.90333	5.07992e-12	4.58435e-11	C9orf40
								297.04	-1.13801	0.114633	-9.92738	3.16471e-23	5.51638e-22	H2AFY2
								2.73836	-1.13664	0.391557	-2.90287	0.00369756	0.0106915	TRPM2
								233.365	-1.1365	0.13864	-8.19748	2.4547e-16	3.03273e-15	TYMS
								226.364	-1.13488	0.126213	-8.99173	2.43375e-19	3.58959e-18	ARNTL2
								4.43125	-1.13481	0.417511	-2.71804	0.00656696	0.0178521	PTGER1
								66.2739	-1.13454	0.23055	-4.92103	8.60919e-07	4.58701e-06	NR2C2AP
								143.48	-1.13358	0.166842	-6.79432	1.08827e-11	9.60388e-11	RAD54L
								34.5734	-1.13306	0.283419	-3.99781	6.39305e-05	0.000257818	LMCD1
								5.92231	-1.13245	0.420337	-2.69415	0.00705674	0.0190696	LOC100128361
								224.51	-1.13115	0.12889	-8.77609	1.6925e-18	2.37078e-17	ZNF512
								93.5489	-1.12994	0.194752	-5.80195	6.55467e-09	4.48855e-08	PPP1R13L
								58.7833	-1.12973	0.232888	-4.85098	1.2285e-06	6.40227e-06	TXNRD2
								30.8269	-1.12777	0.298445	-3.77883	0.000157569	0.00059742	C1QL4
								355.087	-1.12446	0.115507	-9.73497	2.13879e-22	3.56804e-21	TEAD4
								163.244	-1.12411	0.159431	-7.05078	1.77923e-12	1.68713e-11	GADD45B
								309.301	-1.12374	0.111837	-10.048	9.37221e-24	1.66512e-22	FANCG
								666.99	-1.12361	0.0769023	-14.6109	2.39244e-48	9.73058e-47	TJP1
								124.952	-1.12156	0.162827	-6.88805	5.65615e-12	5.08881e-11	ID2
								31.7071	-1.11802	0.294543	-3.79579	0.000147175	0.000561034	NPR3
								6.36996	-1.11666	0.419121	-2.66429	0.00771507	0.0206126	RSPH9
								82.2548	-1.11661	0.211673	-5.27515	1.32647e-07	7.79616e-07	CDC25C
								21.1848	-1.11557	0.34634	-3.22104	0.00127726	0.00410124	HS3ST1
								79.6717	-1.11529	0.202775	-5.50013	3.79517e-08	2.3884e-07	POLE2
								2.73078	-1.11503	0.38969	-2.86132	0.00421882	0.01205	ISLR
								77.0573	-1.11458	0.205932	-5.41236	6.22e-08	3.80572e-07	NEIL3
								440.456	-1.11386	0.0920046	-12.1066	9.74724e-34	2.56521e-32	PCNT
								3.09169	-1.11348	0.404395	-2.75345	0.00589711	0.0162617	DIO3
								88.7789	-1.11274	0.195948	-5.67875	1.35686e-08	8.99135e-08	APOBEC3B
								6.70539	-1.11247	0.420345	-2.64657	0.00813125	0.0216267	ZNF296
								1154.95	-1.11229	0.0586882	-18.9525	4.21154e-80	3.41644e-78	RRM1
								20.9623	-1.11205	0.342509	-3.24677	0.00116721	0.0037874	THEMIS2
								143.22	-1.11189	0.157888	-7.04229	1.89109e-12	1.7886e-11	C16orf59
								4.71158	-1.11045	0.420178	-2.64281	0.00822214	0.0218252	SLC9A9
								9.85236	-1.11042	0.406412	-2.73225	0.00629042	0.0171857	ZNF137P
								4.7291	-1.11029	0.42011	-2.64286	0.0082209	0.0218252	STX11
								21.4744	-1.11017	0.338023	-3.28431	0.00102232	0.00335339	HHIPL1
								786.049	-1.10971	0.0701532	-15.8183	2.32664e-56	1.19688e-54	DHFR
								204.316	-1.10876	0.133568	-8.3011	1.03153e-16	1.30055e-15	FOSB
								3.61271	-1.10707	0.412701	-2.68249	0.00730771	0.0196595	SOCS2-AS1
								195.239	-1.10601	0.144449	-7.65673	1.90726e-14	2.12039e-13	DBF4
								561.651	-1.10598	0.0859402	-12.8692	6.71349e-38	2.04367e-36	FGF5
								2.72909	-1.10549	0.388842	-2.84303	0.00446876	0.0126701	HENMT1
								12.3491	-1.10501	0.388547	-2.84396	0.0044556	0.0126432	TMEM255A
								493.405	-1.10495	0.087286	-12.6589	9.9862e-37	2.88525e-35	CHAF1A
								8.07606	-1.10434	0.413766	-2.66901	0.00760761	0.0203697	ITGB4
								6.93663	-1.1042	0.417755	-2.64317	0.00821343	0.0218099	LOC100507002
								1316.6	-1.10407	0.0562042	-19.6438	6.52792e-86	6.17809e-84	NASP
								125.682	-1.10392	0.165979	-6.65098	2.91143e-11	2.47179e-10	ALMS1
								723.452	-1.10299	0.0721226	-15.2933	8.47176e-53	3.98334e-51	SMC3
								325.172	-1.10285	0.112052	-9.84229	7.40099e-23	1.26614e-21	SREBF1
								14.905	-1.101	0.370785	-2.96937	0.00298407	0.00881488	ABCA5
								381.324	-1.10092	0.0982264	-11.2079	3.7275e-29	8.41481e-28	CDC6
								2.57985	-1.10021	0.388979	-2.82846	0.00467724	0.0132011	APOC1
								12.636	-1.0998	0.380685	-2.889	0.00386471	0.0111247	USP43
								698.485	-1.09951	0.0740498	-14.8483	7.14083e-50	3.04703e-48	MCM6
								18.0769	-1.09932	0.352056	-3.12258	0.00179273	0.0055981	RUNX1T1
								181.531	-1.09754	0.142009	-7.72867	1.08677e-14	1.23234e-13	FANCD2
								150.543	-1.09661	0.152273	-7.20159	5.9515e-13	5.87353e-12	GINS1
								252.667	-1.09443	0.124498	-8.79078	1.48522e-18	2.09035e-17	KIAA1524
								101.08	-1.09421	0.179777	-6.08647	1.1543e-09	8.56819e-09	PASK
								3.71832	-1.09368	0.411148	-2.66006	0.00781275	0.0208434	MARVELD2
								102.18	-1.09141	0.183977	-5.93231	2.98703e-09	2.12738e-08	UBE2T
								43.3826	-1.09042	0.260961	-4.17848	2.93459e-05	0.000125329	PLCL2
								4.12333	-1.09015	0.417209	-2.61296	0.00897608	0.0235178	DAPK2
								5.5102	-1.08921	0.420425	-2.59072	0.00957742	0.0248902	CGN
								5.34815	-1.08878	0.420694	-2.58805	0.00965204	0.0250538	KCNH3
								345.716	-1.08844	0.117753	-9.24344	2.38689e-20	3.6594e-19	BCOR
								6.21201	-1.08797	0.419329	-2.59456	0.00947128	0.0246616	VSNL1
								6.40579	-1.08743	0.420103	-2.58849	0.00963967	0.0250299	ZNF730
								739.252	-1.08707	0.076683	-14.1762	1.28624e-45	4.83209e-44	PRKCDBP
								519.005	-1.08643	0.0889269	-12.2171	2.51882e-34	6.7985e-33	KIAA0101
								76.9033	-1.08559	0.202072	-5.37231	7.7736e-08	4.70574e-07	ATAD5
								26.2611	-1.08484	0.310284	-3.4963	0.000471762	0.0016505	SCG5
								42.2175	-1.08466	0.266535	-4.0695	4.71143e-05	0.000194083	ADRB2
								1394.01	-1.08153	0.0551047	-19.6268	9.13131e-86	8.53258e-84	RAD21
								44.3663	-1.08142	0.264949	-4.08161	4.47241e-05	0.000185115	KAZN
								18.289	-1.0799	0.346402	-3.11748	0.00182405	0.00568148	PCDHGC4
								7.81964	-1.07911	0.41332	-2.61084	0.00903212	0.0236395	PAIP2B
								42.5652	-1.07755	0.263633	-4.08733	4.36375e-05	0.000181177	UCP2
								79.3216	-1.07672	0.204345	-5.26913	1.37069e-07	8.04648e-07	CENPC
								58.1911	-1.07608	0.24893	-4.3228	1.54062e-05	6.87387e-05	AIFM2
								2.64134	-1.07231	0.38621	-2.77649	0.00549495	0.0152401	KRT81
								3.56684	-1.07183	0.410758	-2.60941	0.00906998	0.0237301	C6orf141
								64.7229	-1.06857	0.21753	-4.91229	9.00175e-07	4.78064e-06	CCDC18
								100.801	-1.06726	0.182226	-5.85677	4.71954e-09	3.28831e-08	C11orf80
								45.7643	-1.06601	0.26854	-3.96966	7.19747e-05	0.000288759	PARP12
								217.87	-1.06502	0.131482	-8.10013	5.48983e-16	6.65451e-15	CHAF1B
								69.4473	-1.06463	0.214067	-4.97337	6.57996e-07	3.55979e-06	GABRA5
								8.24925	-1.06173	0.410496	-2.58646	0.00969661	0.0251468	RASIP1
								18.0739	-1.06124	0.347357	-3.05519	0.00224921	0.00685251	NLRX1
								528.369	-1.06092	0.0835711	-12.6948	6.32016e-37	1.82962e-35	INCENP
								255.453	-1.06019	0.122687	-8.6414	5.55262e-18	7.59064e-17	SLC29A1
								6887.14	-1.05878	0.0379892	-27.8704	6.09445e-171	1.76428e-168	HMGB1
								494.953	-1.05813	0.0885165	-11.9541	6.18182e-33	1.58728e-31	RNASEH2A
								282.951	-1.05662	0.115631	-9.13784	6.37134e-20	9.60842e-19	HIC1
								2.93985	-1.05602	0.400886	-2.63421	0.0084334	0.0222898	SPINK5
								37.8469	-1.05584	0.271909	-3.88305	0.000103152	0.000403964	LOC646762
								107.91	-1.05446	0.175497	-6.00846	1.87298e-09	1.36489e-08	CENPK
								12.9872	-1.05213	0.384867	-2.73375	0.00626174	0.0171158	PRKCQ-AS1
								3916.49	-1.05078	0.0408744	-25.7074	9.65383e-146	2.00745e-143	H2AFZ
								1179.56	-1.0505	0.0609401	-17.2382	1.37296e-66	9.08983e-65	H2AFV
								4659.53	-1.04954	0.0368645	-28.4701	2.74591e-178	8.81319e-176	HMGN2
								503.783	-1.04937	0.0875433	-11.9869	4.16259e-33	1.07441e-31	MT1E
								177.557	-1.04854	0.148426	-7.0644	1.61311e-12	1.5375e-11	TCF7L1
								66.2828	-1.04838	0.218847	-4.79048	1.66382e-06	8.48229e-06	FAM110A
								1185.1	-1.04801	0.0634722	-16.5113	3.04323e-61	1.79005e-59	TK1
								2.47105	-1.04693	0.384454	-2.72317	0.00646588	0.0176162	WISP1
								58.8758	-1.04544	0.229701	-4.55129	5.33178e-06	2.55082e-05	NOD1
								165.093	-1.04479	0.149454	-6.99072	2.73471e-12	2.54412e-11	AOX1
								125.517	-1.04452	0.16423	-6.36011	2.01609e-10	1.59516e-09	RAD51AP1
								437.363	-1.04404	0.0923168	-11.3093	1.18071e-29	2.71949e-28	COASY
								113.639	-1.04387	0.172059	-6.06696	1.30354e-09	9.63238e-09	HAUS8
								858.102	-1.04317	0.0694938	-15.0109	6.22577e-51	2.76859e-49	ANP32E
								101.263	-1.043	0.184813	-5.64356	1.66574e-08	1.09546e-07	GINS3
								2687.65	-1.04096	0.0436803	-23.8313	1.58183e-125	2.62405e-123	KPNA2
								388.525	-1.04006	0.098939	-10.5121	7.5974e-26	1.49957e-24	MELK
								408.641	-1.03955	0.0953318	-10.9045	1.09689e-27	2.34362e-26	NUP107
								32.3686	-1.03923	0.290923	-3.57219	0.00035401	0.00126829	STRA6
								149.642	-1.03912	0.153469	-6.77086	1.2802e-11	1.12238e-10	TFAP4
								241.99	-1.03811	0.124127	-8.3633	6.09891e-17	7.82994e-16	PPP2R3A
								18.6143	-1.03737	0.354857	-2.92334	0.00346301	0.0100844	SEMA3F
								81.8905	-1.0363	0.202369	-5.12085	3.04164e-07	1.71465e-06	DNA2
								19.3795	-1.03616	0.340649	-3.04173	0.00235223	0.00712375	KLF5
								176.091	-1.03505	0.143351	-7.22037	5.18465e-13	5.14424e-12	SLC37A4
								37.5141	-1.03344	0.277676	-3.72176	0.000197838	0.000738903	FRZB
								44.8204	-1.03332	0.265208	-3.89625	9.7693e-05	0.000383499	KIF24
								18.8609	-1.03267	0.345018	-2.99309	0.00276172	0.0082322	SLC16A4
								40.5195	-1.03172	0.268555	-3.84174	0.000122164	0.000471537	KCNK1
								410.639	-1.0305	0.0986719	-10.4437	1.56544e-25	3.04107e-24	NCAPD3
								230.219	-1.03045	0.128729	-8.00481	1.19653e-15	1.42006e-14	PKMYT1
								284.133	-1.0296	0.121331	-8.48588	2.14094e-17	2.84764e-16	PSRC1
								169.639	-1.02949	0.152137	-6.76689	1.31584e-11	1.15089e-10	EPS8L2
								157.018	-1.02855	0.151379	-6.7945	1.08692e-11	9.59763e-11	STAC
								565.942	-1.02739	0.0850018	-12.0866	1.24257e-33	3.25848e-32	LIG1
								95.3478	-1.02584	0.189294	-5.41932	5.98264e-08	3.67267e-07	SLMO2
								766.027	-1.02575	0.0786155	-13.0477	6.55195e-39	2.02795e-37	DUT
								125.06	-1.02344	0.173535	-5.89758	3.68867e-09	2.60572e-08	ARPIN
								107.81	-1.02338	0.173366	-5.90301	3.56938e-09	2.5266e-08	IRX2
								123.647	-1.02323	0.173889	-5.8844	3.995e-09	2.81404e-08	GPSM3
								36.6983	-1.0232	0.274975	-3.72107	0.000198383	0.000740562	DDX60L
								217.033	-1.02235	0.128662	-7.94607	1.92526e-15	2.2649e-14	CEP192
								140.542	-1.02116	0.154315	-6.61736	3.65659e-11	3.07261e-10	NDE1
								240.225	-1.02082	0.132744	-7.69014	1.46973e-14	1.64512e-13	JADE1
								24.8571	-1.02037	0.315916	-3.22988	0.00123843	0.00399394	ST6GALNAC3
								76.6102	-1.01982	0.209153	-4.87595	1.08283e-06	5.70149e-06	PTCH1
								43.285	-1.01923	0.260492	-3.91271	9.12662e-05	0.000359801	PRDM16
								86.6916	-1.01892	0.192876	-5.28274	1.27263e-07	7.49765e-07	PSMC3IP
								66.8332	-1.01868	0.219283	-4.64552	3.39222e-06	1.66222e-05	PARPBP
								103.71	-1.01773	0.184962	-5.50235	3.74752e-08	2.36244e-07	HELLS
								59.3819	-1.01674	0.240109	-4.23451	2.29054e-05	9.95512e-05	MATN3
								258.961	-1.01654	0.126016	-8.06677	7.21847e-16	8.66452e-15	MAN1A1
								212.146	-1.01545	0.127958	-7.93581	2.0912e-15	2.45035e-14	CEP78
								41.7331	-1.01484	0.265849	-3.81735	0.000134892	0.000516747	SETDB2
								71.2768	-1.01434	0.214758	-4.72317	2.32198e-06	1.1566e-05	C3orf18
								173.585	-1.01233	0.144693	-6.9964	2.62615e-12	2.44621e-11	RFC4
								77.285	-1.01227	0.204862	-4.94123	7.76322e-07	4.16634e-06	OTUD1
								327.719	-1.0106	0.103772	-9.73866	2.06247e-22	3.44461e-21	RFC2
								152.611	-1.01002	0.153516	-6.57923	4.72875e-11	3.94214e-10	MCM8
								386.168	-1.00973	0.102382	-9.86231	6.06384e-23	1.04343e-21	TCIRG1
								15.6063	-1.00952	0.36505	-2.76543	0.00568486	0.0157204	PTGR2
								145.775	-1.00925	0.167162	-6.03759	1.56432e-09	1.14732e-08	ARHGAP19
								13.4601	-1.00912	0.373774	-2.6998	0.00693803	0.0187813	SYDE2
								17.4225	-1.00911	0.364582	-2.76784	0.00564288	0.015619	FGFR4
								93.4896	-1.00861	0.191376	-5.27031	1.36197e-07	7.99843e-07	AVPI1
								24.7508	-1.00854	0.341568	-2.95269	0.00315019	0.00925928	BCL2
								143.967	-1.00849	0.163117	-6.18264	6.30369e-10	4.81966e-09	TGS1
								52.0673	-1.00815	0.258986	-3.89269	9.91389e-05	0.000388761	B4GALNT1
								107.104	-1.00783	0.175205	-5.75229	8.80428e-09	5.93817e-08	FANCE
								90.2479	-1.00781	0.202447	-4.97815	6.41955e-07	3.4781e-06	TICRR
								155.86	-1.00646	0.150306	-6.69609	2.14068e-11	1.84501e-10	AFAP1L1
								35.6141	-1.00398	0.29202	-3.43803	0.000585959	0.00201516	LOC81691
								170.926	-1.0036	0.149119	-6.73017	1.69464e-11	1.47174e-10	C4orf46
								114.791	-1.00203	0.182049	-5.50418	3.70884e-08	2.34049e-07	PRRT2
								2.27043	-1.0011	0.3806	-2.63033	0.00853028	0.0224935	TNFRSF13C
								553.852	-1.00106	0.0857244	-11.6776	1.65856e-31	4.08117e-30	MLLT4
								571.811	-1.00076	0.0857462	-11.6712	1.78934e-31	4.39565e-30	ZBTB38
