# Supplementary material for: Up-regulation of FOXD1 by YAP alleviates senescence and osteoarthritis
Source: PLoS Biol. 2019 Apr 1;17(4):e3000201. doi: 10.1371/journal.pbio.3000201 (PMC6459557; doi:10.1371/journal.pbio.3000201)
Supplement: S3 Data — GO, gene ontology; hMSC, human mesenchymal stem cell; YAP, Yes-associated protein. (XLSX) [file pbio.3000201.s011.xlsx]

## Sheet: YAP_KO_hMSC
category	Correction	Cutoff	Min	Max
GO: Biological Process	FDR B&H	0.05	1	2000
GO-BPs enriched in up-regulated genes in YAP-/- hMSCs											GO-BPs enriched in down-regulated genes in YAP-/- hMSCs
Category	ID	Name	p-value	q-value Bonferroni	q-value FDR B&H	q-value FDR B&Y	Hit Count in Query List	Hit Count in Genome			Category	ID	Name	p-value	q-value Bonferroni	q-value FDR B&H	q-value FDR B&Y	Hit Count in Query List	Hit Count in Genome
GO: Biological Process	GO:0022610	biological adhesion	1.521e-13	8.88e-10	7.357e-10	6.805e-09	93	1542			GO: Biological Process	GO:0000278	mitotic cell cycle	2.396e-54	1.516e-50	1.516e-50	1.415e-49	167	1016
GO: Biological Process	GO:0007155	cell adhesion	2.52e-13	1.471e-09	7.357e-10	6.805e-09	92	1530			GO: Biological Process	GO:0022402	cell cycle process	4.854e-53	3.072e-49	1.536e-49	1.433e-48	195	1385
GO: Biological Process	GO:0001568	blood vessel development	3.304e-12	1.929e-08	5.095e-09	4.713e-08	52	651			GO: Biological Process	GO:1903047	mitotic cell cycle process	1.993e-52	1.262e-48	4.205e-49	3.924e-48	157	931
GO: Biological Process	GO:0048514	blood vessel morphogenesis	3.974e-12	2.32e-08	5.095e-09	4.713e-08	47	551			GO: Biological Process	GO:0007049	cell cycle	9.945e-52	6.295e-48	1.574e-48	1.468e-47	221	1766
GO: Biological Process	GO:0001944	vasculature development	4.363e-12	2.548e-08	5.095e-09	4.713e-08	53	677			GO: Biological Process	GO:0007059	chromosome segregation	2.715e-42	1.719e-38	3.437e-39	3.207e-38	85	333
GO: Biological Process	GO:0001525	angiogenesis	1.251e-10	7.303e-07	1.217e-07	1.126e-06	40	464			GO: Biological Process	GO:0098813	nuclear chromosome segregation	1.545e-39	9.781e-36	1.63e-36	1.521e-35	76	283
GO: Biological Process	GO:0030198	extracellular matrix organization	1.898e-10	1.108e-06	1.494e-07	1.382e-06	34	354			GO: Biological Process	GO:0000280	nuclear division	3.916e-39	2.479e-35	3.541e-36	3.304e-35	109	599
GO: Biological Process	GO:0043062	extracellular structure organization	2.047e-10	1.195e-06	1.494e-07	1.382e-06	34	355			GO: Biological Process	GO:0048285	organelle fission	4.422e-38	2.799e-34	3.499e-35	3.265e-34	111	636
GO: Biological Process	GO:0048646	anatomical structure formation involved in morphogenesis	5.214e-09	3.045e-05	3.383e-06	3.129e-05	72	1299			GO: Biological Process	GO:0000819	sister chromatid segregation	4.995e-38	3.162e-34	3.513e-35	3.278e-34	67	225
GO: Biological Process	GO:0051240	positive regulation of multicellular organismal process	8.66e-09	5.057e-05	5.057e-06	4.677e-05	83	1610			GO: Biological Process	GO:0051301	cell division	6.6e-32	4.178e-28	4.178e-29	3.898e-28	105	668
GO: Biological Process	GO:2000026	regulation of multicellular organismal development	1.007e-08	5.88e-05	5.346e-06	4.945e-05	93	1893			GO: Biological Process	GO:0000070	mitotic sister chromatid segregation	4.626e-28	2.928e-24	2.662e-25	2.484e-24	45	136
GO: Biological Process	GO:0006935	chemotaxis	1.96e-08	0.0001144	9.536e-06	8.821e-05	41	575			GO: Biological Process	GO:0044770	cell cycle phase transition	4.782e-27	3.027e-23	2.523e-24	2.354e-23	88	555
GO: Biological Process	GO:0042330	taxis	2.16e-08	0.0001261	9.701e-06	8.973e-05	41	577			GO: Biological Process	GO:0051276	chromosome organization	1.011e-26	6.403e-23	4.925e-24	4.595e-23	136	1189
GO: Biological Process	GO:0022603	regulation of anatomical structure morphogenesis	4.043e-08	0.0002361	1.686e-05	0.000156	63	1128			GO: Biological Process	GO:0044772	mitotic cell cycle phase transition	1.492e-26	9.442e-23	6.744e-24	6.292e-23	85	529
GO: Biological Process	GO:0072358	cardiovascular system development	5.153e-08	0.0003009	1.875e-05	0.0001735	60	1058			GO: Biological Process	GO:0007062	sister chromatid cohesion	4.087e-22	2.587e-18	1.725e-19	1.609e-18	38	127
GO: Biological Process	GO:0072359	circulatory system development	5.153e-08	0.0003009	1.875e-05	0.0001735	60	1058			GO: Biological Process	GO:0006260	DNA replication	2.2e-21	1.393e-17	8.704e-19	8.121e-18	61	346
GO: Biological Process	GO:0031960	response to corticosteroid	5.46e-08	0.0003188	1.875e-05	0.0001735	21	190			GO: Biological Process	GO:0051726	regulation of cell cycle	6.012e-21	3.806e-17	2.239e-18	2.089e-17	112	1008
GO: Biological Process	GO:0051384	response to glucocorticoid	7.84e-08	0.0004578	2.543e-05	0.0002352	20	177			GO: Biological Process	GO:0010564	regulation of cell cycle process	1.859e-20	1.177e-16	6.536e-18	6.098e-17	81	598
GO: Biological Process	GO:0051960	regulation of nervous system development	1.253e-07	0.0007314	3.849e-05	0.000356	52	881			GO: Biological Process	GO:0006259	DNA metabolic process	1.551e-19	9.815e-16	5.166e-17	4.82e-16	108	992
GO: Biological Process	GO:0009611	response to wounding	1.778e-07	0.001038	4.983e-05	0.0004609	55	967			GO: Biological Process	GO:0006261	DNA-dependent DNA replication	2.325e-18	1.472e-14	7.358e-16	6.865e-15	35	134
GO: Biological Process	GO:0048545	response to steroid hormone	1.792e-07	0.001046	4.983e-05	0.0004609	39	577			GO: Biological Process	GO:0071103	DNA conformation change	1.232e-17	7.802e-14	3.715e-15	3.466e-14	50	285
GO: Biological Process	GO:0007267	cell-cell signaling	2.027e-07	0.001183	5.176e-05	0.0004787	65	1233			GO: Biological Process	GO:0000226	microtubule cytoskeleton organization	9.553e-17	6.047e-13	2.749e-14	2.565e-13	64	464
GO: Biological Process	GO:0051241	negative regulation of multicellular organismal process	2.039e-07	0.00119	5.176e-05	0.0004787	61	1127			GO: Biological Process	GO:0051302	regulation of cell division	1.477e-16	9.351e-13	4.066e-14	3.794e-13	49	291
GO: Biological Process	GO:0000904	cell morphogenesis involved in differentiation	4.195e-07	0.00245	0.0001021	0.0009441	49	840			GO: Biological Process	GO:0007346	regulation of mitotic cell cycle	1.785e-16	1.13e-12	4.708e-14	4.393e-13	67	508
GO: Biological Process	GO:0040011	locomotion	4.563e-07	0.002664	0.0001058	0.0009791	82	1735			GO: Biological Process	GO:0007051	spindle organization	5.045e-16	3.193e-12	1.277e-13	1.192e-12	34	148
GO: Biological Process	GO:0033993	response to lipid	4.713e-07	0.002752	0.0001058	0.0009791	56	1023			GO: Biological Process	GO:0006974	cellular response to DNA damage stimulus	7.003e-15	4.433e-11	1.705e-12	1.591e-11	85	800
GO: Biological Process	GO:0060326	cell chemotaxis	5.306e-07	0.003098	0.0001148	0.001061	23	255			GO: Biological Process	GO:0006270	DNA replication initiation	1.03e-14	6.517e-11	2.414e-12	2.252e-11	17	35
GO: Biological Process	GO:0008015	blood circulation	5.706e-07	0.003332	0.000119	0.001101	37	557			GO: Biological Process	GO:0051983	regulation of chromosome segregation	1.383e-13	8.752e-10	3.06e-11	2.855e-10	24	87
GO: Biological Process	GO:0070482	response to oxygen levels	6.299e-07	0.003678	0.0001265	0.00117	27	338			GO: Biological Process	GO:0007052	mitotic spindle organization	1.402e-13	8.873e-10	3.06e-11	2.855e-10	25	95
GO: Biological Process	GO:0003013	circulatory system process	6.497e-07	0.003794	0.0001265	0.00117	37	560			GO: Biological Process	GO:0044843	cell cycle G1/S phase transition	2.992e-13	1.894e-09	6.312e-11	5.89e-10	41	257
GO: Biological Process	GO:0031344	regulation of cell projection organization	7.081e-07	0.004135	0.0001334	0.001234	41	657			GO: Biological Process	GO:0000082	G1/S transition of mitotic cell cycle	3.548e-13	2.246e-09	7.245e-11	6.76e-10	40	247
GO: Biological Process	GO:0043408	regulation of MAPK cascade	8.465e-07	0.004943	0.0001504	0.001391	44	735			GO: Biological Process	GO:0044839	cell cycle G2/M phase transition	4.553e-13	2.882e-09	9.006e-11	8.402e-10	36	205
GO: Biological Process	GO:0035295	tube development	8.502e-07	0.004964	0.0001504	0.001391	42	686			GO: Biological Process	GO:0006323	DNA packaging	5.296e-13	3.352e-09	1.016e-10	9.478e-10	36	206
GO: Biological Process	GO:0042060	wound healing	9.933e-07	0.0058	0.0001706	0.001578	37	570			GO: Biological Process	GO:0000086	G2/M transition of mitotic cell cycle	6.776e-13	4.289e-09	1.262e-10	1.177e-09	35	197
GO: Biological Process	GO:0071363	cellular response to growth factor stimulus	1.052e-06	0.006144	0.0001756	0.001624	40	643			GO: Biological Process	GO:0045786	negative regulation of cell cycle	1.309e-12	8.284e-09	2.367e-10	2.208e-09	58	484
GO: Biological Process	GO:0032940	secretion by cell	1.583e-06	0.009242	0.0002567	0.002375	57	1090			GO: Biological Process	GO:1901990	regulation of mitotic cell cycle phase transition	1.611e-12	1.02e-08	2.832e-10	2.643e-09	45	318
GO: Biological Process	GO:0010634	positive regulation of epithelial cell migration	1.686e-06	0.009845	0.0002661	0.002461	14	110			GO: Biological Process	GO:0007017	microtubule-based process	1.893e-12	1.198e-08	3.239e-10	3.022e-09	70	658
GO: Biological Process	GO:0071900	regulation of protein serine/threonine kinase activity	1.741e-06	0.01017	0.0002675	0.002475	34	513			GO: Biological Process	GO:1901987	regulation of cell cycle phase transition	3.681e-12	2.33e-08	6.132e-10	5.721e-09	46	338
GO: Biological Process	GO:0030182	neuron differentiation	1.892e-06	0.01105	0.0002784	0.002575	68	1398			GO: Biological Process	GO:0051783	regulation of nuclear division	4.072e-12	2.577e-08	6.609e-10	6.166e-09	32	177
GO: Biological Process	GO:0009719	response to endogenous stimulus	1.911e-06	0.01116	0.0002784	0.002575	80	1740			GO: Biological Process	GO:0045787	positive regulation of cell cycle	4.257e-12	2.695e-08	6.737e-10	6.286e-09	47	352
GO: Biological Process	GO:0044236	multicellular organism metabolic process	1.955e-06	0.01141	0.0002784	0.002575	16	144			GO: Biological Process	GO:0006281	DNA repair	6.024e-12	3.813e-08	9.301e-10	8.678e-09	59	516
GO: Biological Process	GO:0014070	response to organic cyclic compound	2.018e-06	0.01178	0.0002805	0.002594	55	1045			GO: Biological Process	GO:0007088	regulation of mitotic nuclear division	6.238e-12	3.949e-08	9.401e-10	8.772e-09	29	149
GO: Biological Process	GO:0032989	cellular component morphogenesis	2.087e-06	0.01218	0.0002833	0.002621	69	1430			GO: Biological Process	GO:0051321	meiotic cell cycle	8.468e-12	5.36e-08	1.247e-09	1.163e-08	37	237
GO: Biological Process	GO:0023056	positive regulation of signaling	2.315e-06	0.01352	0.000298	0.002756	77	1662			GO: Biological Process	GO:0007010	cytoskeleton organization	1.509e-11	9.555e-08	2.172e-09	2.026e-08	100	1164
GO: Biological Process	GO:0040012	regulation of locomotion	2.337e-06	0.01364	0.000298	0.002756	48	866			GO: Biological Process	GO:0006310	DNA recombination	1.889e-11	1.196e-07	2.658e-09	2.48e-08	39	267
GO: Biological Process	GO:0003151	outflow tract morphogenesis	2.347e-06	0.01371	0.000298	0.002756	11	69			GO: Biological Process	GO:0090068	positive regulation of cell cycle process	3.001e-11	1.9e-07	4.129e-09	3.853e-08	38	259
GO: Biological Process	GO:0042127	regulation of cell proliferation	2.533e-06	0.01479	0.0003069	0.002839	77	1666			GO: Biological Process	GO:0010948	negative regulation of cell cycle process	5.256e-11	3.327e-07	7.079e-09	6.605e-08	36	240
GO: Biological Process	GO:0043410	positive regulation of MAPK cascade	2.556e-06	0.01492	0.0003069	0.002839	34	522			GO: Biological Process	GO:0051304	chromosome separation	8.709e-11	5.513e-07	1.148e-08	1.072e-07	19	71
GO: Biological Process	GO:0036293	response to decreased oxygen levels	2.591e-06	0.01513	0.0003069	0.002839	25	321			GO: Biological Process	GO:0000075	cell cycle checkpoint	1.057e-10	6.692e-07	1.366e-08	1.274e-07	35	234
GO: Biological Process	GO:0030334	regulation of cell migration	2.628e-06	0.01535	0.0003069	0.002839	43	742			GO: Biological Process	GO:0051303	establishment of chromosome localization	1.104e-10	6.989e-07	1.398e-08	1.304e-07	18	64
GO: Biological Process	GO:0040017	positive regulation of locomotion	2.732e-06	0.01595	0.0003092	0.00286	32	477			GO: Biological Process	GO:0050000	chromosome localization	1.467e-10	9.283e-07	1.82e-08	1.698e-07	18	65
GO: Biological Process	GO:0060411	cardiac septum morphogenesis	2.754e-06	0.01608	0.0003092	0.00286	10	57			GO: Biological Process	GO:0007091	metaphase/anaphase transition of mitotic cell cycle	1.958e-10	1.239e-06	2.383e-08	2.223e-07	16	51
GO: Biological Process	GO:0048699	generation of neurons	2.856e-06	0.01667	0.0003146	0.00291	72	1528			GO: Biological Process	GO:0051782	negative regulation of cell division	2.451e-10	1.552e-06	2.928e-08	2.732e-07	19	75
GO: Biological Process	GO:0070848	response to growth factor	3.012e-06	0.01759	0.0003239	0.002996	40	671			GO: Biological Process	GO:0010965	regulation of mitotic sister chromatid separation	2.716e-10	1.719e-06	3.102e-08	2.894e-07	16	52
GO: Biological Process	GO:0031175	neuron projection development	3.051e-06	0.01781	0.0003239	0.002996	51	953			GO: Biological Process	GO:0044784	metaphase/anaphase transition of cell cycle	2.716e-10	1.719e-06	3.102e-08	2.894e-07	16	52
GO: Biological Process	GO:0051458	corticotropin secretion	3.268e-06	0.01908	0.0003408	0.003152	5	10			GO: Biological Process	GO:0051310	metaphase plate congression	2.744e-10	1.737e-06	3.102e-08	2.894e-07	15	45
GO: Biological Process	GO:0045664	regulation of neuron differentiation	4.132e-06	0.02413	0.0004233	0.003915	39	655			GO: Biological Process	GO:0033045	regulation of sister chromatid segregation	3.322e-10	2.103e-06	3.689e-08	3.442e-07	18	68
GO: Biological Process	GO:0072001	renal system development	4.301e-06	0.02511	0.0004329	0.004005	24	309			GO: Biological Process	GO:0000083	regulation of transcription involved in G1/S transition of mitotic cell cycle	3.391e-10	2.147e-06	3.701e-08	3.453e-07	12	27
GO: Biological Process	GO:0044057	regulation of system process	4.893e-06	0.02857	0.0004774	0.004416	36	586			GO: Biological Process	GO:0051306	mitotic sister chromatid separation	5.102e-10	3.229e-06	5.473e-08	5.107e-07	16	54
GO: Biological Process	GO:0001666	response to hypoxia	5.074e-06	0.02963	0.0004774	0.004416	24	312			GO: Biological Process	GO:0030071	regulation of mitotic metaphase/anaphase transition	1.068e-09	6.761e-06	1.127e-07	1.051e-06	15	49
GO: Biological Process	GO:0006954	inflammatory response	5.107e-06	0.02982	0.0004774	0.004416	41	711			GO: Biological Process	GO:1903046	meiotic cell cycle process	1.151e-09	7.286e-06	1.194e-07	1.114e-06	30	195
GO: Biological Process	GO:0048729	tissue morphogenesis	5.15e-06	0.03007	0.0004774	0.004416	43	762			GO: Biological Process	GO:1902099	regulation of metaphase/anaphase transition of cell cycle	1.466e-09	9.279e-06	1.497e-07	1.396e-06	15	50
GO: Biological Process	GO:0010975	regulation of neuron projection development	5.209e-06	0.03042	0.0004774	0.004416	32	492			GO: Biological Process	GO:0033047	regulation of mitotic sister chromatid segregation	1.647e-09	1.042e-05	1.654e-07	1.544e-06	16	58
GO: Biological Process	GO:0043405	regulation of MAP kinase activity	5.302e-06	0.03096	0.0004774	0.004416	26	356			GO: Biological Process	GO:0006271	DNA strand elongation involved in DNA replication	2.147e-09	1.359e-05	2.123e-07	1.981e-06	11	25
GO: Biological Process	GO:0016477	cell migration	5.315e-06	0.03103	0.0004774	0.004416	63	1300			GO: Biological Process	GO:0022616	DNA strand elongation	2.349e-09	1.487e-05	2.288e-07	2.135e-06	12	31
GO: Biological Process	GO:0032963	collagen metabolic process	5.83e-06	0.03404	0.0005158	0.004771	14	122			GO: Biological Process	GO:0009887	animal organ morphogenesis	2.503e-09	1.585e-05	2.401e-07	2.24e-06	91	1121
GO: Biological Process	GO:2000145	regulation of cell motility	6.12e-06	0.03573	0.0005334	0.004933	44	793			GO: Biological Process	GO:0000910	cytokinesis	2.555e-09	1.617e-05	2.414e-07	2.252e-06	25	145
GO: Biological Process	GO:0007517	muscle organ development	6.572e-06	0.03837	0.0005589	0.005169	28	405			GO: Biological Process	GO:0006312	mitotic recombination	3.042e-09	1.925e-05	2.832e-07	2.642e-06	14	45
GO: Biological Process	GO:0000902	cell morphogenesis	6.604e-06	0.03856	0.0005589	0.005169	64	1337			GO: Biological Process	GO:0001501	skeletal system development	3.375e-09	2.136e-05	3.096e-07	2.889e-06	54	530
GO: Biological Process	GO:0000165	MAPK cascade	6.937e-06	0.04051	0.0005786	0.005352	49	928			GO: Biological Process	GO:0034508	centromere complex assembly	3.609e-09	2.285e-05	3.264e-07	3.045e-06	15	53
GO: Biological Process	GO:0010647	positive regulation of cell communication	7.057e-06	0.04121	0.0005804	0.005368	76	1684			GO: Biological Process	GO:0032392	DNA geometric change	7.05e-09	4.463e-05	6.286e-07	5.865e-06	18	81
GO: Biological Process	GO:0022008	neurogenesis	7.395e-06	0.04318	0.000587	0.005429	74	1628			GO: Biological Process	GO:0033046	negative regulation of sister chromatid segregation	8.626e-09	5.46e-05	7.583e-07	7.076e-06	13	41
GO: Biological Process	GO:0009612	response to mechanical stimulus	7.496e-06	0.04377	0.000587	0.005429	20	236			GO: Biological Process	GO:0003002	regionalization	8.944e-09	5.661e-05	7.755e-07	7.236e-06	42	370
GO: Biological Process	GO:0060284	regulation of cell development	7.686e-06	0.04488	0.000587	0.005429	51	985			GO: Biological Process	GO:0045930	negative regulation of mitotic cell cycle	9.314e-09	5.896e-05	7.967e-07	7.434e-06	31	225
GO: Biological Process	GO:0009887	animal organ morphogenesis	7.743e-06	0.04521	0.000587	0.005429	56	1121			GO: Biological Process	GO:0030261	chromosome condensation	1.186e-08	7.506e-05	1.001e-06	9.337e-06	12	35
GO: Biological Process	GO:0007156	homophilic cell adhesion via plasma membrane adhesion molecules	7.746e-06	0.04523	0.000587	0.005429	16	160			GO: Biological Process	GO:0000731	DNA synthesis involved in DNA repair	1.342e-08	8.498e-05	1.118e-06	1.043e-05	17	75
GO: Biological Process	GO:0045859	regulation of protein kinase activity	7.84e-06	0.04578	0.000587	0.005429	43	775			GO: Biological Process	GO:0042127	regulation of cell proliferation	1.503e-08	9.514e-05	1.236e-06	1.153e-05	119	1666
GO: Biological Process	GO:0010002	cardioblast differentiation	7.841e-06	0.04579	0.000587	0.005429	6	19			GO: Biological Process	GO:0022414	reproductive process	1.593e-08	0.0001008	1.293e-06	1.206e-05	110	1503
GO: Biological Process	GO:0071902	positive regulation of protein serine/threonine kinase activity	8.219e-06	0.04799	0.0006075	0.005619	24	321			GO: Biological Process	GO:0051985	negative regulation of chromosome segregation	1.654e-08	0.0001047	1.325e-06	1.236e-05	13	43
GO: Biological Process	GO:0001932	regulation of protein phosphorylation	8.437e-06	0.04926	0.0006158	0.005696	66	1404			GO: Biological Process	GO:0000003	reproduction	1.711e-08	0.0001083	1.353e-06	1.262e-05	110	1505
GO: Biological Process	GO:0031589	cell-substrate adhesion	8.66e-06	0.05057	0.0006243	0.005774	24	322			GO: Biological Process	GO:0007389	pattern specification process	1.731e-08	0.0001096	1.353e-06	1.262e-05	50	495
GO: Biological Process	GO:0044259	multicellular organismal macromolecule metabolic process	9.33e-06	0.05448	0.0006644	0.006145	14	127			GO: Biological Process	GO:0032886	regulation of microtubule-based process	1.887e-08	0.0001195	1.457e-06	1.359e-05	26	171
GO: Biological Process	GO:0048812	neuron projection morphogenesis	9.96e-06	0.05816	0.0006971	0.006448	37	630			GO: Biological Process	GO:0009790	embryo development	1.987e-08	0.0001258	1.516e-06	1.414e-05	89	1135
GO: Biological Process	GO:1901654	response to ketone	1.003e-05	0.05855	0.0006971	0.006448	18	201			GO: Biological Process	GO:0048646	anatomical structure formation involved in morphogenesis	2.467e-08	0.0001562	1.859e-06	1.734e-05	98	1299
GO: Biological Process	GO:0001667	ameboidal-type cell migration	1.016e-05	0.05931	0.0006977	0.006454	25	347			GO: Biological Process	GO:0051383	kinetochore organization	2.621e-08	0.0001659	1.929e-06	1.8e-05	8	14
GO: Biological Process	GO:0050767	regulation of neurogenesis	1.041e-05	0.06077	0.0007066	0.006536	43	784			GO: Biological Process	GO:0007076	mitotic chromosome condensation	2.621e-08	0.0001659	1.929e-06	1.8e-05	8	14
GO: Biological Process	GO:0048644	muscle organ morphogenesis	1.164e-05	0.06795	0.000781	0.007224	11	81			GO: Biological Process	GO:0031577	spindle checkpoint	3.049e-08	0.000193	2.193e-06	2.046e-05	13	45
GO: Biological Process	GO:1901342	regulation of vasculature development	1.184e-05	0.06914	0.0007857	0.007268	21	264			GO: Biological Process	GO:0090329	regulation of DNA-dependent DNA replication	3.049e-08	0.000193	2.193e-06	2.046e-05	13	45
GO: Biological Process	GO:0051174	regulation of phosphorus metabolic process	1.215e-05	0.07096	0.0007884	0.007292	78	1769			GO: Biological Process	GO:0034724	DNA replication-independent nucleosome organization	3.184e-08	0.0002016	2.24e-06	2.09e-05	14	53
GO: Biological Process	GO:0050921	positive regulation of chemotaxis	1.223e-05	0.07139	0.0007884	0.007292	14	130			GO: Biological Process	GO:0006336	DNA replication-independent nucleosome assembly	3.184e-08	0.0002016	2.24e-06	2.09e-05	14	53
GO: Biological Process	GO:0090130	tissue migration	1.229e-05	0.07174	0.0007884	0.007292	20	244			GO: Biological Process	GO:0031055	chromatin remodeling at centromere	4.084e-08	0.0002585	2.841e-06	2.651e-05	13	46
GO: Biological Process	GO:0010769	regulation of cell morphogenesis involved in differentiation	1.272e-05	0.07429	0.0008075	0.007469	26	374			GO: Biological Process	GO:0043486	histone exchange	4.131e-08	0.0002615	2.842e-06	2.652e-05	14	54
GO: Biological Process	GO:0042325	regulation of phosphorylation	1.32e-05	0.07708	0.0008288	0.007666	69	1510			GO: Biological Process	GO:0060429	epithelium development	4.319e-08	0.0002734	2.939e-06	2.743e-05	97	1296
GO: Biological Process	GO:0097305	response to alcohol	1.349e-05	0.07879	0.0008382	0.007753	27	398			GO: Biological Process	GO:0035295	tube development	5.457e-08	0.0003454	3.675e-06	3.429e-05	61	686
GO: Biological Process	GO:0030335	positive regulation of cell migration	1.39e-05	0.08117	0.0008462	0.007827	29	445			GO: Biological Process	GO:0008608	attachment of spindle microtubules to kinetochore	5.612e-08	0.0003552	3.739e-06	3.489e-05	10	26
GO: Biological Process	GO:0007160	cell-matrix adhesion	1.405e-05	0.08202	0.0008462	0.007827	18	206			GO: Biological Process	GO:1901991	negative regulation of mitotic cell cycle phase transition	7.626e-08	0.0004827	5.028e-06	4.692e-05	24	159
GO: Biological Process	GO:0046903	secretion	1.406e-05	0.08208	0.0008462	0.007827	59	1228			GO: Biological Process	GO:0048729	tissue morphogenesis	9.336e-08	0.000591	6.093e-06	5.685e-05	65	762
GO: Biological Process	GO:0045860	positive regulation of protein kinase activity	1.606e-05	0.09379	0.0009476	0.008765	31	496			GO: Biological Process	GO:0000722	telomere maintenance via recombination	9.67e-08	0.0006121	6.183e-06	5.769e-05	11	34
GO: Biological Process	GO:0071248	cellular response to metal ion	1.607e-05	0.09381	0.0009476	0.008765	15	151			GO: Biological Process	GO:0044786	cell cycle DNA replication	9.67e-08	0.0006121	6.183e-06	5.769e-05	11	34
GO: Biological Process	GO:0001822	kidney development	1.639e-05	0.09572	0.0009572	0.008854	22	291			GO: Biological Process	GO:0071897	DNA biosynthetic process	1.088e-07	0.0006885	6.801e-06	6.345e-05	28	211
GO: Biological Process	GO:0019220	regulation of phosphate metabolic process	1.692e-05	0.0988	0.0009715	0.008986	77	1756			GO: Biological Process	GO:0031497	chromatin assembly	1.096e-07	0.0006937	6.801e-06	6.345e-05	24	162
GO: Biological Process	GO:0051046	regulation of secretion	1.697e-05	0.0991	0.0009715	0.008986	43	800			GO: Biological Process	GO:0007093	mitotic cell cycle checkpoint	1.096e-07	0.0006937	6.801e-06	6.345e-05	24	162
GO: Biological Process	GO:0030199	collagen fibril organization	1.764e-05	0.103	0.0009879	0.009138	8	43			GO: Biological Process	GO:0034080	CENP-A containing nucleosome assembly	1.191e-07	0.0007541	7.251e-06	6.766e-05	12	42
GO: Biological Process	GO:0007167	enzyme linked receptor protein signaling pathway	1.781e-05	0.104	0.0009879	0.009138	51	1016			GO: Biological Process	GO:0061641	CENP-A containing chromatin organization	1.191e-07	0.0007541	7.251e-06	6.766e-05	12	42
GO: Biological Process	GO:0023014	signal transduction by protein phosphorylation	1.799e-05	0.105	0.0009879	0.009138	49	962			GO: Biological Process	GO:0051781	positive regulation of cell division	1.28e-07	0.0008102	7.716e-06	7.199e-05	22	140
GO: Biological Process	GO:0007409	axonogenesis	1.804e-05	0.1053	0.0009879	0.009138	30	475			GO: Biological Process	GO:0045841	negative regulation of mitotic metaphase/anaphase transition	1.356e-07	0.0008583	8.021e-06	7.484e-05	11	35
GO: Biological Process	GO:0098742	cell-cell adhesion via plasma-membrane adhesion molecules	1.81e-05	0.1057	0.0009879	0.009138	19	230			GO: Biological Process	GO:0071174	mitotic spindle checkpoint	1.356e-07	0.0008583	8.021e-06	7.484e-05	11	35
GO: Biological Process	GO:0003205	cardiac chamber development	1.933e-05	0.1129	0.001045	0.009666	16	172			GO: Biological Process	GO:2000816	negative regulation of mitotic sister chromatid separation	1.877e-07	0.001188	1.071e-05	9.994e-05	11	36
GO: Biological Process	GO:0043406	positive regulation of MAP kinase activity	2.044e-05	0.1193	0.001089	0.01007	19	232			GO: Biological Process	GO:1902100	negative regulation of metaphase/anaphase transition of cell cycle	1.877e-07	0.001188	1.071e-05	9.994e-05	11	36
GO: Biological Process	GO:0060414	aorta smooth muscle tissue morphogenesis	2.051e-05	0.1198	0.001089	0.01007	3	3			GO: Biological Process	GO:0000281	mitotic cytokinesis	1.877e-07	0.001188	1.071e-05	9.994e-05	11	36
GO: Biological Process	GO:0051270	regulation of cellular component movement	2.091e-05	0.1221	0.001093	0.01011	45	860			GO: Biological Process	GO:0070507	regulation of microtubule cytoskeleton organization	1.878e-07	0.001189	1.071e-05	9.994e-05	22	143
GO: Biological Process	GO:0010595	positive regulation of endothelial cell migration	2.096e-05	0.1224	0.001093	0.01011	10	71			GO: Biological Process	GO:0051052	regulation of DNA metabolic process	1.91e-07	0.001209	1.079e-05	0.0001007	39	368
GO: Biological Process	GO:0051048	negative regulation of secretion	2.304e-05	0.1345	0.00119	0.01101	19	234			GO: Biological Process	GO:0006334	nucleosome assembly	2.129e-07	0.001348	1.193e-05	0.0001113	22	144
GO: Biological Process	GO:0033674	positive regulation of kinase activity	2.329e-05	0.136	0.001193	0.01103	32	530			GO: Biological Process	GO:0006928	movement of cell or subcellular component	2.161e-07	0.001368	1.193e-05	0.0001113	126	1882
GO: Biological Process	GO:2000147	positive regulation of cell motility	2.372e-05	0.1385	0.001205	0.01114	29	458			GO: Biological Process	GO:0051784	negative regulation of nuclear division	2.168e-07	0.001372	1.193e-05	0.0001113	14	61
GO: Biological Process	GO:0010632	regulation of epithelial cell migration	2.396e-05	0.1399	0.001206	0.01115	16	175			GO: Biological Process	GO:0035239	tube morphogenesis	2.318e-07	0.001467	1.265e-05	0.000118	42	415
GO: Biological Process	GO:0051962	positive regulation of nervous system development	2.417e-05	0.1411	0.001206	0.01115	32	531			GO: Biological Process	GO:0007080	mitotic metaphase plate congression	2.569e-07	0.001626	1.39e-05	0.0001297	11	37
GO: Biological Process	GO:0010631	epithelial cell migration	2.445e-05	0.1427	0.00121	0.01119	19	235			GO: Biological Process	GO:0061640	cytoskeleton-dependent cytokinesis	2.752e-07	0.001742	1.463e-05	0.0001365	12	45
GO: Biological Process	GO:0061061	muscle structure development	2.49e-05	0.1454	0.001222	0.0113	37	657			GO: Biological Process	GO:1901988	negative regulation of cell cycle phase transition	2.752e-07	0.001742	1.463e-05	0.0001365	24	170
GO: Biological Process	GO:0003206	cardiac chamber morphogenesis	2.554e-05	0.1491	0.00124	0.01147	13	121			GO: Biological Process	GO:0060322	head development	2.773e-07	0.001755	1.463e-05	0.0001365	66	802
GO: Biological Process	GO:0071241	cellular response to inorganic substance	2.571e-05	0.1501	0.00124	0.01147	16	176			GO: Biological Process	GO:0048568	embryonic organ development	2.864e-07	0.001813	1.498e-05	0.0001398	46	479
GO: Biological Process	GO:0042327	positive regulation of phosphorylation	2.59e-05	0.1512	0.00124	0.01147	50	1003			GO: Biological Process	GO:0008284	positive regulation of cell proliferation	3.095e-07	0.001959	1.596e-05	0.0001489	73	924
GO: Biological Process	GO:0048666	neuron development	2.623e-05	0.1532	0.001245	0.01152	54	1114			GO: Biological Process	GO:0006302	double-strand break repair	3.101e-07	0.001963	1.596e-05	0.0001489	26	196
GO: Biological Process	GO:0043549	regulation of kinase activity	2.673e-05	0.1561	0.001255	0.01161	44	842			GO: Biological Process	GO:0033048	negative regulation of mitotic sister chromatid segregation	3.476e-07	0.0022	1.76e-05	0.0001642	11	38
GO: Biological Process	GO:0060415	muscle tissue morphogenesis	2.687e-05	0.1569	0.001255	0.01161	10	73			GO: Biological Process	GO:0032467	positive regulation of cytokinesis	3.476e-07	0.0022	1.76e-05	0.0001642	11	38
GO: Biological Process	GO:0022604	regulation of cell morphogenesis	2.725e-05	0.1591	0.001263	0.01168	35	609			GO: Biological Process	GO:0065004	protein-DNA complex assembly	4.2e-07	0.002658	2.11e-05	0.0001969	28	225
GO: Biological Process	GO:0001935	endothelial cell proliferation	2.789e-05	0.1629	0.001278	0.01183	13	122			GO: Biological Process	GO:0007417	central nervous system development	4.341e-07	0.002748	2.164e-05	0.0002019	77	1002
GO: Biological Process	GO:0003279	cardiac septum development	2.803e-05	0.1636	0.001278	0.01183	12	105			GO: Biological Process	GO:0000022	mitotic spindle elongation	4.569e-07	0.002892	2.259e-05	0.0002108	6	9
GO: Biological Process	GO:0070997	neuron death	2.83e-05	0.1653	0.001281	0.01185	24	346			GO: Biological Process	GO:0072001	renal system development	4.869e-07	0.003082	2.367e-05	0.0002208	34	309
GO: Biological Process	GO:0090132	epithelium migration	2.914e-05	0.1702	0.001309	0.01211	19	238			GO: Biological Process	GO:0072358	cardiovascular system development	4.898e-07	0.0031	2.367e-05	0.0002208	80	1058
GO: Biological Process	GO:0002040	sprouting angiogenesis	3.032e-05	0.177	0.001349	0.01248	10	74			GO: Biological Process	GO:0072359	circulatory system development	4.898e-07	0.0031	2.367e-05	0.0002208	80	1058
GO: Biological Process	GO:0048863	stem cell differentiation	3.05e-05	0.1781	0.001349	0.01248	22	303			GO: Biological Process	GO:0033260	nuclear DNA replication	5.123e-07	0.003243	2.457e-05	0.0002292	9	25
GO: Biological Process	GO:0051130	positive regulation of cellular component organization	3.185e-05	0.186	0.001389	0.01285	59	1263			GO: Biological Process	GO:0032508	DNA duplex unwinding	6.54e-07	0.00414	3.112e-05	0.0002904	15	76
GO: Biological Process	GO:0061564	axon development	3.188e-05	0.1861	0.001389	0.01285	31	514			GO: Biological Process	GO:0007420	brain development	6.947e-07	0.004397	3.282e-05	0.0003062	62	755
GO: Biological Process	GO:0051402	neuron apoptotic process	3.257e-05	0.1902	0.001409	0.01303	20	261			GO: Biological Process	GO:0000732	strand displacement	7.538e-07	0.004771	3.534e-05	0.0003298	9	26
GO: Biological Process	GO:1903530	regulation of secretion by cell	3.345e-05	0.1953	0.001433	0.01325	40	744			GO: Biological Process	GO:0002009	morphogenesis of an epithelium	8.109e-07	0.005133	3.774e-05	0.0003522	53	609
GO: Biological Process	GO:0048667	cell morphogenesis involved in neuron differentiation	3.362e-05	0.1963	0.001433	0.01325	34	590			GO: Biological Process	GO:0072080	nephron tubule development	8.21e-07	0.005197	3.793e-05	0.0003539	17	98
GO: Biological Process	GO:0001934	positive regulation of protein phosphorylation	3.421e-05	0.1997	0.001441	0.01333	48	959			GO: Biological Process	GO:0045931	positive regulation of mitotic cell cycle	8.623e-07	0.005458	3.955e-05	0.000369	20	132
GO: Biological Process	GO:0051459	regulation of corticotropin secretion	3.457e-05	0.2018	0.001441	0.01333	4	8			GO: Biological Process	GO:0051231	spindle elongation	1.101e-06	0.006967	5.012e-05	0.0004677	6	10
GO: Biological Process	GO:0048745	smooth muscle tissue development	3.465e-05	0.2023	0.001441	0.01333	6	24			GO: Biological Process	GO:0034728	nucleosome organization	1.156e-06	0.00732	5.228e-05	0.0004878	23	171
GO: Biological Process	GO:0003148	outflow tract septum morphogenesis	3.479e-05	0.2031	0.001441	0.01333	5	15			GO: Biological Process	GO:0048732	gland development	1.201e-06	0.007603	5.392e-05	0.0005031	46	504
GO: Biological Process	GO:0051272	positive regulation of cellular component movement	3.8e-05	0.2219	0.001563	0.01445	29	470			GO: Biological Process	GO:0071824	protein-DNA complex subunit organization	1.35e-06	0.008543	6.016e-05	0.0005613	29	252
GO: Biological Process	GO:0001655	urogenital system development	4.271e-05	0.2494	0.001744	0.01613	24	355			GO: Biological Process	GO:0061326	renal tubule development	1.468e-06	0.00929	6.497e-05	0.0006062	17	102
GO: Biological Process	GO:0071495	cellular response to endogenous stimulus	4.455e-05	0.2601	0.001806	0.01671	59	1278			GO: Biological Process	GO:0001655	urogenital system development	1.607e-06	0.01018	7.066e-05	0.0006593	36	355
GO: Biological Process	GO:0030030	cell projection organization	4.528e-05	0.2644	0.001823	0.01686	64	1423			GO: Biological Process	GO:0072009	nephron epithelium development	1.638e-06	0.01037	7.153e-05	0.0006674	18	114
GO: Biological Process	GO:0050804	modulation of chemical synaptic transmission	4.669e-05	0.2726	0.001867	0.01727	24	357			GO: Biological Process	GO:0048562	embryonic organ morphogenesis	1.666e-06	0.01054	7.221e-05	0.0006737	34	326
GO: Biological Process	GO:0007268	chemical synaptic transmission	4.85e-05	0.2832	0.001901	0.01758	37	678			GO: Biological Process	GO:0006333	chromatin assembly or disassembly	1.762e-06	0.01115	7.585e-05	0.0007077	24	188
GO: Biological Process	GO:0099537	trans-synaptic signaling	4.85e-05	0.2832	0.001901	0.01758	37	678			GO: Biological Process	GO:0051225	spindle assembly	1.928e-06	0.01221	8.247e-05	0.0007695	16	93
GO: Biological Process	GO:0098916	anterograde trans-synaptic signaling	4.85e-05	0.2832	0.001901	0.01758	37	678			GO: Biological Process	GO:0000076	DNA replication checkpoint	2.106e-06	0.01333	8.945e-05	0.0008346	7	16
GO: Biological Process	GO:0051674	localization of cell	5.023e-05	0.2933	0.001942	0.01797	64	1428			GO: Biological Process	GO:0048598	embryonic morphogenesis	2.393e-06	0.01515	0.000101	0.0009422	54	648
GO: Biological Process	GO:0048870	cell motility	5.023e-05	0.2933	0.001942	0.01797	64	1428			GO: Biological Process	GO:2001251	negative regulation of chromosome organization	2.409e-06	0.01525	0.000101	0.0009422	18	117
GO: Biological Process	GO:0007416	synapse assembly	5.274e-05	0.308	0.002026	0.01874	14	148			GO: Biological Process	GO:0061351	neural precursor cell proliferation	2.523e-06	0.01597	0.0001051	0.0009805	22	166
GO: Biological Process	GO:1903531	negative regulation of secretion by cell	5.329e-05	0.3111	0.002034	0.01881	17	207			GO: Biological Process	GO:0009792	embryo development ending in birth or egg hatching	2.57e-06	0.01627	0.0001063	0.0009922	57	700
GO: Biological Process	GO:0035865	cellular response to potassium ion	6.088e-05	0.3555	0.002294	0.02122	4	9			GO: Biological Process	GO:0043044	ATP-dependent chromatin remodeling	3.094e-06	0.01959	0.0001272	0.001187	14	75
GO: Biological Process	GO:0071560	cellular response to transforming growth factor beta stimulus	6.09e-05	0.3556	0.002294	0.02122	18	230			GO: Biological Process	GO:0072006	nephron development	3.459e-06	0.02189	0.0001413	0.001318	20	144
GO: Biological Process	GO:0051094	positive regulation of developmental process	6.331e-05	0.3697	0.002328	0.02154	60	1323			GO: Biological Process	GO:0072268	pattern specification involved in metanephros development	3.503e-06	0.02218	0.0001422	0.001326	4	4
GO: Biological Process	GO:0010038	response to metal ion	6.339e-05	0.3701	0.002328	0.02154	24	364			GO: Biological Process	GO:0043009	chordate embryonic development	3.64e-06	0.02304	0.0001467	0.001369	56	691
GO: Biological Process	GO:1903524	positive regulation of blood circulation	6.362e-05	0.3715	0.002328	0.02154	12	114			GO: Biological Process	GO:0007094	mitotic spindle assembly checkpoint	4.01e-06	0.02538	0.0001606	0.001499	9	31
GO: Biological Process	GO:0003197	endocardial cushion development	6.373e-05	0.3721	0.002328	0.02154	7	38			GO: Biological Process	GO:0032465	regulation of cytokinesis	4.43e-06	0.02804	0.0001752	0.001635	13	67
GO: Biological Process	GO:0099536	synaptic signaling	6.38e-05	0.3725	0.002328	0.02154	37	687			GO: Biological Process	GO:1901989	positive regulation of cell cycle phase transition	4.43e-06	0.02804	0.0001752	0.001635	13	67
GO: Biological Process	GO:0032355	response to estradiol	7.062e-05	0.4124	0.002561	0.02369	14	152			GO: Biological Process	GO:0051382	kinetochore assembly	4.497e-06	0.02847	0.0001757	0.00164	6	12
GO: Biological Process	GO:0071559	response to transforming growth factor beta	7.201e-05	0.4204	0.002595	0.02401	18	233			GO: Biological Process	GO:0051988	regulation of attachment of spindle microtubules to kinetochore	4.497e-06	0.02847	0.0001757	0.00164	6	12
GO: Biological Process	GO:0009628	response to abiotic stimulus	7.533e-05	0.4398	0.002698	0.02496	56	1216			GO: Biological Process	GO:0090307	mitotic spindle assembly	5.112e-06	0.03236	0.0001971	0.001839	12	58
GO: Biological Process	GO:0043627	response to estrogen	7.609e-05	0.4443	0.002709	0.02506	18	234			GO: Biological Process	GO:1902850	microtubule cytoskeleton organization involved in mitosis	5.112e-06	0.03236	0.0001971	0.001839	12	58
GO: Biological Process	GO:0035633	maintenance of permeability of blood-brain barrier	7.817e-05	0.4564	0.002766	0.02559	3	4			GO: Biological Process	GO:0051347	positive regulation of transferase activity	5.137e-06	0.03252	0.0001971	0.001839	54	665
GO: Biological Process	GO:0030574	collagen catabolic process	7.923e-05	0.4626	0.002787	0.02578	9	67			GO: Biological Process	GO:1902749	regulation of cell cycle G2/M phase transition	5.264e-06	0.03332	0.0002007	0.001873	13	68
GO: Biological Process	GO:0050808	synapse organization	8.687e-05	0.5072	0.003037	0.02809	19	258			GO: Biological Process	GO:0071173	spindle assembly checkpoint	5.367e-06	0.03398	0.0002034	0.001898	9	32
GO: Biological Process	GO:0001101	response to acid chemical	8.887e-05	0.5189	0.003089	0.02857	24	372			GO: Biological Process	GO:0045839	negative regulation of mitotic nuclear division	5.468e-06	0.03461	0.000206	0.001922	11	49
GO: Biological Process	GO:0001763	morphogenesis of a branching structure	8.958e-05	0.5231	0.003095	0.02863	18	237			GO: Biological Process	GO:0001568	blood vessel development	5.839e-06	0.03696	0.0002177	0.002031	53	651
GO: Biological Process	GO:0010594	regulation of endothelial cell migration	9.671e-05	0.5647	0.003322	0.03072	12	119			GO: Biological Process	GO:0072078	nephron tubule morphogenesis	5.858e-06	0.03708	0.0002177	0.002031	14	79
GO: Biological Process	GO:0060548	negative regulation of cell death	9.764e-05	0.5701	0.003334	0.03084	48	1001			GO: Biological Process	GO:0060993	kidney morphogenesis	5.882e-06	0.03723	0.0002177	0.002031	16	101
GO: Biological Process	GO:0032103	positive regulation of response to external stimulus	9.91e-05	0.5786	0.003364	0.03112	22	328			GO: Biological Process	GO:0033044	regulation of chromosome organization	6.149e-06	0.03892	0.0002263	0.002111	31	301
GO: Biological Process	GO:0006928	movement of cell or subcellular component	0.0001001	0.5844	0.003378	0.03125	78	1882			GO: Biological Process	GO:0007098	centrosome cycle	6.825e-06	0.0432	0.0002497	0.00233	14	80
GO: Biological Process	GO:0097485	neuron projection guidance	0.0001108	0.6472	0.003719	0.0344	18	241			GO: Biological Process	GO:0016477	cell migration	6.881e-06	0.04356	0.0002503	0.002336	89	1300
GO: Biological Process	GO:0001936	regulation of endothelial cell proliferation	0.000112	0.6539	0.003736	0.03456	11	103			GO: Biological Process	GO:0051256	mitotic spindle midzone assembly	7.173e-06	0.0454	0.0002595	0.002421	5	8
GO: Biological Process	GO:0050920	regulation of chemotaxis	0.0001127	0.658	0.003738	0.03458	16	199			GO: Biological Process	GO:0031570	DNA integrity checkpoint	7.341e-06	0.04647	0.000264	0.002463	21	164
GO: Biological Process	GO:0043524	negative regulation of neuron apoptotic process	0.0001148	0.6702	0.00378	0.03496	14	159			GO: Biological Process	GO:0072088	nephron epithelium morphogenesis	7.93e-06	0.0502	0.0002836	0.002646	14	81
GO: Biological Process	GO:0098609	cell-cell adhesion	0.0001152	0.6728	0.00378	0.03496	47	980			GO: Biological Process	GO:0001822	kidney development	8.479e-06	0.05367	0.0003015	0.002814	30	291
GO: Biological Process	GO:0006468	protein phosphorylation	0.0001165	0.6801	0.003789	0.03504	80	1952			GO: Biological Process	GO:0001944	vasculature development	8.606e-06	0.05448	0.000303	0.002827	54	677
GO: Biological Process	GO:0060560	developmental growth involved in morphogenesis	0.0001168	0.682	0.003789	0.03504	18	242			GO: Biological Process	GO:0021602	cranial nerve morphogenesis	8.617e-06	0.05454	0.000303	0.002827	8	26
GO: Biological Process	GO:0060485	mesenchyme development	0.0001176	0.6867	0.003794	0.03509	19	264			GO: Biological Process	GO:0034502	protein localization to chromosome	8.875e-06	0.05618	0.0003087	0.00288	12	61
GO: Biological Process	GO:0010941	regulation of cell death	0.0001192	0.6962	0.003795	0.0351	70	1650			GO: Biological Process	GO:1901992	positive regulation of mitotic cell cycle phase transition	8.875e-06	0.05618	0.0003087	0.00288	12	61
GO: Biological Process	GO:0030595	leukocyte chemotaxis	0.0001195	0.6977	0.003795	0.0351	16	200			GO: Biological Process	GO:0010639	negative regulation of organelle organization	9.121e-06	0.05774	0.0003155	0.002944	33	337
GO: Biological Process	GO:0061138	morphogenesis of a branching epithelium	0.0001196	0.6982	0.003795	0.0351	17	221			GO: Biological Process	GO:0035282	segmentation	9.816e-06	0.06213	0.0003377	0.003151	16	105
GO: Biological Process	GO:0044089	positive regulation of cellular component biogenesis	0.0001245	0.727	0.00393	0.03635	27	453			GO: Biological Process	GO:0000079	regulation of cyclin-dependent protein serine/threonine kinase activity	1.044e-05	0.06611	0.0003562	0.003324	15	94
GO: Biological Process	GO:1902533	positive regulation of intracellular signal transduction	0.0001327	0.775	0.004129	0.03819	46	958			GO: Biological Process	GO:0040011	locomotion	1.047e-05	0.06626	0.0003562	0.003324	111	1735
GO: Biological Process	GO:0045995	regulation of embryonic development	0.0001329	0.7763	0.004129	0.03819	12	123			GO: Biological Process	GO:0032435	negative regulation of proteasomal ubiquitin-dependent protein catabolic process	1.058e-05	0.06697	0.0003578	0.003338	12	62
GO: Biological Process	GO:0001704	formation of primary germ layer	0.0001329	0.7763	0.004129	0.03819	12	123			GO: Biological Process	GO:0072028	nephron morphogenesis	1.063e-05	0.06726	0.0003578	0.003338	14	83
GO: Biological Process	GO:0034612	response to tumor necrosis factor	0.0001363	0.7958	0.004211	0.03895	19	267			GO: Biological Process	GO:0072089	stem cell proliferation	1.071e-05	0.06782	0.0003588	0.003348	21	168
GO: Biological Process	GO:0010035	response to inorganic substance	0.0001491	0.8708	0.004583	0.04239	31	559			GO: Biological Process	GO:0031109	microtubule polymerization or depolymerization	1.192e-05	0.07544	0.0003971	0.003705	15	95
GO: Biological Process	GO:0072006	nephron development	0.0001556	0.9084	0.004756	0.04399	13	144			GO: Biological Process	GO:0061333	renal tubule morphogenesis	1.226e-05	0.07757	0.0004061	0.00379	14	84
GO: Biological Process	GO:0043542	endothelial cell migration	0.0001595	0.9311	0.004831	0.04468	14	164			GO: Biological Process	GO:0060562	epithelial tube morphogenesis	1.249e-05	0.07909	0.0004119	0.003843	35	373
GO: Biological Process	GO:0019363	pyridine nucleotide biosynthetic process	0.0001605	0.9372	0.004831	0.04468	5	20			GO: Biological Process	GO:0030900	forebrain development	1.445e-05	0.09145	0.0004738	0.004421	37	407
GO: Biological Process	GO:0019359	nicotinamide nucleotide biosynthetic process	0.0001605	0.9372	0.004831	0.04468	5	20			GO: Biological Process	GO:0006275	regulation of DNA replication	1.543e-05	0.09765	0.0005028	0.004691	21	172
GO: Biological Process	GO:0009967	positive regulation of signal transduction	0.000164	0.9577	0.004911	0.04543	64	1488			GO: Biological Process	GO:0072048	renal system pattern specification	1.557e-05	0.09855	0.0005028	0.004691	5	9
GO: Biological Process	GO:0007611	learning or memory	0.0001653	0.9649	0.004923	0.04554	19	271			GO: Biological Process	GO:0061004	pattern specification involved in kidney development	1.557e-05	0.09855	0.0005028	0.004691	5	9
GO: Biological Process	GO:0071229	cellular response to acid chemical	0.0001683	0.9828	0.004989	0.04614	16	206			GO: Biological Process	GO:0035148	tube formation	1.572e-05	0.09954	0.000505	0.004711	20	159
GO: Biological Process	GO:0044243	multicellular organismal catabolic process	0.0001732	1	0.005085	0.04703	9	74			GO: Biological Process	GO:0031023	microtubule organizing center organization	1.579e-05	0.09998	0.000505	0.004711	17	121
GO: Biological Process	GO:0050803	regulation of synapse structure or activity	0.0001733	1	0.005085	0.04703	19	272			GO: Biological Process	GO:0010032	meiotic chromosome condensation	1.617e-05	0.1024	0.0005144	0.0048	4	5
GO: Biological Process	GO:0003231	cardiac ventricle development	0.0001802	1	0.005262	0.04867	12	127			GO: Biological Process	GO:0006461	protein complex assembly	1.787e-05	0.1131	0.0005629	0.005252	101	1562
GO: Biological Process	GO:0045165	cell fate commitment	0.0001904	1	0.005459	0.0505	19	274			GO: Biological Process	GO:0070271	protein complex biogenesis	1.787e-05	0.1131	0.0005629	0.005252	101	1562
GO: Biological Process	GO:0051891	positive regulation of cardioblast differentiation	0.0001914	1	0.005459	0.0505	3	5			GO: Biological Process	GO:0072073	kidney epithelium development	1.904e-05	0.1205	0.0005968	0.005568	19	148
GO: Biological Process	GO:0071671	regulation of smooth muscle cell chemotaxis	0.0001914	1	0.005459	0.0505	3	5			GO: Biological Process	GO:1904029	regulation of cyclin-dependent protein kinase activity	1.983e-05	0.1255	0.0006184	0.00577	15	99
GO: Biological Process	GO:0007215	glutamate receptor signaling pathway	0.0001921	1	0.005459	0.0505	9	75			GO: Biological Process	GO:0001570	vasculogenesis	2.418e-05	0.153	0.0007502	0.006999	14	89
GO: Biological Process	GO:0007417	central nervous system development	0.0001925	1	0.005459	0.0505	47	1002			GO: Biological Process	GO:0072331	signal transduction by p53 class mediator	2.547e-05	0.1612	0.0007865	0.007339	27	263
GO: Biological Process	GO:1900449	regulation of glutamate receptor signaling pathway	0.000194	1	0.005459	0.0505	6	32			GO: Biological Process	GO:0048514	blood vessel morphogenesis	2.736e-05	0.1732	0.0008408	0.007845	45	551
GO: Biological Process	GO:0071622	regulation of granulocyte chemotaxis	0.0001945	1	0.005459	0.0505	7	45			GO: Biological Process	GO:0006268	DNA unwinding involved in DNA replication	3.004e-05	0.1901	0.0009141	0.008528	5	10
GO: Biological Process	GO:0035987	endodermal cell differentiation	0.0001945	1	0.005459	0.0505	7	45			GO: Biological Process	GO:0051255	spindle midzone assembly	3.004e-05	0.1901	0.0009141	0.008528	5	10
GO: Biological Process	GO:0048589	developmental growth	0.0001972	1	0.005498	0.05085	35	673			GO: Biological Process	GO:0001763	morphogenesis of a branching structure	3.198e-05	0.2025	0.0009669	0.009021	25	237
GO: Biological Process	GO:0007423	sensory organ development	0.0001977	1	0.005498	0.05085	32	594			GO: Biological Process	GO:0007127	meiosis I	3.208e-05	0.203	0.0009669	0.009021	15	103
GO: Biological Process	GO:0072073	kidney epithelium development	0.0002045	1	0.00566	0.05235	13	148			GO: Biological Process	GO:1901799	negative regulation of proteasomal protein catabolic process	3.28e-05	0.2076	0.0009839	0.00918	12	69
GO: Biological Process	GO:0003158	endothelium development	0.0002088	1	0.005751	0.0532	12	129			GO: Biological Process	GO:0071168	protein localization to chromatin	3.362e-05	0.2128	0.001004	0.009366	6	16
GO: Biological Process	GO:1904018	positive regulation of vasculature development	0.0002187	1	0.005994	0.05544	13	149			GO: Biological Process	GO:0050673	epithelial cell proliferation	3.378e-05	0.2138	0.001004	0.009366	35	391
GO: Biological Process	GO:0030155	regulation of cell adhesion	0.0002217	1	0.00605	0.05596	36	704			GO: Biological Process	GO:0001656	metanephros development	3.544e-05	0.2243	0.001048	0.009781	14	92
GO: Biological Process	GO:0008284	positive regulation of cell proliferation	0.0002232	1	0.006061	0.05606	44	924			GO: Biological Process	GO:0000724	double-strand break repair via homologous recombination	4.01e-05	0.2538	0.001181	0.01102	14	93
GO: Biological Process	GO:0043067	regulation of programmed cell death	0.000229	1	0.00619	0.05726	65	1536			GO: Biological Process	GO:0051338	regulation of transferase activity	4.203e-05	0.266	0.001232	0.01149	70	1006
GO: Biological Process	GO:0031399	regulation of protein modification process	0.0002352	1	0.006301	0.05828	75	1841			GO: Biological Process	GO:0072171	mesonephric tubule morphogenesis	4.404e-05	0.2788	0.001285	0.01199	12	71
GO: Biological Process	GO:0090287	regulation of cellular response to growth factor stimulus	0.0002352	1	0.006301	0.05828	18	256			GO: Biological Process	GO:0000725	recombinational repair	4.529e-05	0.2867	0.001315	0.01227	14	94
GO: Biological Process	GO:1903034	regulation of response to wounding	0.0002418	1	0.006448	0.05964	27	472			GO: Biological Process	GO:0010389	regulation of G2/M transition of mitotic cell cycle	4.91e-05	0.3108	0.001419	0.01324	11	61
GO: Biological Process	GO:0050890	cognition	0.0002506	1	0.006651	0.06152	20	303			GO: Biological Process	GO:0042471	ear morphogenesis	4.951e-05	0.3134	0.001425	0.01329	17	132
GO: Biological Process	GO:0072132	mesenchyme morphogenesis	0.0002572	1	0.006796	0.06286	7	47			GO: Biological Process	GO:0051674	localization of cell	5.011e-05	0.3172	0.001429	0.01333	92	1428
GO: Biological Process	GO:0043523	regulation of neuron apoptotic process	0.0002622	1	0.006895	0.06378	17	236			GO: Biological Process	GO:0048870	cell motility	5.011e-05	0.3172	0.001429	0.01333	92	1428
GO: Biological Process	GO:0045666	positive regulation of neuron differentiation	0.000269	1	0.007021	0.06494	23	376			GO: Biological Process	GO:0051439	regulation of ubiquitin-protein ligase activity involved in mitotic cell cycle	5.082e-05	0.3217	0.001442	0.01346	12	72
GO: Biological Process	GO:0048858	cell projection morphogenesis	0.0002693	1	0.007021	0.06494	43	904			GO: Biological Process	GO:0033043	regulation of organelle organization	5.956e-05	0.377	0.001683	0.0157	79	1186
GO: Biological Process	GO:0099601	regulation of neurotransmitter receptor activity	0.000275	1	0.007136	0.06601	6	34			GO: Biological Process	GO:0051054	positive regulation of DNA metabolic process	6.249e-05	0.3956	0.001758	0.0164	22	203
GO: Biological Process	GO:0006939	smooth muscle contraction	0.0002765	1	0.007145	0.06609	11	114			GO: Biological Process	GO:0051298	centrosome duplication	6.69e-05	0.4235	0.001874	0.01748	11	63
GO: Biological Process	GO:0050806	positive regulation of synaptic transmission	0.0002838	1	0.0073	0.06753	13	153			GO: Biological Process	GO:0045667	regulation of osteoblast differentiation	7.243e-05	0.4585	0.00202	0.01885	16	123
GO: Biological Process	GO:0002367	cytokine production involved in immune response	0.0002861	1	0.007326	0.06776	9	79			GO: Biological Process	GO:0001658	branching involved in ureteric bud morphogenesis	7.77e-05	0.4918	0.002157	0.02013	11	64
GO: Biological Process	GO:0055008	cardiac muscle tissue morphogenesis	0.000293	1	0.007471	0.0691	8	63			GO: Biological Process	GO:0090596	sensory organ morphogenesis	7.851e-05	0.497	0.00217	0.02025	28	296
GO: Biological Process	GO:0097529	myeloid leukocyte migration	0.0002953	1	0.007497	0.06934	14	174			GO: Biological Process	GO:0090184	positive regulation of kidney development	8.551e-05	0.5413	0.002353	0.02196	9	44
GO: Biological Process	GO:0006024	glycosaminoglycan biosynthetic process	0.0002985	1	0.007544	0.06978	11	115			GO: Biological Process	GO:0021675	nerve development	8.773e-05	0.5553	0.002404	0.02243	12	76
GO: Biological Process	GO:0045765	regulation of angiogenesis	0.000304	1	0.00765	0.07076	17	239			GO: Biological Process	GO:0043085	positive regulation of catalytic activity	9.001e-05	0.5698	0.002456	0.02291	99	1588
GO: Biological Process	GO:0002009	morphogenesis of an epithelium	0.0003074	1	0.007704	0.07125	32	609			GO: Biological Process	GO:0030879	mammary gland development	9.168e-05	0.5803	0.002485	0.02318	18	152
GO: Biological Process	GO:1901700	response to oxygen-containing compound	0.0003128	1	0.007805	0.07219	67	1614			GO: Biological Process	GO:2000113	negative regulation of cellular macromolecule biosynthetic process	9.185e-05	0.5814	0.002485	0.02318	92	1452
GO: Biological Process	GO:0042416	dopamine biosynthetic process	0.0003168	1	0.007838	0.0725	4	13			GO: Biological Process	GO:2000027	regulation of organ morphogenesis	9.247e-05	0.5853	0.002491	0.02324	26	268
GO: Biological Process	GO:0019511	peptidyl-proline hydroxylation	0.0003168	1	0.007838	0.0725	4	13			GO: Biological Process	GO:0009952	anterior/posterior pattern specification	9.883e-05	0.6256	0.002651	0.02473	23	224
GO: Biological Process	GO:0007411	axon guidance	0.0003191	1	0.007862	0.07272	17	240			GO: Biological Process	GO:0043583	ear development	9.979e-05	0.6317	0.002665	0.02487	24	239
GO: Biological Process	GO:0006023	aminoglycan biosynthetic process	0.0003218	1	0.007896	0.07303	11	116			GO: Biological Process	GO:0030856	regulation of epithelial cell differentiation	0.0001043	0.6604	0.002773	0.02587	17	140
GO: Biological Process	GO:0042493	response to drug	0.0003259	1	0.007956	0.07359	27	481			GO: Biological Process	GO:1902969	mitotic DNA replication	0.0001056	0.6683	0.002773	0.02587	4	7
GO: Biological Process	GO:0002718	regulation of cytokine production involved in immune response	0.000327	1	0.007956	0.07359	8	64			GO: Biological Process	GO:1900262	regulation of DNA-directed DNA polymerase activity	0.0001056	0.6683	0.002773	0.02587	4	7
GO: Biological Process	GO:0008217	regulation of blood pressure	0.0003302	1	0.008001	0.074	15	197			GO: Biological Process	GO:1900264	positive regulation of DNA-directed DNA polymerase activity	0.0001056	0.6683	0.002773	0.02587	4	7
GO: Biological Process	GO:0060322	head development	0.0003369	1	0.008129	0.07519	39	802			GO: Biological Process	GO:0007411	axon guidance	0.0001065	0.6741	0.002786	0.02599	24	240
GO: Biological Process	GO:0002237	response to molecule of bacterial origin	0.0003411	1	0.00814	0.07529	22	358			GO: Biological Process	GO:0051094	positive regulation of developmental process	0.0001084	0.6864	0.002825	0.02636	85	1323
GO: Biological Process	GO:1903522	regulation of blood circulation	0.0003414	1	0.00814	0.07529	21	334			GO: Biological Process	GO:1903051	negative regulation of proteolysis involved in cellular protein catabolic process	0.0001136	0.7189	0.002935	0.02738	12	78
GO: Biological Process	GO:0030900	forebrain development	0.0003416	1	0.00814	0.07529	24	407			GO: Biological Process	GO:0097485	neuron projection guidance	0.0001136	0.7191	0.002935	0.02738	24	241
GO: Biological Process	GO:0044272	sulfur compound biosynthetic process	0.0003543	1	0.00841	0.07779	16	220			GO: Biological Process	GO:0060021	palate development	0.0001158	0.7333	0.002981	0.02781	13	90
GO: Biological Process	GO:0043269	regulation of ion transport	0.0003691	1	0.008726	0.08071	34	669			GO: Biological Process	GO:0048704	embryonic skeletal system morphogenesis	0.0001253	0.7932	0.003211	0.02996	14	103
GO: Biological Process	GO:0030324	lung development	0.0003726	1	0.008762	0.08104	16	221			GO: Biological Process	GO:0048754	branching morphogenesis of an epithelial tube	0.0001274	0.8067	0.003253	0.03035	20	184
GO: Biological Process	GO:0061448	connective tissue development	0.0003744	1	0.008762	0.08104	18	266			GO: Biological Process	GO:0042476	odontogenesis	0.0001285	0.8132	0.003266	0.03047	16	129
GO: Biological Process	GO:0071280	cellular response to copper ion	0.0003751	1	0.008762	0.08104	3	6			GO: Biological Process	GO:0051493	regulation of cytoskeleton organization	0.000133	0.8418	0.003367	0.03142	37	452
GO: Biological Process	GO:0051385	response to mineralocorticoid	0.0003804	1	0.008791	0.08131	6	36			GO: Biological Process	GO:0071459	protein localization to chromosome, centromeric region	0.0001377	0.8718	0.003469	0.03236	5	13
GO: Biological Process	GO:0009617	response to bacterium	0.0003808	1	0.008791	0.08131	31	590			GO: Biological Process	GO:0045934	negative regulation of nucleobase-containing compound metabolic process	0.0001381	0.8744	0.003469	0.03236	94	1508
GO: Biological Process	GO:0009725	response to hormone	0.0003809	1	0.008791	0.08131	47	1033			GO: Biological Process	GO:0001556	oocyte maturation	0.0001389	0.8791	0.003469	0.03236	7	28
GO: Biological Process	GO:0060429	epithelium development	0.0003849	1	0.008848	0.08184	56	1296			GO: Biological Process	GO:0010212	response to ionizing radiation	0.0001392	0.8811	0.003469	0.03236	18	157
GO: Biological Process	GO:0071453	cellular response to oxygen levels	0.000388	1	0.008883	0.08217	13	158			GO: Biological Process	GO:0048486	parasympathetic nervous system development	0.0001405	0.8891	0.003487	0.03253	6	20
GO: Biological Process	GO:0007610	behavior	0.0003895	1	0.008883	0.08217	34	671			GO: Biological Process	GO:0021537	telencephalon development	0.0001442	0.9128	0.003562	0.03323	25	260
GO: Biological Process	GO:0072525	pyridine-containing compound biosynthetic process	0.0004022	1	0.009139	0.08453	5	24			GO: Biological Process	GO:0030855	epithelial cell differentiation	0.0001446	0.9153	0.003562	0.03323	49	662
GO: Biological Process	GO:0071356	cellular response to tumor necrosis factor	0.0004051	1	0.009169	0.08481	17	245			GO: Biological Process	GO:0021545	cranial nerve development	0.0001465	0.9274	0.003595	0.03354	9	47
GO: Biological Process	GO:0007420	brain development	0.0004124	1	0.009298	0.086	37	755			GO: Biological Process	GO:0048705	skeletal system morphogenesis	0.0001569	0.9934	0.003836	0.03579	23	231
GO: Biological Process	GO:0071260	cellular response to mechanical stimulus	0.0004152	1	0.009324	0.08625	9	83			GO: Biological Process	GO:0070192	chromosome organization involved in meiotic cell cycle	0.0001591	1	0.003871	0.03612	10	58
GO: Biological Process	GO:0001709	cell fate determination	0.0004312	1	0.009524	0.08809	7	51			GO: Biological Process	GO:0045892	negative regulation of transcription, DNA-templated	0.0001596	1	0.003871	0.03612	81	1261
GO: Biological Process	GO:0032147	activation of protein kinase activity	0.0004313	1	0.009524	0.08809	20	316			GO: Biological Process	GO:0031572	G2 DNA damage checkpoint	0.0001709	1	0.00413	0.03853	8	38
GO: Biological Process	GO:0045937	positive regulation of phosphate metabolic process	0.0004336	1	0.009524	0.08809	50	1126			GO: Biological Process	GO:0060675	ureteric bud morphogenesis	0.000179	1	0.004309	0.0402	11	70
GO: Biological Process	GO:0010562	positive regulation of phosphorus metabolic process	0.0004336	1	0.009524	0.08809	50	1126			GO: Biological Process	GO:0010558	negative regulation of macromolecule biosynthetic process	0.0001839	1	0.004401	0.04107	95	1540
GO: Biological Process	GO:0031652	positive regulation of heat generation	0.000434	1	0.009524	0.08809	4	14			GO: Biological Process	GO:0090183	regulation of kidney development	0.0001843	1	0.004401	0.04107	10	59
GO: Biological Process	GO:0019885	antigen processing and presentation of endogenous peptide antigen via MHC class I	0.000434	1	0.009524	0.08809	4	14			GO: Biological Process	GO:0051436	negative regulation of ubiquitin-protein ligase activity involved in mitotic cell cycle	0.0002038	1	0.004849	0.04525	11	71
GO: Biological Process	GO:0032990	cell part morphogenesis	0.0004355	1	0.009524	0.08809	43	925			GO: Biological Process	GO:0030278	regulation of ossification	0.0002158	1	0.005117	0.04774	21	206
GO: Biological Process	GO:0030323	respiratory tube development	0.0004543	1	0.009898	0.09156	16	225			GO: Biological Process	GO:0061138	morphogenesis of a branching epithelium	0.0002169	1	0.005123	0.0478	22	221
GO: Biological Process	GO:0042310	vasoconstriction	0.0004571	1	0.009922	0.09177	10	102			GO: Biological Process	GO:0001525	angiogenesis	0.000224	1	0.00527	0.04918	37	464
GO: Biological Process	GO:0032496	response to lipopolysaccharide	0.0004667	1	0.01005	0.09298	21	342			GO: Biological Process	GO:1903363	negative regulation of cellular protein catabolic process	0.0002337	1	0.005479	0.05112	12	84
GO: Biological Process	GO:0045595	regulation of cell differentiation	0.0004675	1	0.01005	0.09298	69	1699			GO: Biological Process	GO:0051653	spindle localization	0.0002492	1	0.005821	0.05431	8	40
GO: Biological Process	GO:0032101	regulation of response to external stimulus	0.0004683	1	0.01005	0.09298	46	1014			GO: Biological Process	GO:0090190	positive regulation of branching involved in ureteric bud morphogenesis	0.0002512	1	0.005847	0.05456	6	22
GO: Biological Process	GO:0031346	positive regulation of cell projection organization	0.000478	1	0.01019	0.09426	22	367			GO: Biological Process	GO:0009890	negative regulation of biosynthetic process	0.0002608	1	0.006031	0.05628	99	1635
GO: Biological Process	GO:1901215	negative regulation of neuron death	0.0004782	1	0.01019	0.09426	15	204			GO: Biological Process	GO:1904666	regulation of ubiquitin protein ligase activity	0.0002617	1	0.006031	0.05628	12	85
GO: Biological Process	GO:0007178	transmembrane receptor protein serine/threonine kinase signaling pathway	0.0004849	1	0.0103	0.09524	21	343			GO: Biological Process	GO:1904667	negative regulation of ubiquitin protein ligase activity	0.000262	1	0.006031	0.05628	11	73
GO: Biological Process	GO:0042981	regulation of apoptotic process	0.00049	1	0.01034	0.09567	63	1519			GO: Biological Process	GO:0010557	positive regulation of macromolecule biosynthetic process	0.0002715	1	0.006228	0.05811	106	1777
GO: Biological Process	GO:0072012	glomerulus vasculature development	0.0004917	1	0.01034	0.09567	5	25			GO: Biological Process	GO:0022603	regulation of anatomical structure morphogenesis	0.0002728	1	0.006234	0.05817	73	1128
GO: Biological Process	GO:0031032	actomyosin structure organization	0.0004932	1	0.01034	0.09567	13	162			GO: Biological Process	GO:0007163	establishment or maintenance of cell polarity	0.0002922	1	0.006654	0.06208	19	181
GO: Biological Process	GO:0050886	endocrine process	0.0004942	1	0.01034	0.09567	10	103			GO: Biological Process	GO:0007507	heart development	0.000296	1	0.006693	0.06245	44	593
GO: Biological Process	GO:0050708	regulation of protein secretion	0.0005131	1	0.0107	0.09897	25	444			GO: Biological Process	GO:0045132	meiotic chromosome segregation	0.0002961	1	0.006693	0.06245	11	74
GO: Biological Process	GO:0048754	branching morphogenesis of an epithelial tube	0.0005203	1	0.01081	0.1	14	184			GO: Biological Process	GO:0072210	metanephric nephron development	0.0002981	1	0.006716	0.06266	8	41
GO: Biological Process	GO:0006937	regulation of muscle contraction	0.000523	1	0.01083	0.1002	13	163			GO: Biological Process	GO:0000727	double-strand break repair via break-induced replication	0.0003037	1	0.006817	0.06361	3	4
GO: Biological Process	GO:0071456	cellular response to hypoxia	0.0005389	1	0.01112	0.1028	12	143			GO: Biological Process	GO:0007423	sensory organ development	0.0003069	1	0.006864	0.06404	44	594
GO: Biological Process	GO:0051965	positive regulation of synapse assembly	0.0005489	1	0.01125	0.104	8	69			GO: Biological Process	GO:0065003	macromolecular complex assembly	0.0003181	1	0.007089	0.06614	108	1825
GO: Biological Process	GO:0006940	regulation of smooth muscle contraction	0.0005489	1	0.01125	0.104	8	69			GO: Biological Process	GO:0031327	negative regulation of cellular biosynthetic process	0.0003226	1	0.007166	0.06686	97	1605
GO: Biological Process	GO:0023061	signal release	0.0005572	1	0.01137	0.1051	27	498			GO: Biological Process	GO:0044342	type B pancreatic cell proliferation	0.0003277	1	0.007253	0.06767	6	23
GO: Biological Process	GO:0003007	heart morphogenesis	0.0005588	1	0.01137	0.1051	17	252			GO: Biological Process	GO:0000723	telomere maintenance	0.0003328	1	0.007341	0.06849	16	140
GO: Biological Process	GO:0001817	regulation of cytokine production	0.0005661	1	0.01148	0.1062	32	631			GO: Biological Process	GO:0010629	negative regulation of gene expression	0.0003371	1	0.007408	0.06912	98	1627
GO: Biological Process	GO:0070555	response to interleukin-1	0.0005703	1	0.01152	0.1066	11	124			GO: Biological Process	GO:0021546	rhombomere development	0.0003547	1	0.007743	0.07224	4	9
GO: Biological Process	GO:0090100	positive regulation of transmembrane receptor protein serine/threonine kinase signaling pathway	0.0005759	1	0.01156	0.1069	10	105			GO: Biological Process	GO:0035878	nail development	0.0003547	1	0.007743	0.07224	4	9
GO: Biological Process	GO:0001657	ureteric bud development	0.0005759	1	0.01156	0.1069	10	105			GO: Biological Process	GO:0045935	positive regulation of nucleobase-containing compound metabolic process	0.0003661	1	0.007964	0.07431	108	1832
GO: Biological Process	GO:0055123	digestive system development	0.0005871	1	0.01174	0.1086	13	165			GO: Biological Process	GO:0051437	positive regulation of ubiquitin-protein ligase activity involved in regulation of mitotic cell cycle transition	0.0003754	1	0.008137	0.07593	11	76
GO: Biological Process	GO:0071634	regulation of transforming growth factor beta production	0.0005952	1	0.01186	0.1097	5	26			GO: Biological Process	GO:1902806	regulation of cell cycle G1/S phase transition	0.0003869	1	0.008329	0.07772	17	156
GO: Biological Process	GO:0007613	memory	0.0006104	1	0.01209	0.1119	11	125			GO: Biological Process	GO:2001020	regulation of response to DNA damage stimulus	0.0003869	1	0.008329	0.07772	17	156
GO: Biological Process	GO:0060541	respiratory system development	0.0006109	1	0.01209	0.1119	17	254			GO: Biological Process	GO:0048589	developmental growth	0.0003934	1	0.008441	0.07876	48	673
GO: Biological Process	GO:0035904	aorta development	0.0006151	1	0.01213	0.1122	7	54			GO: Biological Process	GO:0003006	developmental process involved in reproduction	0.0003973	1	0.008497	0.07928	51	728
GO: Biological Process	GO:0072163	mesonephric epithelium development	0.0006208	1	0.01216	0.1125	10	106			GO: Biological Process	GO:1902679	negative regulation of RNA biosynthetic process	0.0003996	1	0.008516	0.07946	82	1318
GO: Biological Process	GO:0072164	mesonephric tubule development	0.0006208	1	0.01216	0.1125	10	106			GO: Biological Process	GO:0021846	cell proliferation in forebrain	0.0004157	1	0.008801	0.08212	7	33
GO: Biological Process	GO:0051047	positive regulation of secretion	0.0006233	1	0.01217	0.1126	25	450			GO: Biological Process	GO:0007019	microtubule depolymerization	0.0004195	1	0.008801	0.08212	8	43
GO: Biological Process	GO:0051093	negative regulation of developmental process	0.0006396	1	0.01233	0.114	42	914			GO: Biological Process	GO:0007096	regulation of exit from mitosis	0.0004198	1	0.008801	0.08212	5	16
GO: Biological Process	GO:0051963	regulation of synapse assembly	0.0006405	1	0.01233	0.114	9	88			GO: Biological Process	GO:0051482	positive regulation of cytosolic calcium ion concentration involved in phospholipase C-activating G-protein coupled signaling pathway	0.0004198	1	0.008801	0.08212	5	16
GO: Biological Process	GO:0071670	smooth muscle cell chemotaxis	0.0006432	1	0.01233	0.114	3	7			GO: Biological Process	GO:0042474	middle ear morphogenesis	0.0004212	1	0.008801	0.08212	6	24
GO: Biological Process	GO:0051890	regulation of cardioblast differentiation	0.0006432	1	0.01233	0.114	3	7			GO: Biological Process	GO:0031145	anaphase-promoting complex-dependent catabolic process	0.0004213	1	0.008801	0.08212	11	77
GO: Biological Process	GO:0051461	positive regulation of corticotropin secretion	0.0006432	1	0.01233	0.114	3	7			GO: Biological Process	GO:0010463	mesenchymal cell proliferation	0.0004375	1	0.00911	0.085	9	54
GO: Biological Process	GO:0050770	regulation of axonogenesis	0.0006444	1	0.01233	0.114	14	188			GO: Biological Process	GO:0033002	muscle cell proliferation	0.0004414	1	0.009162	0.08548	19	187
GO: Biological Process	GO:0006811	ion transport	0.0006461	1	0.01233	0.114	66	1627			GO: Biological Process	GO:0051172	negative regulation of nitrogen compound metabolic process	0.0004431	1	0.009167	0.08553	98	1640
GO: Biological Process	GO:0030203	glycosaminoglycan metabolic process	0.0006578	1	0.01251	0.1157	13	167			GO: Biological Process	GO:1903507	negative regulation of nucleic acid-templated transcription	0.0004448	1	0.009171	0.08557	81	1303
GO: Biological Process	GO:0002688	regulation of leukocyte chemotaxis	0.0006685	1	0.01267	0.1172	10	107			GO: Biological Process	GO:0001667	ameboidal-type cell migration	0.0004898	1	0.01007	0.09393	29	347
GO: Biological Process	GO:1901655	cellular response to ketone	0.0006958	1	0.01315	0.1216	9	89			GO: Biological Process	GO:0036297	interstrand cross-link repair	0.0004937	1	0.01011	0.09437	8	44
GO: Biological Process	GO:0043069	negative regulation of programmed cell death	0.0007126	1	0.01328	0.1229	42	919			GO: Biological Process	GO:0007018	microtubule-based movement	0.0005103	1	0.01042	0.09722	22	235
GO: Biological Process	GO:0071604	transforming growth factor beta production	0.0007144	1	0.01328	0.1229	5	27			GO: Biological Process	GO:0006282	regulation of DNA repair	0.0005273	1	0.0107	0.09986	11	79
GO: Biological Process	GO:0061437	renal system vasculature development	0.0007144	1	0.01328	0.1229	5	27			GO: Biological Process	GO:2000045	regulation of G1/S transition of mitotic cell cycle	0.0005334	1	0.0107	0.09986	16	146
GO: Biological Process	GO:0001919	regulation of receptor recycling	0.0007144	1	0.01328	0.1229	5	27			GO: Biological Process	GO:0046660	female sex differentiation	0.0005334	1	0.0107	0.09986	16	146
GO: Biological Process	GO:0061440	kidney vasculature development	0.0007144	1	0.01328	0.1229	5	27			GO: Biological Process	GO:0090189	regulation of branching involved in ureteric bud morphogenesis	0.0005343	1	0.0107	0.09986	6	25
GO: Biological Process	GO:0003208	cardiac ventricle morphogenesis	0.0007319	1	0.01357	0.1255	8	72			GO: Biological Process	GO:0061213	positive regulation of mesonephros development	0.0005343	1	0.0107	0.09986	6	25
GO: Biological Process	GO:0007492	endoderm development	0.0007549	1	0.0137	0.1268	9	90			GO: Biological Process	GO:0044818	mitotic G2/M transition checkpoint	0.0005343	1	0.0107	0.09986	6	25
GO: Biological Process	GO:0060840	artery development	0.0007549	1	0.0137	0.1268	9	90			GO: Biological Process	GO:2000026	regulation of multicellular organismal development	0.0005454	1	0.01088	0.1015	110	1893
GO: Biological Process	GO:0035864	response to potassium ion	0.0007557	1	0.0137	0.1268	4	16			GO: Biological Process	GO:0001657	ureteric bud development	0.0005463	1	0.01088	0.1015	13	105
GO: Biological Process	GO:0031650	regulation of heat generation	0.0007557	1	0.0137	0.1268	4	16			GO: Biological Process	GO:0042475	odontogenesis of dentin-containing tooth	0.0005492	1	0.0109	0.1017	12	92
GO: Biological Process	GO:2000310	regulation of NMDA receptor activity	0.0007557	1	0.0137	0.1268	4	16			GO: Biological Process	GO:0021783	preganglionic parasympathetic fiber development	0.0005739	1	0.01135	0.1059	5	17
GO: Biological Process	GO:0009435	NAD biosynthetic process	0.0007557	1	0.0137	0.1268	4	16			GO: Biological Process	GO:0048483	autonomic nervous system development	0.0005782	1	0.0114	0.1064	8	45
GO: Biological Process	GO:0002483	antigen processing and presentation of endogenous peptide antigen	0.0007557	1	0.0137	0.1268	4	16			GO: Biological Process	GO:0072164	mesonephric tubule development	0.0005988	1	0.01173	0.1095	13	106
GO: Biological Process	GO:0001706	endoderm formation	0.0007688	1	0.0139	0.1285	7	56			GO: Biological Process	GO:0072163	mesonephric epithelium development	0.0005988	1	0.01173	0.1095	13	106
GO: Biological Process	GO:0048608	reproductive structure development	0.0007787	1	0.01403	0.1298	26	483			GO: Biological Process	GO:0048863	stem cell differentiation	0.0006352	1	0.01241	0.1158	26	303
GO: Biological Process	GO:0007369	gastrulation	0.0007927	1	0.01424	0.1317	14	192			GO: Biological Process	GO:0051656	establishment of organelle localization	0.0006409	1	0.01248	0.1165	34	438
GO: Biological Process	GO:0043200	response to amino acid	0.0007949	1	0.01424	0.1317	11	129			GO: Biological Process	GO:0051444	negative regulation of ubiquitin-protein transferase activity	0.0006547	1	0.01267	0.1183	11	81
GO: Biological Process	GO:0070371	ERK1 and ERK2 cascade	0.0008083	1	0.01443	0.1335	18	284			GO: Biological Process	GO:1904668	positive regulation of ubiquitin protein ligase activity	0.0006547	1	0.01267	0.1183	11	81
GO: Biological Process	GO:0070542	response to fatty acid	0.000818	1	0.01454	0.1344	9	91			GO: Biological Process	GO:0040001	establishment of mitotic spindle localization	0.0006696	1	0.01292	0.1206	6	26
GO: Biological Process	GO:0001816	cytokine production	0.000819	1	0.01454	0.1344	34	700			GO: Biological Process	GO:0000904	cell morphogenesis involved in differentiation	0.0007031	1	0.01353	0.1262	56	840
GO: Biological Process	GO:0048565	digestive tract development	0.000825	1	0.01455	0.1346	12	150			GO: Biological Process	GO:0051293	establishment of spindle localization	0.0007265	1	0.01378	0.1286	7	36
GO: Biological Process	GO:0036294	cellular response to decreased oxygen levels	0.000825	1	0.01455	0.1346	12	150			GO: Biological Process	GO:1902742	apoptotic process involved in development	0.0007265	1	0.01378	0.1286	7	36
GO: Biological Process	GO:0071621	granulocyte chemotaxis	0.0008302	1	0.01456	0.1346	10	110			GO: Biological Process	GO:0021563	glossopharyngeal nerve development	0.0007346	1	0.01378	0.1286	3	5
GO: Biological Process	GO:0001823	mesonephros development	0.0008302	1	0.01456	0.1346	10	110			GO: Biological Process	GO:0033567	DNA replication, Okazaki fragment processing	0.0007346	1	0.01378	0.1286	3	5
GO: Biological Process	GO:0035909	aorta morphogenesis	0.0008504	1	0.01487	0.1375	5	28			GO: Biological Process	GO:0072047	proximal/distal pattern formation involved in nephron development	0.0007346	1	0.01378	0.1286	3	5
GO: Biological Process	GO:0061458	reproductive system development	0.0008778	1	0.0153	0.1415	26	487			GO: Biological Process	GO:0007089	traversing start control point of mitotic cell cycle	0.0007346	1	0.01378	0.1286	3	5
GO: Biological Process	GO:0051099	positive regulation of binding	0.0009269	1	0.01611	0.149	12	152			GO: Biological Process	GO:0051414	response to cortisol	0.0007346	1	0.01378	0.1286	3	5
GO: Biological Process	GO:0009306	protein secretion	0.0009334	1	0.01617	0.1496	28	542			GO: Biological Process	GO:0072081	specification of nephron tubule identity	0.0007346	1	0.01378	0.1286	3	5
GO: Biological Process	GO:0042692	muscle cell differentiation	0.0009514	1	0.01644	0.152	23	412			GO: Biological Process	GO:0048706	embryonic skeletal system development	0.0007357	1	0.01378	0.1286	15	136
GO: Biological Process	GO:0072109	glomerular mesangium development	0.0009672	1	0.01666	0.1541	4	17			GO: Biological Process	GO:0040007	growth	0.0007502	1	0.014	0.1307	69	1091
GO: Biological Process	GO:0022612	gland morphogenesis	0.0009816	1	0.01686	0.1559	12	153			GO: Biological Process	GO:0071479	cellular response to ionizing radiation	0.0007522	1	0.014	0.1307	9	58
GO: Biological Process	GO:0050769	positive regulation of neurogenesis	0.0009933	1	0.01701	0.1573	25	465			GO: Biological Process	GO:0051253	negative regulation of RNA metabolic process	0.0007564	1	0.01404	0.131	83	1366
GO: Biological Process	GO:0060677	ureteric bud elongation	0.001008	1	0.01722	0.1593	3	8			GO: Biological Process	GO:0007350	blastoderm segmentation	0.0007668	1	0.01419	0.1324	5	18
GO: Biological Process	GO:0010720	positive regulation of cell development	0.001018	1	0.01734	0.1603	29	572			GO: Biological Process	GO:0044093	positive regulation of molecular function	0.0008003	1	0.01477	0.1378	109	1893
GO: Biological Process	GO:0046330	positive regulation of JNK cascade	0.001023	1	0.01737	0.1607	11	133			GO: Biological Process	GO:0051352	negative regulation of ligase activity	0.0008068	1	0.01485	0.1385	11	83
GO: Biological Process	GO:1902531	regulation of intracellular signal transduction	0.001035	1	0.01751	0.162	70	1781			GO: Biological Process	GO:1901796	regulation of signal transduction by p53 class mediator	0.0008468	1	0.01553	0.1449	17	167
GO: Biological Process	GO:0032874	positive regulation of stress-activated MAPK cascade	0.001039	1	0.01753	0.1622	12	154			GO: Biological Process	GO:0007548	sex differentiation	0.000849	1	0.01553	0.1449	26	309
GO: Biological Process	GO:0060537	muscle tissue development	0.001048	1	0.01763	0.1631	23	415			GO: Biological Process	GO:0001823	mesonephros development	0.0008532	1	0.01556	0.1452	13	110
GO: Biological Process	GO:0050918	positive chemotaxis	0.001055	1	0.01764	0.1632	7	59			GO: Biological Process	GO:0042698	ovulation cycle	0.0008567	1	0.01558	0.1454	15	138
GO: Biological Process	GO:0060688	regulation of morphogenesis of a branching structure	0.001055	1	0.01764	0.1632	7	59			GO: Biological Process	GO:0006273	lagging strand elongation	0.0008672	1	0.01564	0.1459	4	11
GO: Biological Process	GO:0048592	eye morphogenesis	0.001071	1	0.01782	0.1648	13	176			GO: Biological Process	GO:0034501	protein localization to kinetochore	0.0008672	1	0.01564	0.1459	4	11
GO: Biological Process	GO:0006022	aminoglycan metabolic process	0.001071	1	0.01782	0.1648	13	176			GO: Biological Process	GO:0072070	loop of Henle development	0.0008672	1	0.01564	0.1459	4	11
GO: Biological Process	GO:0070304	positive regulation of stress-activated protein kinase signaling cascade	0.001099	1	0.01823	0.1686	12	155			GO: Biological Process	GO:0032200	telomere organization	0.0008908	1	0.01602	0.1494	16	153
GO: Biological Process	GO:0034097	response to cytokine	0.001102	1	0.01823	0.1686	38	825			GO: Biological Process	GO:0014033	neural crest cell differentiation	0.0008931	1	0.01602	0.1494	11	84
GO: Biological Process	GO:0070372	regulation of ERK1 and ERK2 cascade	0.001153	1	0.01902	0.1759	17	269			GO: Biological Process	GO:0010623	programmed cell death involved in cell development	0.000904	1	0.01612	0.1504	8	48
GO: Biological Process	GO:0048844	artery morphogenesis	0.001166	1	0.01918	0.1775	7	60			GO: Biological Process	GO:0048599	oocyte development	0.000904	1	0.01612	0.1504	8	48
GO: Biological Process	GO:0048762	mesenchymal cell differentiation	0.001177	1	0.01931	0.1786	14	200			GO: Biological Process	GO:0072091	regulation of stem cell proliferation	0.0009294	1	0.01652	0.1542	13	111
GO: Biological Process	GO:0048638	regulation of developmental growth	0.001192	1	0.01949	0.1803	20	343			GO: Biological Process	GO:0048608	reproductive structure development	0.0009417	1	0.0167	0.1558	36	483
GO: Biological Process	GO:0044087	regulation of cellular component biogenesis	0.001202	1	0.01958	0.1811	38	829			GO: Biological Process	GO:0051173	positive regulation of nitrogen compound metabolic process	0.0009604	1	0.01698	0.1584	111	1944
GO: Biological Process	GO:0040007	growth	0.001215	1	0.01958	0.1811	47	1091			GO: Biological Process	GO:1902531	regulation of intracellular signal transduction	0.0009736	1	0.01717	0.1602	103	1781
GO: Biological Process	GO:0035313	wound healing, spreading of epidermal cells	0.001217	1	0.01958	0.1811	4	18			GO: Biological Process	GO:0006266	DNA ligation	0.001004	1	0.01761	0.1643	5	19
GO: Biological Process	GO:0033604	negative regulation of catecholamine secretion	0.001217	1	0.01958	0.1811	4	18			GO: Biological Process	GO:0048762	mesenchymal cell differentiation	0.001004	1	0.01761	0.1643	19	200
GO: Biological Process	GO:0003215	cardiac right ventricle morphogenesis	0.001217	1	0.01958	0.1811	4	18			GO: Biological Process	GO:0061217	regulation of mesonephros development	0.001019	1	0.01776	0.1657	6	28
GO: Biological Process	GO:0018126	protein hydroxylation	0.001217	1	0.01958	0.1811	4	18			GO: Biological Process	GO:0007099	centriole replication	0.001019	1	0.01776	0.1657	6	28
GO: Biological Process	GO:1990267	response to transition metal nanoparticle	0.001228	1	0.0196	0.1813	12	157			GO: Biological Process	GO:0061458	reproductive system development	0.001089	1	0.01895	0.1768	36	487
GO: Biological Process	GO:0000187	activation of MAPK activity	0.001228	1	0.0196	0.1813	12	157			GO: Biological Process	GO:0030858	positive regulation of epithelial cell differentiation	0.001093	1	0.01895	0.1768	9	61
GO: Biological Process	GO:0044344	cellular response to fibroblast growth factor stimulus	0.001228	1	0.0196	0.1813	11	136			GO: Biological Process	GO:0051093	negative regulation of developmental process	0.001113	1	0.01924	0.1795	59	914
GO: Biological Process	GO:0034220	ion transmembrane transport	0.001273	1	0.02026	0.1874	46	1064			GO: Biological Process	GO:0061005	cell differentiation involved in kidney development	0.001193	1	0.02058	0.192	8	50
GO: Biological Process	GO:0051338	regulation of transferase activity	0.001292	1	0.02048	0.1894	44	1006			GO: Biological Process	GO:0060536	cartilage morphogenesis	0.001257	1	0.02162	0.2017	4	12
GO: Biological Process	GO:0003018	vascular process in circulatory system	0.001294	1	0.02048	0.1894	14	202			GO: Biological Process	GO:0072079	nephron tubule formation	0.001292	1	0.02211	0.2063	5	20
GO: Biological Process	GO:0040008	regulation of growth	0.001319	1	0.02082	0.1926	34	720			GO: Biological Process	GO:0051984	positive regulation of chromosome segregation	0.001292	1	0.02211	0.2063	5	20
GO: Biological Process	GO:0051347	positive regulation of transferase activity	0.001344	1	0.02116	0.1957	32	665			GO: Biological Process	GO:0072175	epithelial tube formation	0.001325	1	0.02261	0.2109	15	144
GO: Biological Process	GO:0060412	ventricular septum morphogenesis	0.001375	1	0.02147	0.1986	5	31			GO: Biological Process	GO:0007409	axonogenesis	0.001341	1	0.02282	0.213	35	475
GO: Biological Process	GO:0090022	regulation of neutrophil chemotaxis	0.001375	1	0.02147	0.1986	5	31			GO: Biological Process	GO:0033674	positive regulation of kinase activity	0.001399	1	0.02375	0.2216	38	530
GO: Biological Process	GO:0003209	cardiac atrium morphogenesis	0.001375	1	0.02147	0.1986	5	31			GO: Biological Process	GO:0007144	female meiosis I	0.001422	1	0.02388	0.2228	3	6
GO: Biological Process	GO:0007162	negative regulation of cell adhesion	0.001398	1	0.02176	0.2013	16	250			GO: Biological Process	GO:0048478	replication fork protection	0.001422	1	0.02388	0.2228	3	6
GO: Biological Process	GO:0001501	skeletal system development	0.001401	1	0.02176	0.2013	27	530			GO: Biological Process	GO:0031536	positive regulation of exit from mitosis	0.001422	1	0.02388	0.2228	3	6
GO: Biological Process	GO:0060562	epithelial tube morphogenesis	0.001405	1	0.02176	0.2013	21	373			GO: Biological Process	GO:1901490	regulation of lymphangiogenesis	0.001422	1	0.02388	0.2228	3	6
GO: Biological Process	GO:0006936	muscle contraction	0.001417	1	0.02184	0.202	20	348			GO: Biological Process	GO:0000902	cell morphogenesis	0.001454	1	0.02435	0.2272	80	1337
GO: Biological Process	GO:0006636	unsaturated fatty acid biosynthetic process	0.001418	1	0.02184	0.202	7	62			GO: Biological Process	GO:0060561	apoptotic process involved in morphogenesis	0.001492	1	0.0248	0.2314	6	30
GO: Biological Process	GO:0048732	gland development	0.001432	1	0.022	0.2035	26	504			GO: Biological Process	GO:0060706	cell differentiation involved in embryonic placenta development	0.001492	1	0.0248	0.2314	6	30
GO: Biological Process	GO:0008406	gonad development	0.001457	1	0.02233	0.2066	16	251			GO: Biological Process	GO:0010972	negative regulation of G2/M transition of mitotic cell cycle	0.001492	1	0.0248	0.2314	6	30
GO: Biological Process	GO:0002480	antigen processing and presentation of exogenous peptide antigen via MHC class I, TAP-independent	0.001482	1	0.02242	0.2074	3	9			GO: Biological Process	GO:0048469	cell maturation	0.001513	1	0.02507	0.2339	17	176
GO: Biological Process	GO:0002484	antigen processing and presentation of endogenous peptide antigen via MHC class I via ER pathway	0.001482	1	0.02242	0.2074	3	9			GO: Biological Process	GO:0051129	negative regulation of cellular component organization	0.00154	1	0.02543	0.2373	46	680
GO: Biological Process	GO:0032905	transforming growth factor beta1 production	0.001482	1	0.02242	0.2074	3	9			GO: Biological Process	GO:0045844	positive regulation of striated muscle tissue development	0.001548	1	0.02543	0.2373	9	64
GO: Biological Process	GO:0032811	negative regulation of epinephrine secretion	0.001482	1	0.02242	0.2074	3	9			GO: Biological Process	GO:0048636	positive regulation of muscle organ development	0.001548	1	0.02543	0.2373	9	64
GO: Biological Process	GO:0032908	regulation of transforming growth factor beta1 production	0.001482	1	0.02242	0.2074	3	9			GO: Biological Process	GO:0009994	oocyte differentiation	0.001551	1	0.02543	0.2373	8	52
GO: Biological Process	GO:0019883	antigen processing and presentation of endogenous antigen	0.001509	1	0.02253	0.2084	4	19			GO: Biological Process	GO:0048864	stem cell development	0.001565	1	0.0256	0.2388	18	192
GO: Biological Process	GO:0042053	regulation of dopamine metabolic process	0.001509	1	0.02253	0.2084	4	19			GO: Biological Process	GO:0045137	development of primary sexual characteristics	0.001576	1	0.0257	0.2398	22	256
GO: Biological Process	GO:0071675	regulation of mononuclear cell migration	0.001509	1	0.02253	0.2084	4	19			GO: Biological Process	GO:0031100	animal organ regeneration	0.001587	1	0.02582	0.2409	11	90
GO: Biological Process	GO:0060841	venous blood vessel development	0.001509	1	0.02253	0.2084	4	19			GO: Biological Process	GO:0022412	cellular process involved in reproduction in multicellular organism	0.001605	1	0.02605	0.243	26	323
GO: Biological Process	GO:0071380	cellular response to prostaglandin E stimulus	0.001509	1	0.02253	0.2084	4	19			GO: Biological Process	GO:0019985	translesion synthesis	0.001625	1	0.02631	0.2455	7	41
GO: Biological Process	GO:0015696	ammonium transport	0.001518	1	0.02261	0.2091	10	119			GO: Biological Process	GO:0051642	centrosome localization	0.001637	1	0.02636	0.246	5	21
GO: Biological Process	GO:0007169	transmembrane receptor protein tyrosine kinase signaling pathway	0.001589	1	0.02356	0.2179	33	700			GO: Biological Process	GO:0000729	DNA double-strand break processing	0.001637	1	0.02636	0.246	5	21
GO: Biological Process	GO:0019229	regulation of vasoconstriction	0.001591	1	0.02356	0.2179	8	81			GO: Biological Process	GO:1901863	positive regulation of muscle tissue development	0.00173	1	0.0278	0.2594	9	65
GO: Biological Process	GO:0051953	negative regulation of amine transport	0.001594	1	0.02356	0.2179	5	32			GO: Biological Process	GO:0033262	regulation of nuclear cell cycle DNA replication	0.001754	1	0.0279	0.2603	4	13
GO: Biological Process	GO:0016049	cell growth	0.001599	1	0.02356	0.2179	28	562			GO: Biological Process	GO:0009263	deoxyribonucleotide biosynthetic process	0.001754	1	0.0279	0.2603	4	13
GO: Biological Process	GO:0010810	regulation of cell-substrate adhesion	0.001603	1	0.02356	0.2179	13	184			GO: Biological Process	GO:0009130	pyrimidine nucleoside monophosphate biosynthetic process	0.001754	1	0.0279	0.2603	4	13
GO: Biological Process	GO:0034765	regulation of ion transmembrane transport	0.001606	1	0.02356	0.2179	24	455			GO: Biological Process	GO:0072182	regulation of nephron tubule epithelial cell differentiation	0.001754	1	0.0279	0.2603	4	13
GO: Biological Process	GO:0048536	spleen development	0.00163	1	0.02386	0.2207	6	47			GO: Biological Process	GO:0030279	negative regulation of ossification	0.001778	1	0.02817	0.2628	10	78
GO: Biological Process	GO:0003012	muscle system process	0.001666	1	0.02427	0.2245	23	430			GO: Biological Process	GO:0021700	developmental maturation	0.001781	1	0.02817	0.2628	23	275
GO: Biological Process	GO:0006790	sulfur compound metabolic process	0.001667	1	0.02427	0.2245	22	404			GO: Biological Process	GO:0098534	centriole assembly	0.001784	1	0.02817	0.2628	6	31
GO: Biological Process	GO:0019722	calcium-mediated signaling	0.001692	1	0.02458	0.2274	12	163			GO: Biological Process	GO:0032989	cellular component morphogenesis	0.00188	1	0.02949	0.2752	84	1430
GO: Biological Process	GO:0032835	glomerulus development	0.00171	1	0.02477	0.2291	7	64			GO: Biological Process	GO:0031328	positive regulation of cellular biosynthetic process	0.001894	1	0.02949	0.2752	108	1921
GO: Biological Process	GO:2000379	positive regulation of reactive oxygen species metabolic process	0.001718	1	0.02477	0.2291	9	101			GO: Biological Process	GO:2000060	positive regulation of protein ubiquitination involved in ubiquitin-dependent protein catabolic process	0.001898	1	0.02949	0.2752	11	92
GO: Biological Process	GO:0060993	kidney morphogenesis	0.001718	1	0.02477	0.2291	9	101			GO: Biological Process	GO:0051438	regulation of ubiquitin-protein transferase activity	0.001908	1	0.02949	0.2752	13	120
GO: Biological Process	GO:0010721	negative regulation of cell development	0.001735	1	0.02491	0.2304	20	354			GO: Biological Process	GO:0030010	establishment of cell polarity	0.001908	1	0.02949	0.2752	13	120
GO: Biological Process	GO:0071774	response to fibroblast growth factor	0.00174	1	0.02491	0.2304	11	142			GO: Biological Process	GO:0021893	cerebral cortex GABAergic interneuron fate commitment	0.00192	1	0.02949	0.2752	2	2
GO: Biological Process	GO:0048598	embryonic morphogenesis	0.001741	1	0.02491	0.2304	31	648			GO: Biological Process	GO:0000912	assembly of actomyosin apparatus involved in cytokinesis	0.00192	1	0.02949	0.2752	2	2
GO: Biological Process	GO:0043066	negative regulation of apoptotic process	0.001762	1	0.02514	0.2325	40	905			GO: Biological Process	GO:0044837	actomyosin contractile ring organization	0.00192	1	0.02949	0.2752	2	2
GO: Biological Process	GO:0014031	mesenchymal cell development	0.001765	1	0.02514	0.2325	13	186			GO: Biological Process	GO:0072272	proximal/distal pattern formation involved in metanephric nephron development	0.00192	1	0.02949	0.2752	2	2
GO: Biological Process	GO:0071773	cellular response to BMP stimulus	0.001782	1	0.02517	0.2328	12	164			GO: Biological Process	GO:0021568	rhombomere 2 development	0.00192	1	0.02949	0.2752	2	2
GO: Biological Process	GO:0071772	response to BMP	0.001782	1	0.02517	0.2328	12	164			GO: Biological Process	GO:0000915	actomyosin contractile ring assembly	0.00192	1	0.02949	0.2752	2	2
GO: Biological Process	GO:0045137	development of primary sexual characteristics	0.001784	1	0.02517	0.2328	16	256			GO: Biological Process	GO:0051785	positive regulation of nuclear division	0.001929	1	0.02956	0.2758	9	66
GO: Biological Process	GO:0007584	response to nutrient	0.001785	1	0.02517	0.2328	14	209			GO: Biological Process	GO:0006301	postreplication repair	0.001989	1	0.03041	0.2838	8	54
GO: Biological Process	GO:0045933	positive regulation of muscle contraction	0.001821	1	0.02562	0.237	6	48			GO: Biological Process	GO:0060537	muscle tissue development	0.001996	1	0.03045	0.2841	31	415
GO: Biological Process	GO:0045987	positive regulation of smooth muscle contraction	0.001837	1	0.02572	0.2379	5	33			GO: Biological Process	GO:0044774	mitotic DNA integrity checkpoint	0.002095	1	0.03188	0.2974	12	107
GO: Biological Process	GO:0071392	cellular response to estradiol stimulus	0.001837	1	0.02572	0.2379	5	33			GO: Biological Process	GO:1902750	negative regulation of cell cycle G2/M phase transition	0.002118	1	0.03215	0.2999	6	32
GO: Biological Process	GO:0042069	regulation of catecholamine metabolic process	0.001846	1	0.02572	0.2379	4	20			GO: Biological Process	GO:0001701	in utero embryonic development	0.002149	1	0.03255	0.3037	31	417
GO: Biological Process	GO:0055012	ventricular cardiac muscle cell differentiation	0.001846	1	0.02572	0.2379	4	20			GO: Biological Process	GO:0061180	mammary gland epithelium development	0.002155	1	0.03255	0.3037	10	80
GO: Biological Process	GO:0021536	diencephalon development	0.001861	1	0.02584	0.239	8	83			GO: Biological Process	GO:0000122	negative regulation of transcription by RNA polymerase II	0.002178	1	0.03282	0.3063	52	806
GO: Biological Process	GO:0048839	inner ear development	0.001866	1	0.02584	0.239	14	210			GO: Biological Process	GO:0045143	homologous chromosome segregation	0.002242	1	0.03371	0.3145	8	55
GO: Biological Process	GO:0071230	cellular response to amino acid stimulus	0.001872	1	0.02584	0.239	7	65			GO: Biological Process	GO:0006468	protein phosphorylation	0.002251	1	0.03377	0.3151	109	1952
GO: Biological Process	GO:0060291	long-term synaptic potentiation	0.001872	1	0.02584	0.239	7	65			GO: Biological Process	GO:0019886	antigen processing and presentation of exogenous peptide antigen via MHC class II	0.002257	1	0.03377	0.3151	11	94
GO: Biological Process	GO:1901214	regulation of neuron death	0.001937	1	0.02667	0.2467	18	307			GO: Biological Process	GO:0007050	cell cycle arrest	0.002267	1	0.03377	0.3151	21	247
GO: Biological Process	GO:0097530	granulocyte migration	0.001944	1	0.02671	0.2471	10	123			GO: Biological Process	GO:0030330	DNA damage response, signal transduction by p53 class mediator	0.002267	1	0.03377	0.3151	12	108
GO: Biological Process	GO:0012501	programmed cell death	0.001958	1	0.02683	0.2482	74	1952			GO: Biological Process	GO:0006325	chromatin organization	0.002306	1	0.03427	0.3198	50	770
GO: Biological Process	GO:0055002	striated muscle cell development	0.001974	1	0.02699	0.2497	12	166			GO: Biological Process	GO:0060485	mesenchyme development	0.002318	1	0.03436	0.3206	22	264
GO: Biological Process	GO:0060419	heart growth	0.00201	1	0.02735	0.253	8	84			GO: Biological Process	GO:0061061	muscle structure development	0.002335	1	0.03453	0.3222	44	657
GO: Biological Process	GO:0014033	neural crest cell differentiation	0.00201	1	0.02735	0.253	8	84			GO: Biological Process	GO:0009129	pyrimidine nucleoside monophosphate metabolic process	0.002373	1	0.03502	0.3268	4	14
GO: Biological Process	GO:0046456	icosanoid biosynthetic process	0.002028	1	0.02748	0.2542	6	49			GO: Biological Process	GO:0045669	positive regulation of osteoblast differentiation	0.002381	1	0.03504	0.327	9	68
GO: Biological Process	GO:1901570	fatty acid derivative biosynthetic process	0.002028	1	0.02748	0.2542	6	49			GO: Biological Process	GO:0051640	organelle localization	0.002399	1	0.03507	0.3272	36	510
GO: Biological Process	GO:0071385	cellular response to glucocorticoid stimulus	0.002046	1	0.02759	0.2552	7	66			GO: Biological Process	GO:1902669	positive regulation of axon guidance	0.00241	1	0.03507	0.3272	3	7
GO: Biological Process	GO:1901701	cellular response to oxygen-containing compound	0.002057	1	0.02759	0.2552	43	1001			GO: Biological Process	GO:0060982	coronary artery morphogenesis	0.00241	1	0.03507	0.3272	3	7
GO: Biological Process	GO:0043653	mitochondrial fragmentation involved in apoptotic process	0.002075	1	0.02759	0.2552	3	10			GO: Biological Process	GO:0009157	deoxyribonucleoside monophosphate biosynthetic process	0.00241	1	0.03507	0.3272	3	7
GO: Biological Process	GO:0038065	collagen-activated signaling pathway	0.002075	1	0.02759	0.2552	3	10			GO: Biological Process	GO:0048842	positive regulation of axon extension involved in axon guidance	0.00241	1	0.03507	0.3272	3	7
GO: Biological Process	GO:0014060	regulation of epinephrine secretion	0.002075	1	0.02759	0.2552	3	10			GO: Biological Process	GO:0042472	inner ear morphogenesis	0.002451	1	0.03558	0.332	12	109
GO: Biological Process	GO:1901213	regulation of transcription from RNA polymerase II promoter involved in heart development	0.002075	1	0.02759	0.2552	3	10			GO: Biological Process	GO:0006357	regulation of transcription by RNA polymerase II	0.002466	1	0.03558	0.332	107	1916
GO: Biological Process	GO:0010700	negative regulation of norepinephrine secretion	0.002075	1	0.02759	0.2552	3	10			GO: Biological Process	GO:0045597	positive regulation of cell differentiation	0.002478	1	0.03558	0.332	60	966
GO: Biological Process	GO:0051961	negative regulation of nervous system development	0.002079	1	0.02759	0.2552	18	309			GO: Biological Process	GO:0006284	base-excision repair	0.002479	1	0.03558	0.332	7	44
GO: Biological Process	GO:0007548	sex differentiation	0.002079	1	0.02759	0.2552	18	309			GO: Biological Process	GO:0045668	negative regulation of osteoblast differentiation	0.002479	1	0.03558	0.332	7	44
GO: Biological Process	GO:0048585	negative regulation of response to stimulus	0.002112	1	0.02786	0.2577	60	1518			GO: Biological Process	GO:0046605	regulation of centrosome cycle	0.002479	1	0.03558	0.332	7	44
GO: Biological Process	GO:0050900	leukocyte migration	0.002129	1	0.02786	0.2577	21	386			GO: Biological Process	GO:0001755	neural crest cell migration	0.00252	1	0.036	0.3359	8	56
GO: Biological Process	GO:0046660	female sex differentiation	0.002169	1	0.02786	0.2577	11	146			GO: Biological Process	GO:0048538	thymus development	0.00252	1	0.036	0.3359	8	56
GO: Biological Process	GO:0006979	response to oxidative stress	0.00217	1	0.02786	0.2577	23	439			GO: Biological Process	GO:0009891	positive regulation of biosynthetic process	0.002527	1	0.03602	0.3361	109	1959
GO: Biological Process	GO:0010593	negative regulation of lamellipodium assembly	0.002171	1	0.02786	0.2577	2	3			GO: Biological Process	GO:0000077	DNA damage checkpoint	0.002576	1	0.03664	0.3419	15	154
GO: Biological Process	GO:0055005	ventricular cardiac myofibril assembly	0.002171	1	0.02786	0.2577	2	3			GO: Biological Process	GO:0002520	immune system development	0.002628	1	0.03724	0.3475	59	949
GO: Biological Process	GO:0035993	deltoid tuberosity development	0.002171	1	0.02786	0.2577	2	3			GO: Biological Process	GO:0048645	animal organ formation	0.002636	1	0.03724	0.3475	9	69
GO: Biological Process	GO:2000721	positive regulation of transcription from RNA polymerase II promoter involved in smooth muscle cell differentiation	0.002171	1	0.02786	0.2577	2	3			GO: Biological Process	GO:0042733	embryonic digit morphogenesis	0.002636	1	0.03724	0.3475	9	69
GO: Biological Process	GO:0002486	antigen processing and presentation of endogenous peptide antigen via MHC class I via ER pathway, TAP-independent	0.002171	1	0.02786	0.2577	2	3			GO: Biological Process	GO:0021761	limbic system development	0.002647	1	0.03727	0.3478	12	110
GO: Biological Process	GO:0035926	chemokine (C-C motif) ligand 2 secretion	0.002171	1	0.02786	0.2577	2	3			GO: Biological Process	GO:0007517	muscle organ development	0.00265	1	0.03727	0.3478	30	405
GO: Biological Process	GO:0051795	positive regulation of timing of catagen	0.002171	1	0.02786	0.2577	2	3			GO: Biological Process	GO:0014031	mesenchymal cell development	0.002725	1	0.03824	0.3568	17	186
GO: Biological Process	GO:0022601	menstrual cycle phase	0.002171	1	0.02786	0.2577	2	3			GO: Biological Process	GO:0061564	axon development	0.00273	1	0.03824	0.3568	36	514
GO: Biological Process	GO:0003350	pulmonary myocardium development	0.002171	1	0.02786	0.2577	2	3			GO: Biological Process	GO:0008406	gonad development	0.002747	1	0.03837	0.358	21	251
GO: Biological Process	GO:0071673	positive regulation of smooth muscle cell chemotaxis	0.002171	1	0.02786	0.2577	2	3			GO: Biological Process	GO:0045860	positive regulation of protein kinase activity	0.002752	1	0.03837	0.358	35	496
GO: Biological Process	GO:0030185	nitric oxide transport	0.002171	1	0.02786	0.2577	2	3			GO: Biological Process	GO:0032881	regulation of polysaccharide metabolic process	0.002829	1	0.03935	0.3672	7	45
GO: Biological Process	GO:0008285	negative regulation of cell proliferation	0.00218	1	0.02792	0.2582	33	714			GO: Biological Process	GO:0045595	regulation of cell differentiation	0.00294	1	0.04078	0.3805	96	1699
GO: Biological Process	GO:0010976	positive regulation of neuron projection development	0.002216	1	0.02827	0.2614	17	286			GO: Biological Process	GO:0008585	female gonad development	0.002944	1	0.04078	0.3805	13	126
GO: Biological Process	GO:0010758	regulation of macrophage chemotaxis	0.002232	1	0.02827	0.2614	4	21			GO: Biological Process	GO:0003205	cardiac chamber development	0.003005	1	0.04145	0.3867	16	172
GO: Biological Process	GO:0071674	mononuclear cell migration	0.002232	1	0.02827	0.2614	4	21			GO: Biological Process	GO:0016331	morphogenesis of embryonic epithelium	0.003005	1	0.04145	0.3867	16	172
GO: Biological Process	GO:0098543	detection of other organism	0.002232	1	0.02827	0.2614	4	21			GO: Biological Process	GO:0006297	nucleotide-excision repair, DNA gap filling	0.003074	1	0.0422	0.3938	5	24
GO: Biological Process	GO:0003159	morphogenesis of an endothelium	0.002232	1	0.02827	0.2614	4	21			GO: Biological Process	GO:0021544	subpallium development	0.003074	1	0.0422	0.3938	5	24
GO: Biological Process	GO:0048167	regulation of synaptic plasticity	0.002292	1	0.02897	0.268	12	169			GO: Biological Process	GO:2000696	regulation of epithelial cell differentiation involved in kidney development	0.003128	1	0.04266	0.3981	4	15
GO: Biological Process	GO:0046717	acid secretion	0.002324	1	0.02913	0.2694	10	126			GO: Biological Process	GO:0032506	cytokinetic process	0.003128	1	0.04266	0.3981	4	15
GO: Biological Process	GO:0008585	female gonad development	0.002324	1	0.02913	0.2694	10	126			GO: Biological Process	GO:0072160	nephron tubule epithelial cell differentiation	0.003128	1	0.04266	0.3981	4	15
GO: Biological Process	GO:0007596	blood coagulation	0.002324	1	0.02913	0.2694	20	363			GO: Biological Process	GO:0048534	hematopoietic or lymphoid organ development	0.003134	1	0.04266	0.3981	56	898
GO: Biological Process	GO:0035239	tube morphogenesis	0.002325	1	0.02913	0.2694	22	415			GO: Biological Process	GO:0003231	cardiac ventricle development	0.003155	1	0.04284	0.3997	13	127
GO: Biological Process	GO:0002690	positive regulation of leukocyte chemotaxis	0.002334	1	0.02915	0.2696	8	86			GO: Biological Process	GO:0012501	programmed cell death	0.00316	1	0.04284	0.3997	108	1952
GO: Biological Process	GO:0048864	stem cell development	0.002336	1	0.02915	0.2696	13	192			GO: Biological Process	GO:0051270	regulation of cellular component movement	0.003201	1	0.04305	0.4016	54	860
GO: Biological Process	GO:0043583	ear development	0.002353	1	0.02929	0.2709	15	239			GO: Biological Process	GO:0010595	positive regulation of endothelial cell migration	0.003211	1	0.04305	0.4016	9	71
GO: Biological Process	GO:0006952	defense response	0.002389	1	0.02966	0.2743	64	1651			GO: Biological Process	GO:0048846	axon extension involved in axon guidance	0.003215	1	0.04305	0.4016	7	46
GO: Biological Process	GO:0018958	phenol-containing compound metabolic process	0.002399	1	0.02966	0.2743	9	106			GO: Biological Process	GO:1902284	neuron projection extension involved in neuron projection guidance	0.003215	1	0.04305	0.4016	7	46
GO: Biological Process	GO:0002720	positive regulation of cytokine production involved in immune response	0.002403	1	0.02966	0.2743	5	35			GO: Biological Process	GO:0048736	appendage development	0.003217	1	0.04305	0.4016	17	189
GO: Biological Process	GO:0003401	axis elongation	0.002403	1	0.02966	0.2743	5	35			GO: Biological Process	GO:0060173	limb development	0.003217	1	0.04305	0.4016	17	189
GO: Biological Process	GO:0030902	hindbrain development	0.002407	1	0.02966	0.2743	12	170			GO: Biological Process	GO:0032504	multicellular organism reproduction	0.003285	1	0.04386	0.4093	56	900
GO: Biological Process	GO:2000241	regulation of reproductive process	0.002413	1	0.02966	0.2744	11	148			GO: Biological Process	GO:0043549	regulation of kinase activity	0.003311	1	0.04412	0.4117	53	842
GO: Biological Process	GO:1901698	response to nitrogen compound	0.002457	1	0.03013	0.2787	42	981			GO: Biological Process	GO:0035113	embryonic appendage morphogenesis	0.003365	1	0.04456	0.4158	14	143
GO: Biological Process	GO:1903532	positive regulation of secretion by cell	0.002465	1	0.03017	0.2791	22	417			GO: Biological Process	GO:0030326	embryonic limb morphogenesis	0.003365	1	0.04456	0.4158	14	143
GO: Biological Process	GO:0051146	striated muscle cell differentiation	0.00247	1	0.03017	0.2791	17	289			GO: Biological Process	GO:0001838	embryonic epithelial tube formation	0.003365	1	0.04456	0.4158	14	143
GO: Biological Process	GO:0050673	epithelial cell proliferation	0.002481	1	0.03024	0.2797	21	391			GO: Biological Process	GO:0002495	antigen processing and presentation of peptide antigen via MHC class II	0.0034	1	0.04477	0.4177	11	99
GO: Biological Process	GO:0051051	negative regulation of transport	0.002511	1	0.03055	0.2826	26	525			GO: Biological Process	GO:0045778	positive regulation of ossification	0.0034	1	0.04477	0.4177	11	99
GO: Biological Process	GO:0001558	regulation of cell growth	0.002574	1	0.03125	0.289	23	445			GO: Biological Process	GO:0009954	proximal/distal pattern formation	0.003402	1	0.04477	0.4177	6	35
GO: Biological Process	GO:0010243	response to organonitrogen compound	0.00258	1	0.03125	0.289	38	866			GO: Biological Process	GO:0001649	osteoblast differentiation	0.003498	1	0.04594	0.4287	19	223
GO: Biological Process	GO:0008016	regulation of heart contraction	0.002651	1	0.03198	0.2958	15	242			GO: Biological Process	GO:0021543	pallium development	0.003567	1	0.04675	0.4362	16	175
GO: Biological Process	GO:0009743	response to carbohydrate	0.002651	1	0.03198	0.2958	15	242			GO: Biological Process	GO:0002504	antigen processing and presentation of peptide or polysaccharide antigen via MHC class II	0.003676	1	0.04807	0.4486	11	100
GO: Biological Process	GO:0034762	regulation of transmembrane transport	0.002662	1	0.03201	0.2961	24	473			GO: Biological Process	GO:0060216	definitive hemopoiesis	0.003708	1	0.04821	0.4498	5	25
GO: Biological Process	GO:0031649	heat generation	0.00267	1	0.03201	0.2961	4	22			GO: Biological Process	GO:0001945	lymph vessel development	0.003708	1	0.04821	0.4498	5	25
GO: Biological Process	GO:0060602	branch elongation of an epithelium	0.00267	1	0.03201	0.2961	4	22			GO: Biological Process	GO:1901970	positive regulation of mitotic sister chromatid separation	0.003734	1	0.04821	0.4498	3	8
GO: Biological Process	GO:0002683	negative regulation of immune system process	0.002689	1	0.03218	0.2977	22	420			GO: Biological Process	GO:0045842	positive regulation of mitotic metaphase/anaphase transition	0.003734	1	0.04821	0.4498	3	8
GO: Biological Process	GO:0050817	coagulation	0.002719	1	0.03233	0.299	20	368			GO: Biological Process	GO:1902101	positive regulation of metaphase/anaphase transition of cell cycle	0.003734	1	0.04821	0.4498	3	8
GO: Biological Process	GO:0007599	hemostasis	0.002719	1	0.03233	0.299	20	368			GO: Biological Process	GO:0085020	protein K6-linked ubiquitination	0.003734	1	0.04821	0.4498	3	8
GO: Biological Process	GO:0001881	receptor recycling	0.00273	1	0.03233	0.299	5	36			GO: Biological Process	GO:0045893	positive regulation of transcription, DNA-templated	0.003747	1	0.04821	0.4498	87	1528
GO: Biological Process	GO:0034694	response to prostaglandin	0.00273	1	0.03233	0.299	5	36			GO: Biological Process	GO:1903508	positive regulation of nucleic acid-templated transcription	0.003747	1	0.04821	0.4498	87	1528
GO: Biological Process	GO:0003230	cardiac atrium development	0.00273	1	0.03233	0.299	5	36			GO: Biological Process	GO:0014706	striated muscle tissue development	0.003771	1	0.04842	0.4517	29	397
GO: Biological Process	GO:0090257	regulation of muscle system process	0.002745	1	0.03244	0.3	14	219			GO: Biological Process	GO:0051494	negative regulation of cytoskeleton organization	0.003861	1	0.04937	0.4607	13	130
GO: Biological Process	GO:0001818	negative regulation of cytokine production	0.002757	1	0.03244	0.3	15	243			GO: Biological Process	GO:0051272	positive regulation of cellular component movement	0.003865	1	0.04937	0.4607	33	470
GO: Biological Process	GO:0050710	negative regulation of cytokine secretion	0.002758	1	0.03244	0.3	6	52			GO: Biological Process	GO:0006915	apoptotic process	0.003869	1	0.04937	0.4607	106	1923
GO: Biological Process	GO:0048593	camera-type eye morphogenesis	0.002761	1	0.03244	0.3	10	129
GO: Biological Process	GO:0072124	regulation of glomerular mesangial cell proliferation	0.002796	1	0.03252	0.3008	3	11
GO: Biological Process	GO:0019371	cyclooxygenase pathway	0.002796	1	0.03252	0.3008	3	11
GO: Biological Process	GO:0048242	epinephrine secretion	0.002796	1	0.03252	0.3008	3	11
GO: Biological Process	GO:0060379	cardiac muscle cell myoblast differentiation	0.002796	1	0.03252	0.3008	3	11
GO: Biological Process	GO:0007614	short-term memory	0.002796	1	0.03252	0.3008	3	11
GO: Biological Process	GO:2000027	regulation of organ morphogenesis	0.002824	1	0.03278	0.3032	16	268
GO: Biological Process	GO:0031401	positive regulation of protein modification process	0.002853	1	0.03306	0.3058	50	1230
GO: Biological Process	GO:0071384	cellular response to corticosteroid stimulus	0.002871	1	0.03319	0.307	7	70
GO: Biological Process	GO:0033273	response to vitamin	0.002901	1	0.03334	0.3084	9	109
GO: Biological Process	GO:0045446	endothelial cell differentiation	0.002901	1	0.03334	0.3084	9	109
GO: Biological Process	GO:0051101	regulation of DNA binding	0.002901	1	0.03334	0.3084	9	109
GO: Biological Process	GO:0051216	cartilage development	0.002921	1	0.03351	0.3099	13	197
GO: Biological Process	GO:0050880	regulation of blood vessel size	0.003056	1	0.03498	0.3236	12	175
GO: Biological Process	GO:0042417	dopamine metabolic process	0.003087	1	0.03509	0.3246	5	37
GO: Biological Process	GO:0046545	development of primary female sexual characteristics	0.003087	1	0.03509	0.3246	10	131
GO: Biological Process	GO:0010469	regulation of receptor activity	0.003087	1	0.03509	0.3246	10	131
GO: Biological Process	GO:0006915	apoptotic process	0.003089	1	0.03509	0.3246	72	1923
GO: Biological Process	GO:0090092	regulation of transmembrane receptor protein serine/threonine kinase signaling pathway	0.003105	1	0.0352	0.3256	14	222
GO: Biological Process	GO:0001938	positive regulation of endothelial cell proliferation	0.003112	1	0.03521	0.3257	7	71
GO: Biological Process	GO:0090596	sensory organ morphogenesis	0.003158	1	0.03555	0.3288	17	296
GO: Biological Process	GO:0042423	catecholamine biosynthetic process	0.003163	1	0.03555	0.3288	4	23
GO: Biological Process	GO:0009713	catechol-containing compound biosynthetic process	0.003163	1	0.03555	0.3288	4	23
GO: Biological Process	GO:0044093	positive regulation of molecular function	0.003166	1	0.03555	0.3288	71	1893
GO: Biological Process	GO:0035150	regulation of tube size	0.003201	1	0.03587	0.3318	12	176
GO: Biological Process	GO:0045597	positive regulation of cell differentiation	0.003212	1	0.03593	0.3323	41	966
GO: Biological Process	GO:0007270	neuron-neuron synaptic transmission	0.003283	1	0.03666	0.3391	11	154
GO: Biological Process	GO:0021953	central nervous system neuron differentiation	0.003326	1	0.03706	0.3428	13	200
GO: Biological Process	GO:0045766	positive regulation of angiogenesis	0.003443	1	0.03829	0.3542	10	133
GO: Biological Process	GO:0030593	neutrophil chemotaxis	0.003556	1	0.03948	0.3652	8	92
GO: Biological Process	GO:0021700	developmental maturation	0.003635	1	0.04009	0.3709	16	275
GO: Biological Process	GO:0048241	epinephrine transport	0.003653	1	0.04009	0.3709	3	12
GO: Biological Process	GO:0046007	negative regulation of activated T cell proliferation	0.003653	1	0.04009	0.3709	3	12
GO: Biological Process	GO:0002739	regulation of cytokine secretion involved in immune response	0.003653	1	0.04009	0.3709	3	12
GO: Biological Process	GO:0031987	locomotion involved in locomotory behavior	0.003653	1	0.04009	0.3709	3	12
GO: Biological Process	GO:0072110	glomerular mesangial cell proliferation	0.003653	1	0.04009	0.3709	3	12
GO: Biological Process	GO:0061082	myeloid leukocyte cytokine production	0.003715	1	0.04055	0.3751	4	24
GO: Biological Process	GO:0043586	tongue development	0.003715	1	0.04055	0.3751	4	24
GO: Biological Process	GO:0046697	decidualization	0.003715	1	0.04055	0.3751	4	24
GO: Biological Process	GO:0019233	sensory perception of pain	0.003831	1	0.04174	0.386	10	135
GO: Biological Process	GO:0044848	biological phase	0.0039	1	0.04217	0.3901	5	39
GO: Biological Process	GO:1902743	regulation of lamellipodium organization	0.0039	1	0.04217	0.3901	5	39
GO: Biological Process	GO:0071542	dopaminergic neuron differentiation	0.0039	1	0.04217	0.3901	5	39
GO: Biological Process	GO:1902622	regulation of neutrophil migration	0.0039	1	0.04217	0.3901	5	39
GO: Biological Process	GO:0045936	negative regulation of phosphate metabolic process	0.003933	1	0.04237	0.3919	28	599
GO: Biological Process	GO:0010563	negative regulation of phosphorus metabolic process	0.003933	1	0.04237	0.3919	28	599
GO: Biological Process	GO:0055001	muscle cell development	0.004013	1	0.04302	0.3979	12	181
GO: Biological Process	GO:0002011	morphogenesis of an epithelial sheet	0.004016	1	0.04302	0.3979	6	56
GO: Biological Process	GO:0060420	regulation of heart growth	0.004016	1	0.04302	0.3979	6	56
GO: Biological Process	GO:0090066	regulation of anatomical structure size	0.004023	1	0.04302	0.3979	26	544
GO: Biological Process	GO:0071396	cellular response to lipid	0.004032	1	0.04302	0.3979	27	572
GO: Biological Process	GO:0061041	regulation of wound healing	0.004038	1	0.04302	0.3979	10	136
GO: Biological Process	GO:0071417	cellular response to organonitrogen compound	0.004095	1	0.04355	0.4028	25	517
GO: Biological Process	GO:0071314	cellular response to cocaine	0.004263	1	0.04437	0.4104	2	4
GO: Biological Process	GO:0034137	positive regulation of toll-like receptor 2 signaling pathway	0.004263	1	0.04437	0.4104	2	4
GO: Biological Process	GO:0048818	positive regulation of hair follicle maturation	0.004263	1	0.04437	0.4104	2	4
GO: Biological Process	GO:0071288	cellular response to mercury ion	0.004263	1	0.04437	0.4104	2	4
GO: Biological Process	GO:0042322	negative regulation of circadian sleep/wake cycle, REM sleep	0.004263	1	0.04437	0.4104	2	4
GO: Biological Process	GO:1905065	positive regulation of vascular smooth muscle cell differentiation	0.004263	1	0.04437	0.4104	2	4
GO: Biological Process	GO:0002074	extraocular skeletal muscle development	0.004263	1	0.04437	0.4104	2	4
GO: Biological Process	GO:0051794	regulation of timing of catagen	0.004263	1	0.04437	0.4104	2	4
GO: Biological Process	GO:0060279	positive regulation of ovulation	0.004263	1	0.04437	0.4104	2	4
GO: Biological Process	GO:0072095	regulation of branch elongation involved in ureteric bud branching	0.004263	1	0.04437	0.4104	2	4
GO: Biological Process	GO:0060686	negative regulation of prostatic bud formation	0.004263	1	0.04437	0.4104	2	4
GO: Biological Process	GO:0061047	positive regulation of branching involved in lung morphogenesis	0.004263	1	0.04437	0.4104	2	4
GO: Biological Process	GO:0015833	peptide transport	0.004299	1	0.04458	0.4124	19	357
GO: Biological Process	GO:0071379	cellular response to prostaglandin stimulus	0.004329	1	0.04458	0.4124	4	25
GO: Biological Process	GO:0015874	norepinephrine transport	0.004329	1	0.04458	0.4124	4	25
GO: Biological Process	GO:0030511	positive regulation of transforming growth factor beta receptor signaling pathway	0.004329	1	0.04458	0.4124	4	25
GO: Biological Process	GO:1903846	positive regulation of cellular response to transforming growth factor beta stimulus	0.004329	1	0.04458	0.4124	4	25
GO: Biological Process	GO:0003203	endocardial cushion morphogenesis	0.004329	1	0.04458	0.4124	4	25
GO: Biological Process	GO:0045214	sarcomere organization	0.00436	1	0.04482	0.4145	5	40
GO: Biological Process	GO:0046328	regulation of JNK cascade	0.004381	1	0.04495	0.4158	12	183
GO: Biological Process	GO:0044060	regulation of endocrine process	0.004388	1	0.04495	0.4158	6	57
GO: Biological Process	GO:0009790	embryo development	0.004403	1	0.04502	0.4164	46	1135
GO: Biological Process	GO:0006887	exocytosis	0.004428	1	0.0452	0.4181	22	438
GO: Biological Process	GO:0051098	regulation of binding	0.004443	1	0.04527	0.4188	18	332
GO: Biological Process	GO:0009108	coenzyme biosynthetic process	0.004477	1	0.04554	0.4213	10	138
GO: Biological Process	GO:0097581	lamellipodium organization	0.004557	1	0.04612	0.4266	7	76
GO: Biological Process	GO:0050805	negative regulation of synaptic transmission	0.004557	1	0.04612	0.4266	7	76
GO: Biological Process	GO:0014032	neural crest cell development	0.004557	1	0.04612	0.4266	7	76
GO: Biological Process	GO:0016055	Wnt signaling pathway	0.004586	1	0.04633	0.4286	24	494
GO: Biological Process	GO:0030072	peptide hormone secretion	0.004628	1	0.04645	0.4297	16	282
GO: Biological Process	GO:0010817	regulation of hormone levels	0.004637	1	0.04645	0.4297	26	550
GO: Biological Process	GO:0019932	second-messenger-mediated signaling	0.004646	1	0.04645	0.4297	15	257
GO: Biological Process	GO:0019934	cGMP-mediated signaling	0.004654	1	0.04645	0.4297	3	13
GO: Biological Process	GO:0055015	ventricular cardiac muscle cell development	0.004654	1	0.04645	0.4297	3	13
GO: Biological Process	GO:0019471	4-hydroxyproline metabolic process	0.004654	1	0.04645	0.4297	3	13
GO: Biological Process	GO:0010935	regulation of macrophage cytokine production	0.004654	1	0.04645	0.4297	3	13
GO: Biological Process	GO:0007566	embryo implantation	0.004784	1	0.04767	0.441	6	58
GO: Biological Process	GO:0045823	positive regulation of heart contraction	0.004856	1	0.04831	0.4468	5	41
GO: Biological Process	GO:0007214	gamma-aminobutyric acid signaling pathway	0.005008	1	0.0494	0.4569	4	26
GO: Biological Process	GO:0046457	prostanoid biosynthetic process	0.005008	1	0.0494	0.4569	4	26
GO: Biological Process	GO:0001516	prostaglandin biosynthetic process	0.005008	1	0.0494	0.4569	4	26
GO: Biological Process	GO:0090023	positive regulation of neutrophil chemotaxis	0.005008	1	0.0494	0.4569	4	26
GO: Biological Process	GO:0035886	vascular smooth muscle cell differentiation	0.005008	1	0.0494	0.4569	4	26
GO: Biological Process	GO:0034341	response to interferon-gamma	0.005044	1	0.04966	0.4594	11	163
