# Supplementary material for: Up-regulation of FOXD1 by YAP alleviates senescence and osteoarthritis
Source: PLoS Biol. 2019 Apr 1;17(4):e3000201. doi: 10.1371/journal.pbio.3000201 (PMC6459557; doi:10.1371/journal.pbio.3000201)
Supplement: S4 Data — hMSC, human mesenchymal stem cell; TEAD, TEA domain transcriptional factor; YAP, Yes-associated protein. (XLSX) [file pbio.3000201.s012.xlsx]

## Sheet: Sheet1
FOXD1
MGMT
MAB21L1
GSDMD
TMEM119
KISS1
ZNF544
PARP14
LRRK1
DECR1
PODXL
SAMD9
LOC730102
FAM129A
NEFH
PAX3
HAS2
ZC3HAV1L
SMOC1
TMEM204
NUDT19
ST6GALNAC5
RCN3
ANXA3
CBR1
PXMP4
SPTBN2
CNTN1
WWC1
FZD6
PAX8
LYL1
BST1
SHOX2
THBD
NTNG1
FHOD3
HCG11
PPP1R14A
IRF6
LOXL4
RBP1
LINC01139
HOXB3
VILL
FAP
ME3
FBXO43
PARVB
EVC2
CASP4
KRT7
IGFBP3
ZYG11A
SLC9A3R1
MRGPRF
HOXB4
ELOVL2
ZNF619
CXCL12
DLX2
LINC00707
COL12A1
SERPINB1
SERPINB2
CD55
DSCAM
MEGF6
KHDC1
TMEM132D
GBX2
GPRASP1
NAPRT
PRSS12
CCBE1
TNNI3
HTRA3
SIGLEC15
DSC3
AMOT
CENPF
CTSV
SECTM1
KIF15
GIPC3
HOXB2
DMC1
PCDH18
PDE10A
GEM
ITGA7
C6orf132
ZNF506
DLX5
SCARA3
E2F2
EGR1
ZFP82
ARTN
DNAJC15
G0S2
TRIM47
TSPY26P
TMEM88
TGM2
NEURL1B
PROSER2
GCNT1
ZNF594
ERCC6L
F10
PLK4
BRCA2
ZNF367
SYNE2
SNCAIP
GFRA1
FAM127B
SLC38A5
GAS2L3
CDKN1C
CCNA2
CADM1
TRIM59
KIF14
NUF2
CDC20
PNMA2
CASC5
CCDC85C
ZNF621
SLIT3
NOV
TRIM7
PCDHGB5
ZFHX4-AS1
SNAI1
KRT19
CD24
FMNL1
CNTRL
CENPA
SKA1
LMNB1
CEP55
SDPR
VEGFA
CCNB2
LOXL3
GABRQ
SLITRK5
PRDM8
KCNA6
TINAGL1
BUB1B
CTHRC1
FZD4
KIF2C
BCL2L11
GAS1
B3GNT9
TTK
FLJ32255
IQSEC3
ZNF829
DNER
FOXRED2
MYBL2
PRKG1
KCNK6
ARMCX2
ZNRF2
TROAP
BATF3
C3orf67
CD163L1
SPINT2
HHIP-AS1
CELF2
MND1
ST8SIA1
NUSAP1
S1PR1
ARHGAP11A
C17orf53
CYP2S1
C1QTNF2
NFASC
POU3F3
OSR1
TLL1
NETO2
STAT5A
TOP2A
GAL3ST3
TBX3
IQGAP3
RFX8
ECT2
SGOL2
HMMR
KIAA1804
PSD4
PCSK6
RAD50
CDCA5
ATOH8
FBN2
DLX1
KIF18B
ATAD2
KIF20B
SFMBT1
GAREML
SMC2
MCM2
EZR
CKAP2L
SKA3
MAOA
TMPO
HHIP
BARD1
FAM162B
RPS6KA1
MCM7
WHSC1
GPRC5B
NPAS2
PPL
LMO4
PRR11
LITAF
AKR1C1
NCAPD2
RBL1
UHRF1
DIRAS2
RRM2
NDC80
LRRC15
CFLAR
TRIM14
POC1A
IRS2
ARID3B
KNTC1
UPP1
BIRC5
BACE2
POLQ
PKP4
CD9
RPP25
NCAPG
ST6GAL2
FAM64A
CDCA7L
C17orf96
SPC24
KIF18A
ALDH1A3
EZH2
STIL
SLFN13
CDCA8
PIM1
CDK1
PHF19
NRGN
NBEAL2
IGFBP5
IL6R
CENPW
THSD1
BZRAP1
PLA2G16
FKBP11
ZNF138
STARD8
UBE2C
PM20D2
FKBP5
USP1
PKN3
MAP3K9
ZNF702P
MSX1
CAD
SH3RF3
MCM5
EPB41
GPRASP2
PALM3
DEPDC1B
TRAIP
NKX6-1
ADAM33
ARSI
GANC
GNAZ
STMN1
MCCC2
CDCA3
RCOR2
STOM
KIF23
C1orf112
TMCC3
HOXA2
STRIP2
FAM46B
EXO1
ENOX1
ZWINT
ITGA6
MCM4
CEP152
ROBO4
CBX2
SPAG1
TACC3
ATP2A3
TLE1
ORC1
CALY
TBXA2R
LMNB2
MT1A
KCTD8
HYLS1
SGOL1
S100A6
KLHL14
ZNF385D
RAMP2
ITGB8
PRDM1
CORO2B
NDC1
TIMELESS
DEK
PDLIM1
DGCR6
RECQL4
CDCA7
TRIP13
POLA1
RGS11
CENPI
CACNG6
CGNL1
RFX2
SFMBT2
CEP72
PTER
GNGT2
HOXA3
CDC7
MCM3
SORCS2
FOS
MOCOS
ETS1
DIAPH3
RMI2
CENPM
MEX3B
FBXO5
STEAP1
YPEL1
C9orf40
H2AFY2
TRPM2
ARNTL2
PTGER1
LMCD1
LOC100128361
PPP1R13L
TXNRD2
C1QL4
TEAD4
GADD45B
TJP1
ID2
NPR3
RSPH9
NEIL3
RRM1
THEMIS2
C16orf59
STX11
HHIPL1
FOSB
DBF4
FGF5
TMEM255A
ITGB4
LOC100507002
NASP
SMC3
ABCA5
CDC6
APOC1
USP43
RUNX1T1
FANCD2
GINS1
KIAA1524
PASK
UBE2T
DAPK2
CGN
VSNL1
PRKCDBP
ATAD5
SCG5
ADRB2
KAZN
PAIP2B
UCP2
AIFM2
KRT81
PARP12
NLRX1
INCENP
HMGB1
HIC1
LOC646762
CENPK
H2AFZ
H2AFV
HMGN2
FAM110A
TK1
NOD1
AOX1
RAD51AP1
GINS3
NUP107
STRA6
TFAP4
PPP2R3A
KLF5
FRZB
KCNK1
NCAPD3
PKMYT1
PSRC1
EPS8L2
LIG1
DUT
ARPIN
IRX2
GPSM3
NDE1
JADE1
PRDM16
PSMC3IP
PARPBP
CEP78
SETDB2
C3orf18
OTUD1
RFC2
TCIRG1
PTGR2
SYDE2
FGFR4
AVPI1
BCL2
FANCE
AFAP1L1
LOC81691
MLLT4
ZBTB38
