# Supplementary material for: Up-regulation of FOXD1 by YAP alleviates senescence and osteoarthritis
Source: PLoS Biol. 2019 Apr 1;17(4):e3000201. doi: 10.1371/journal.pbio.3000201 (PMC6459557; doi:10.1371/journal.pbio.3000201)
Supplement: S5 Data — FOXD1, forkhead box D1; hMSC, human mesenchymal stem cell; NTC, non-targeting control; RNA-seq, RNA sequencing; sgRNA, single guide RNA. (XLSX) [file pbio.3000201.s013.xlsx]

## Sheet: Sheet1
DEG: log2FoldChange >1 or log2FoldChange < -1, pvalue < 0.01
Up-regulated in FOXD1 sgRNA hMSCs								Down-regulated in FOXD1 sgRNA hMSCs
baseMean	log2FoldChange	lfcSE	stat	pvalue	padj	gene		baseMean	log2FoldChange	lfcSE	stat	pvalue	padj	gene
11.6012	-7.02586	1.33021	-5.28175	1.27957e-07	1.19127e-06	FLG		18.5668	7.61824	2.61728	2.91075	0.00360567	0.0135452	RSPO3
7.4293	-6.37992	1.40817	-4.53064	5.88044e-06	4.24384e-05	LOC102723769		8.38745	6.47615	1.37377	4.71414	2.42738e-06	1.87163e-05	BDKRB1
757.023	-5.80258	0.179772	-32.2774	1.45185e-228	3.01612e-225	LINC01164		5.50855	5.86506	1.4839	3.95246	7.7353e-05	0.000447798	GRIK1
4.95785	-5.79892	1.50395	-3.85579	0.000115356	0.000638323	GCKR		4.6005	5.59393	1.71681	3.25833	0.00112072	0.00487365	ELAVL3
3.87256	-5.44583	1.57853	-3.44993	0.000560738	0.00264062	XIRP2		4.17754	5.46703	1.5482	3.53121	0.000413664	0.00201998	IL2RB
48.2751	-5.39431	0.631667	-8.53979	1.34462e-17	3.35394e-16	PCDHGB5		8.17839	5.43417	1.58336	3.43205	0.000599041	0.00280466	FABP7
17.8911	-5.15268	0.964384	-5.34298	9.14315e-08	8.6932e-07	ANKRD29		3.73479	5.29211	1.80051	2.93923	0.00329024	0.0125331	SEMA5B
3.0547	-5.10177	1.66341	-3.06706	0.00216174	0.00870321	ZNF471		5.83923	4.94477	1.43853	3.43739	0.000587359	0.00275706	GDF10
6.09811	-5.09879	1.43024	-3.56499	0.000363868	0.00180778	RFPL4A		2.89715	4.93974	1.76063	2.80567	0.00502121	0.0180382	DSC2
11.5023	-5.09111	1.17804	-4.32167	1.54853e-05	0.000103535	FLG-AS1		2.71653	4.85705	1.81641	2.67398	0.00749569	0.0256446	MT1M
5.94937	-5.06691	1.50218	-3.37304	0.000743426	0.00339481	LINC00589		5.44923	4.82788	1.50584	3.20611	0.00134545	0.00571756	TNFRSF1B
2.97466	-5.05676	1.69501	-2.98332	0.0028514	0.0111158	LINC01449		5.25402	4.77087	1.58974	3.00105	0.00269052	0.0105716	LIMCH1
2.91855	-5.03334	1.67971	-2.99655	0.00273054	0.0107028	GATA6-AS1		2.52239	4.73055	1.78283	2.65339	0.00796886	0.0270523	SUMO1P3
2.89367	-5.02297	1.68372	-2.98326	0.00285194	0.0111158	ATP6V0A4		5.00356	4.69794	1.70567	2.7543	0.00588172	0.0207451	LOC101928307
2.86297	-5.0101	1.7021	-2.94348	0.00324543	0.0123941	ASB5		4.76784	4.62477	1.64723	2.80761	0.00499106	0.0179387	SLA
2.77605	-4.95873	1.71021	-2.89948	0.00373781	0.0139695	HOXC9		8.04163	4.51054	1.40215	3.21687	0.00129597	0.00553156	TP73
2.72629	-4.93673	1.71373	-2.88068	0.00396813	0.0147243	PDPN		4.22261	4.45192	1.5646	2.8454	0.00443558	0.0161985	HIST1H1B
2.62677	-4.89046	1.8091	-2.70326	0.0068663	0.0237511	TMEM108-AS1		11.3875	4.41869	1.0224	4.32189	1.54699e-05	0.000103479	HGF
2.61502	-4.87148	1.74097	-2.79814	0.00513978	0.018405	LINC00319		7.32271	4.3389	1.25548	3.45597	0.000548311	0.00259134	ROBO2
2.53509	-4.83373	1.82202	-2.65296	0.00797902	0.0270763	THEMIS		14.2826	4.29192	0.898325	4.77769	1.77317e-06	1.39456e-05	PRRX2
2.373	-4.73765	1.78741	-2.65057	0.00803565	NA	CASC18		6.96507	4.25726	1.37809	3.08925	0.00200661	0.00813949	PENK
4.56785	-4.66899	1.50651	-3.09921	0.00194038	0.00789508	WNT9A		67.9546	4.23368	0.431885	9.80279	1.09521e-22	3.83774e-21	RELN
2.2432	-4.6525	1.80561	-2.57669	0.00997524	NA	HRNR		6.72509	4.22951	1.31179	3.22423	0.00126312	0.0054088	ZNF704
4.45027	-4.62178	1.5145	-3.05168	0.00227566	0.00911141	ARHGAP4		3.57155	4.20111	1.58936	2.64327	0.0082109	0.0277681	MALL
4.17104	-4.52585	1.54548	-2.92844	0.00340672	0.0129146	ALDH8A1		6.13363	4.09004	1.37578	2.97289	0.00295012	0.011428	STOX1
404.086	-4.32188	0.172432	-25.0643	1.22021e-138	9.85797e-136	DPP4		5.72872	3.99625	1.3742	2.90805	0.00363691	0.0136485	ACTC1
33.1615	-4.29707	0.571159	-7.52342	5.33601e-14	1.01566e-12	KCTD4		8.28329	3.9416	1.31198	3.00433	0.00266169	0.0104761	HMP19
3.47716	-4.25134	1.60153	-2.65455	0.00794151	0.0269763	CLEC18A		8.41529	3.93281	1.25679	3.12926	0.00175247	0.00720919	RASL11B
5.85161	-4.10727	1.32388	-3.10244	0.00191934	0.00782039	NKX2-6		5.43366	3.90734	1.51076	2.58635	0.00969981	0.0320015	NDST4
14.2207	-4.03917	0.857057	-4.71284	2.44286e-06	1.88058e-05	CYP26B1		14.9476	3.7878	0.810572	4.67299	2.9684e-06	2.24806e-05	CGA
180.21	-3.89016	0.229489	-16.9514	1.87835e-64	3.64199e-62	MFAP5		12.5294	3.77115	1.01051	3.73194	0.000190011	0.00100697	TCEAL2
15.038	-3.86336	0.805379	-4.79695	1.61096e-06	1.27457e-05	KCNC3		10.1736	3.76607	1.24979	3.01337	0.00258366	0.0102069	PDE1A
7.11801	-3.83648	1.18853	-3.22792	0.00124696	0.00534747	VIPR1		26.148	3.69828	1.34973	2.74002	0.0061435	0.0215274	THSD7A
4.72435	-3.80083	1.37668	-2.76086	0.00576488	0.0203824	PSG1		13.9967	3.66729	0.804246	4.55991	5.11757e-06	3.72284e-05	LINC00473
24.7109	-3.56538	0.605837	-5.88504	3.97948e-09	4.52106e-08	PSG4		9.62633	3.64959	1.08122	3.37544	0.000736978	0.00337229	EPHA7
6.2116	-3.54125	1.15728	-3.05998	0.00221353	0.00888469	RANBP3L		12.9825	3.51871	0.850828	4.13563	3.53986e-05	0.000219143	SRSF12
698.498	-3.49965	0.122785	-28.5022	1.09901e-178	1.33182e-175	LOXL4		10.0334	3.45292	0.91219	3.78531	0.000153517	0.000827752	PLAC8
7.92969	-3.46277	1.02952	-3.36349	0.000769647	0.00350194	PPP1R3C		9.56926	3.33981	1.18657	2.81468	0.00488265	0.0176144	DACH1
25.1761	-3.45194	0.563448	-6.12646	8.98544e-10	1.13131e-08	LOC100507487		5.62323	3.338	1.19718	2.78821	0.00530009	0.0189324	MMP10
5.77831	-3.43292	1.17493	-2.92182	0.00347992	0.0131339	DRD2		9.52717	3.31882	1.13769	2.91714	0.00353253	0.0133014	REEP1
16.6594	-3.39686	0.681628	-4.98346	6.24573e-07	5.25306e-06	TNFAIP8L3		31.3875	3.31544	0.523235	6.33643	2.35145e-10	3.1429e-09	MPZL2
23.8831	-3.39076	0.583096	-5.8151	6.05967e-09	6.75764e-08	TMEM132D		7.4174	3.28524	1.06531	3.08383	0.00204352	0.00827307	DMC1
40.5884	-3.26172	0.49095	-6.64369	3.05933e-11	4.51204e-10	NFASC		1224.86	3.2636	0.0963145	33.8849	1.11276e-251	2.69696e-248	COL3A1
24.7656	-3.23571	0.587117	-5.51119	3.56423e-08	3.59438e-07	ANKRD20A12P		6.71253	3.18534	1.14558	2.78055	0.00542663	0.0193272	FGD4
355.755	-3.22759	0.158512	-20.3619	3.64378e-92	1.3247e-89	AK4		7.00136	3.16788	1.20926	2.61968	0.00880128	0.0294866	PTPRD
16.128	-3.20933	0.700183	-4.58356	4.57132e-06	3.35738e-05	ACTBL2		11.9723	3.11322	1.01257	3.07457	0.00210803	0.00851056	HIF3A
337.701	-3.15682	0.154043	-20.4931	2.47846e-93	1.00116e-90	ARRDC4		22.7671	3.10305	0.582772	5.32463	1.01157e-07	9.5645e-07	ANXA10
6.26224	-3.12323	1.05644	-2.95638	0.00311277	0.0119688	ARMC12		11.1581	3.07335	1.04279	2.94725	0.00320613	0.0122667	RGS16
209.48	-3.0718	0.190598	-16.1167	1.94816e-58	3.04626e-56	FAM212B		52.4802	3.01578	1.16332	2.5924	0.00953091	0.0315172	MAP2
10.4908	-3.03087	0.821673	-3.68865	0.000225446	0.00117465	DARS-AS1		5.98923	3.00623	1.14956	2.6151	0.00892011	0.0298198	TRIL
14.7821	-3.0293	0.680104	-4.45417	8.42189e-06	5.91362e-05	TG		10.6403	2.96368	0.825711	3.58924	0.000331643	0.0016613	ZDHHC8P1
10.2866	-3.01753	0.839607	-3.59398	0.000325668	0.00163362	CHRNA1		7.4457	2.91687	0.980843	2.97384	0.002941	0.0113987	HSD17B2
25.7292	-2.99152	0.52517	-5.69629	1.22444e-08	1.31214e-07	TSPAN11		18.9555	2.91079	0.60951	4.77562	1.7915e-06	1.40822e-05	PTGES
2409.27	-2.9776	0.0683454	-43.567	0	0	ANGPTL4		17.0122	2.87324	0.627952	4.57558	4.74911e-06	3.48548e-05	RUNX3
7.12437	-2.96924	0.977129	-3.03874	0.00237567	0.00947013	2018-03-10		12.6143	2.86461	0.749375	3.82267	0.000132016	0.000722266	SOX21-AS1
30.8567	-2.96868	0.481434	-6.16632	6.98973e-10	8.92402e-09	ZBTB37		16.878	2.82898	0.659186	4.29163	1.77364e-05	0.000117025	SULT1C4
5.62389	-2.96546	1.12164	-2.64386	0.00819669	0.0277265	PCDHGB2		11.8166	2.75518	0.770512	3.57578	0.000349189	0.0017408	CADPS2
34.3726	-2.9376	0.464573	-6.32323	2.56147e-10	3.41107e-09	TLL2		27.5166	2.73013	0.503912	5.41788	6.03109e-08	5.89409e-07	RBPMS2
68.1181	-2.93562	0.318539	-9.21588	3.08726e-20	9.29501e-19	TMEM40		10.2452	2.69574	0.834274	3.23124	0.00123254	0.00528874	PELI2
427.956	-2.85192	0.135964	-20.9755	1.09801e-97	4.83858e-95	SUGCT		7.46314	2.66791	0.98068	2.72047	0.006519	0.0227064	GAL3ST3
185.268	-2.83801	0.198329	-14.3096	1.90619e-46	1.97998e-44	NEK9		13.5482	2.6419	0.684485	3.85969	0.000113532	0.000629426	SAMD11
45.5418	-2.82631	0.385376	-7.33389	2.23567e-13	4.04367e-12	SERPINA9		16.6955	2.59736	0.623987	4.16252	3.14755e-05	0.000196614	C1QL1
65.9095	-2.82321	0.333299	-8.47051	2.44326e-17	6.02201e-16	CLCA2		38.587	2.59733	0.404071	6.4279	1.29377e-10	1.77792e-09	DIO2
29.3685	-2.8077	0.481153	-5.83535	5.36765e-09	6.02286e-08	TMTC1		16.6676	2.58442	0.617802	4.18326	2.87364e-05	0.000181299	MYCT1
58.7862	-2.79599	0.352773	-7.92576	2.26763e-15	4.75843e-14	RRAD		99.2599	2.58067	0.279486	9.23365	2.61559e-20	7.92414e-19	CEMIP
8.87355	-2.76864	0.902239	-3.06863	0.00215041	0.00866242	INHBE		19.8444	2.5721	0.588398	4.37136	1.23477e-05	8.40639e-05	SOX21
14.4507	-2.74146	0.690616	-3.96959	7.19962e-05	0.000421239	PSG5		13.8052	2.56602	0.742144	3.45758	0.000545049	0.00257843	OAS3
19.134	-2.73968	0.649978	-4.21503	2.49743e-05	0.000159428	ADAMTS5		9.30152	2.56186	0.859396	2.981	0.00287313	0.0111714	CYP1B1
152.841	-2.73634	0.212247	-12.8922	4.9783e-38	3.73167e-36	TENM2		30.7244	2.55427	0.473257	5.39722	6.76827e-08	6.56161e-07	IRF6
7.46004	-2.71624	0.958197	-2.83474	0.00458635	0.0166737	NTNG2		195.017	2.55351	0.190796	13.3835	7.55196e-41	6.57608e-39	NPTX1
22.7654	-2.68212	0.548548	-4.88949	1.011e-06	8.25488e-06	SERPINA3		42.3329	2.52076	0.38838	6.49045	8.55793e-11	1.19319e-09	MBP
7.02075	-2.67848	0.945493	-2.83289	0.00461296	0.0167453	ILDR2		46.8314	2.51166	0.370752	6.77451	1.24829e-11	1.92092e-10	PAX3
183.837	-2.66196	0.200109	-13.3026	2.23593e-40	1.8904e-38	OSR1		14.6362	2.4922	0.95924	2.5981	0.00937422	0.0311019	FOXG1
536.533	-2.65089	0.115036	-23.044	1.69052e-117	1.06885e-114	ADAMTS14		13.7351	2.48134	0.914431	2.71354	0.00665686	0.0231201	GNAO1
40.1483	-2.6405	0.408384	-6.46573	1.00811e-10	1.39885e-09	HIST1H4H		14.7187	2.4808	0.658421	3.7678	0.000164691	0.000881138	NDRG2
8.95083	-2.63727	0.874122	-3.01706	0.00255242	0.0101027	ZP1		7.94774	2.47221	0.886593	2.78843	0.00529635	0.0189237	RAMP2
11.3308	-2.59469	0.771568	-3.36288	0.000771334	0.00350742	NLRP10		24.7018	2.46068	0.505415	4.86863	1.12374e-06	9.09372e-06	CRLF1
11.8056	-2.57749	0.822203	-3.13486	0.00171936	0.00709303	ADGRB1		9.81657	2.45188	0.791944	3.09602	0.00196136	0.0079693	SCARF1
2273.41	-2.56334	0.0686984	-37.313	1.00971e-304	4.89442e-301	MAMDC2		9.05998	2.4447	0.92201	2.65149	0.00801383	0.0271838	RNF157
7.54759	-2.53615	0.905973	-2.79937	0.00512025	0.0183486	TGFA		14.5268	2.44236	0.670065	3.64496	0.000267429	0.00137176	CPVL
41.7619	-2.52579	0.404708	-6.24101	4.34754e-10	5.66504e-09	ADM2		8.71249	2.42701	0.858592	2.82673	0.00470256	0.0170323	CST6
11.6797	-2.51514	0.725683	-3.46589	0.000528478	0.0025123	GJA3		18.2067	2.41261	0.601652	4.00998	6.07243e-05	0.000360577	TLL1
104.295	-2.50574	0.246092	-10.1821	2.38288e-24	9.29006e-23	SVEP1		22.5265	2.40937	0.530608	4.54077	5.60482e-06	4.05499e-05	ANGPT2
10.5704	-2.50512	0.777288	-3.2229	0.00126901	0.00542763	GPR87		25.9332	2.40395	0.493463	4.87159	1.10704e-06	8.96853e-06	PLA2G4A
76.1226	-2.50394	0.300699	-8.32707	8.28666e-17	1.93426e-15	GAS6-AS2		15.1768	2.40169	0.684428	3.50905	0.000449715	0.00217856	GCA
13.0795	-2.49136	0.700885	-3.55459	0.000378566	0.00187312	CGREF1		43.9825	2.39768	0.406423	5.89948	3.64639e-09	4.16542e-08	CTHRC1
15.8989	-2.48813	0.656739	-3.78862	0.000151488	0.000817723	CCDC148		8.50991	2.39605	0.880166	2.72227	0.00648356	0.02261	CDH23
9.00683	-2.42344	0.856113	-2.83075	0.00464385	0.0168322	CCL26		17.1254	2.39366	0.609525	3.9271	8.59778e-05	0.000492743	NPW
710.185	-2.41426	0.264898	-9.11392	7.94568e-20	2.33899e-18	CLSTN2		20.0005	2.38478	0.571092	4.17582	2.96916e-05	0.000186432	LINC00707
42.5367	-2.40805	0.374631	-6.42779	1.29474e-10	1.77792e-09	NTSR1		54.713	2.37556	0.337535	7.03797	1.95059e-12	3.25292e-11	EVA1C
33.7741	-2.3902	0.457102	-5.22902	1.70412e-07	1.56349e-06	FER1L4		12.7195	2.35577	0.703626	3.34805	0.000813825	0.00367536	GYG2
1051.58	-2.37893	0.0851858	-27.9263	1.27828e-171	1.4299e-168	TXNIP		539.365	2.32242	0.120349	19.2974	5.64486e-83	1.74654e-80	PTGS2
1121.92	-2.36922	0.085306	-27.7731	9.15596e-170	9.51043e-167	ADAMTS1		48.9354	2.31506	0.348721	6.63872	3.16413e-11	4.64306e-10	RAMP1
72.132	-2.36188	0.287856	-8.20506	2.3048e-16	5.18027e-15	HIST1H2BC		67.8453	2.27403	0.296414	7.67179	1.69606e-14	3.3511e-13	PDE3A
50.9254	-2.35236	0.40001	-5.88076	4.08384e-09	4.63238e-08	KCNQ3		27.1663	2.26589	0.497497	4.55457	5.24925e-06	3.81292e-05	OLFML1
11.3806	-2.34706	0.817087	-2.87247	0.00407278	0.0150588	ST8SIA1		9.63367	2.25587	0.859647	2.62418	0.00868581	0.0291842	VASH2
44.0125	-2.31844	0.378097	-6.13187	8.68538e-10	1.09708e-08	PGAM2		13.8426	2.25524	0.736961	3.06019	0.00221199	0.00888283	CSRNP3
17.3978	-2.31323	0.577776	-4.00368	6.23648e-05	0.000369263	LINC01125		34.7431	2.23054	0.416499	5.35544	8.53486e-08	8.16565e-07	DIRAS3
14.1119	-2.30117	0.648851	-3.54653	0.000390341	0.00192353	IRX3		17.9682	2.20363	0.590065	3.73456	0.000188042	0.000997629	TMEM119
2863.26	-2.29822	0.0645631	-35.5965	1.58605e-277	5.76607e-274	RGS5		33.7392	2.19742	0.621709	3.53449	0.000408565	0.00199963	PAX6
9.40996	-2.29432	0.805701	-2.84761	0.00440492	0.0161108	SLC16A12		9.48935	2.19351	0.780775	2.8094	0.00496341	0.0178552	IL7
77.0744	-2.28568	0.280931	-8.1361	4.08222e-16	9.01565e-15	PPFIA4		32.3349	2.15842	0.456171	4.7316	2.22756e-06	1.72488e-05	NFATC2
16.0163	-2.2815	0.599215	-3.80749	0.000140387	0.000764608	OVGP1		46.425	2.15625	0.357621	6.02943	1.64543e-09	1.98737e-08	MAF
54.7634	-2.25679	0.335901	-6.71862	1.83457e-11	2.78189e-10	UNC13A		22.4071	2.15155	0.504499	4.26472	2.00149e-05	0.000130812	UBL7-AS1
18.8779	-2.24776	0.598682	-3.75452	0.000173674	0.000925118	LOC113230		54.5935	2.13136	0.352841	6.04056	1.53579e-09	1.86423e-08	PTPRN2
12.0144	-2.24717	0.712966	-3.15186	0.00162234	0.00672715	FRMPD3		20.9505	2.11165	0.527237	4.00512	6.19861e-05	0.000367469	FGFR3
27.7386	-2.23373	0.457757	-4.87974	1.06228e-06	8.63484e-06	TTC3P1		293.282	2.11056	0.646308	3.26557	0.00109245	0.0047621	TMSB15A
63.4484	-2.23209	0.374512	-5.95999	2.52255e-09	2.94878e-08	ANK2		31.6695	2.10921	0.444998	4.73982	2.13906e-06	1.66254e-05	CDKN1C
71.4942	-2.22822	0.290282	-7.67603	1.64096e-14	3.25107e-13	LURAP1L		14.3703	2.08646	0.622532	3.35158	0.000803521	0.0036356	GGT5
292.189	-2.22369	0.145423	-15.2912	8.75642e-53	1.11698e-50	HIST1H2AC		19.8126	2.07536	0.545943	3.80142	0.000143867	0.000781805	GPR137C
16.8568	-2.21664	0.619843	-3.57613	0.000348713	0.00173902	C4orf47		15.8463	2.07351	0.612033	3.38791	0.000704267	0.0032338	SCIN
61.9463	-2.21559	0.324934	-6.81858	9.19463e-12	1.42851e-10	GALNT15		24.8276	2.06507	0.494154	4.17899	2.928e-05	0.000184345	ITPRIPL1
507.583	-2.20797	0.118015	-18.7093	4.15981e-78	1.16331e-75	FLRT2		398.91	2.05737	0.141378	14.5523	5.65094e-48	6.27297e-46	CDH6
8.18778	-2.20505	0.848383	-2.59913	0.00934616	0.031023	PPP1R1C		30.3701	2.03244	0.452726	4.48934	7.14431e-06	5.06546e-05	SPON2
66.3162	-2.19487	0.307583	-7.13587	9.61781e-13	1.65126e-11	CNTN1		29.8473	2.03161	0.459293	4.42334	9.71869e-06	6.74602e-05	SNCAIP
3603.41	-2.19073	0.074203	-29.5234	1.44062e-191	2.32772e-188	IGFBP5		23.4316	2.01108	0.503769	3.99206	6.55014e-05	0.000386077	STRA6
196.088	-2.18026	0.179483	-12.1475	5.91783e-34	3.49826e-32	SYTL2		182.146	2.00238	0.184071	10.8783	1.4632e-27	6.73351e-26	CPXM1
14.54	-2.17931	0.641949	-3.39483	0.0006867	0.00316513	PADI2		37.0169	1.99415	0.582344	3.42434	0.000616286	0.00287153	HES6
123.07	-2.17642	0.219119	-9.93255	3.00467e-23	1.08691e-21	TMEM171		42.9226	1.9864	0.506065	3.92518	8.66633e-05	0.000495774	NOVA1
53.7476	-2.1746	0.338707	-6.4203	1.36008e-10	1.86411e-09	SFTA1P		31.1613	1.98315	0.423062	4.68762	2.76395e-06	2.10878e-05	TNFAIP2
13.5165	-2.16564	0.676193	-3.2027	0.00136147	0.00577553	KLLN		62.9295	1.97128	0.298585	6.60207	4.0545e-11	5.84927e-10	TOX
50.3034	-2.16553	0.355985	-6.08321	1.17799e-09	1.44682e-08	PROSER2		40.166	1.95447	0.43279	4.51598	6.30241e-06	4.52815e-05	ARHGAP11B
116.835	-2.16374	0.223706	-9.67224	3.95609e-22	1.34415e-20	CHAC1		57.5824	1.94849	0.314253	6.20039	5.6324e-10	7.25477e-09	SIM2
15.2961	-2.16046	0.650285	-3.32233	0.000892697	0.00398453	SLC45A1		45.0064	1.94659	0.405261	4.80331	1.56061e-06	1.23818e-05	RBP1
47.8124	-2.13525	0.350628	-6.0898	1.1305e-09	1.39556e-08	LOC154761		11.3328	1.9314	0.726871	2.65714	0.00788072	0.0267948	ATP8B3
30.4943	-2.12303	0.449834	-4.71959	2.36325e-06	1.82412e-05	IFIT2		19.3117	1.9192	0.558803	3.43448	0.000593683	0.00278226	MBNL3
3554.3	-2.1055	0.0726916	-28.9648	1.82721e-184	2.65713e-181	CPA4		22.0325	1.91661	0.665464	2.88012	0.00397525	0.014747	LINC00632
27.7443	-2.08846	0.455357	-4.58643	4.50888e-06	3.31654e-05	SULT4A1		33.9235	1.91149	0.424173	4.50639	6.59401e-06	4.71204e-05	SELENBP1
67.0743	-2.08794	0.296558	-7.04058	1.91445e-12	3.19633e-11	TCAF2		24.7628	1.90481	0.49111	3.87859	0.000105066	0.000589682	ZNF506
372.736	-2.08742	0.463452	-4.50408	6.66606e-06	4.75419e-05	CCND2		14.6282	1.89599	0.636328	2.97957	0.00288652	0.0112115	EVI2A
145.284	-2.08549	0.209744	-9.94307	2.70359e-23	9.85352e-22	OPCML		11.9609	1.89128	0.674611	2.80352	0.00505486	0.0181411	HMSD
106.017	-2.08329	0.239316	-8.70517	3.17107e-18	8.25787e-17	TRPV2		26.2898	1.87991	0.480283	3.91416	9.07197e-05	0.000515532	RND2
17.73	-2.07894	0.603552	-3.44451	0.000572088	0.00268885	ARHGEF37		141.27	1.87011	0.221525	8.44197	3.12034e-17	7.62622e-16	KISS1
4158.87	-2.07889	0.0656055	-31.6877	2.29395e-220	4.16983e-217	PLAT		41.1832	1.8615	0.500063	3.72253	0.000197237	0.00104223	TET1
34.7326	-2.07627	0.41195	-5.0401	4.6528e-07	3.9918e-06	CSMD3		22.8905	1.85783	0.504119	3.6853	0.000228433	0.00118808	FES
24.1212	-2.07601	0.491043	-4.22776	2.36028e-05	0.00015147	LOC100506746		16.4665	1.85104	0.712985	2.59619	0.00942638	0.0312323	HIST2H2AC
76.7831	-2.07225	0.284674	-7.2794	3.35318e-13	5.99042e-12	CACNA1A		186.372	1.84402	0.185557	9.93776	2.85166e-23	1.03672e-21	UBE2T
5114.08	-2.07196	0.0508732	-40.7279	0	0	SERPINE2		18.965	1.8378	0.61633	2.98185	0.00286517	0.0111478	CSDC2
13.1027	-2.06876	0.702997	-2.94277	0.00325291	0.0124059	C5orf56		1413.08	1.82826	0.0771466	23.6985	3.73754e-124	2.58816e-121	HMGB2
23.3297	-2.06222	0.523818	-3.9369	8.25405e-05	0.000474804	GHR		34.7185	1.8255	0.399575	4.5686	4.91004e-06	3.58925e-05	KCNAB3
17.863	-2.0517	0.568201	-3.61087	0.000305166	0.00154248	GPR1		44.7509	1.82369	0.349877	5.21238	1.86437e-07	1.69237e-06	NR4A2
593.625	-2.04698	0.106495	-19.2213	2.45396e-82	7.43447e-80	HIST1H2BK		701.112	1.8086	0.125124	14.4545	2.34807e-47	2.52931e-45	UBE2C
15.8482	-2.03821	0.62593	-3.25629	0.00112879	0.00490435	PCDH19		24.0354	1.80601	0.483334	3.73656	0.000186553	0.000990095	CARD11
197.473	-2.03558	0.187059	-10.882	1.40464e-27	6.48455e-26	PNMA2		20.9755	1.80377	0.535383	3.36912	0.000754084	0.00344082	CRISPLD2
66.0056	-2.02487	0.293805	-6.89189	5.50575e-12	8.69323e-11	SHOX2		42.2499	1.80287	0.369191	4.88329	1.04328e-06	8.50889e-06	ITGA8
22.398	-2.02468	0.510296	-3.96766	7.25803e-05	0.000424051	MST1P2		20.7607	1.78919	0.62765	2.85062	0.0043634	0.015979	GNG4
229.917	-2.00559	0.163542	-12.2634	1.42336e-34	8.73353e-33	ABLIM1		15.1728	1.77208	0.652523	2.71574	0.00661282	0.0230002	PQLC2L
12.8617	-2.00542	0.676756	-2.96328	0.00304383	0.0117316	LOC102723354		12.1124	1.76703	0.683231	2.58629	0.00970151	0.0320015	STAP2
40.8459	-1.99388	0.401797	-4.96241	6.9624e-07	5.82215e-06	NXPH4		21.822	1.76035	0.498702	3.52986	0.000415784	0.00202897	COCH
340.874	-1.97976	0.136479	-14.506	1.10976e-47	1.21339e-45	SULF2		21.3938	1.75738	0.551277	3.18784	0.00143341	0.00604543	HOXB4
36.6219	-1.97445	0.388243	-5.0856	3.66457e-07	3.20061e-06	SULT1B1		119.446	1.75703	0.221051	7.94852	1.88759e-15	3.98972e-14	ESCO2
3474.13	-1.96429	0.055472	-35.4104	1.18014e-274	3.43232e-271	IGFBP3		48.8691	1.7482	0.334426	5.22745	1.71859e-07	1.57578e-06	ABI3
32.9134	-1.94935	0.409158	-4.76429	1.89517e-06	1.48409e-05	JAG2		92.0386	1.74635	0.250996	6.95767	3.45934e-12	5.60823e-11	PDE7B
12.5079	-1.94117	0.654289	-2.96684	0.00300873	0.0116148	GPR146		235.049	1.74336	0.182397	9.55804	1.20003e-21	3.9571e-20	SYNE2
17.4316	-1.93759	0.571864	-3.38821	0.000703507	0.00323236	HIST1H2BG		22.0807	1.74262	0.51371	3.39222	0.000693275	0.00319204	FRMD3
19.7584	-1.93674	0.543668	-3.56236	0.000367537	0.00182351	TMCC1-AS1		28.665	1.72681	0.503872	3.42707	0.000610127	0.0028483	GKAP1
42.1439	-1.92441	0.367727	-5.23326	1.66544e-07	1.52897e-06	HS3ST1		511.374	1.72033	0.111654	15.4077	1.45271e-53	1.92048e-51	SCARA3
25.5734	-1.92409	0.467364	-4.1169	3.83998e-05	0.000236162	SAMD9L		382.204	1.71604	0.130504	13.1493	1.71648e-39	1.4023e-37	CENPK
1140.85	-1.92369	0.0903923	-21.2816	1.68155e-100	7.64158e-98	CDCP1		106.868	1.70852	0.234918	7.27285	3.51976e-13	6.28028e-12	PIF1
135.681	-1.91868	0.212084	-9.04681	1.47201e-19	4.23882e-18	EEF1A2		37.2962	1.70612	0.400237	4.26279	2.0189e-05	0.000131772	NIPAL4
83.8058	-1.91731	0.260936	-7.34781	2.01475e-13	3.66231e-12	ULBP1		95.045	1.70551	0.257874	6.61373	3.74767e-11	5.42275e-10	ZNF711
11.5033	-1.91307	0.683426	-2.79923	0.00512242	0.018349	INHA		28.4721	1.69545	0.519585	3.26308	0.00110208	0.00480264	ST8SIA2
25.5104	-1.90117	0.479224	-3.96719	7.27235e-05	0.000424717	WFDC21P		18.166	1.68737	0.550966	3.06256	0.00219453	0.00882302	CNTNAP3
15.2739	-1.89457	0.599717	-3.15911	0.00158251	0.00658452	RPL13AP20		58.1969	1.68319	0.326897	5.14898	2.61912e-07	2.33235e-06	COL25A1
64.1509	-1.89225	0.298321	-6.34301	2.2532e-10	3.01713e-09	FBXL16		116.023	1.67934	0.22203	7.56358	3.92135e-14	7.523e-13	HTRA3
15.25	-1.87571	0.61722	-3.03896	0.00237396	0.00946589	C1orf228		32.1548	1.67692	0.406196	4.12835	3.6538e-05	0.000225716	TMPO-AS1
16.0248	-1.86944	0.624435	-2.99381	0.00275521	0.0107879	LRRC15		27.148	1.6732	0.467734	3.57724	0.000347245	0.00173348	TMEM88
31.0083	-1.85523	0.439601	-4.22025	2.44027e-05	0.000156053	CADM2		57.7219	1.67271	0.331609	5.04421	4.55403e-07	3.91631e-06	BZRAP1
78.1146	-1.8546	0.266019	-6.9717	3.13144e-12	5.12232e-11	FGF11		86.6707	1.67023	0.250223	6.67496	2.47302e-11	3.68847e-10	DPPA4
26.0597	-1.853	0.484923	-3.82122	0.000132794	0.000725973	C10orf54		2907.27	1.66987	0.0615741	27.1197	5.76484e-162	5.23952e-159	TOP2A
151.737	-1.84922	0.197534	-9.36152	7.85961e-21	2.46856e-19	LMCD1		159.14	1.65908	0.261384	6.34728	2.19155e-10	2.93999e-09	FAM213A
96.1319	-1.83509	0.252511	-7.26735	3.666e-13	6.5332e-12	SP140		25.2434	1.65771	0.47516	3.48874	0.0004853	0.00232743	TRIM47
32.6822	-1.8303	0.40494	-4.51992	6.18633e-06	4.45134e-05	CYTL1		27.5877	1.64542	0.443073	3.71365	0.000204292	0.00107444	BCL2L11
87.5178	-1.82731	0.257788	-7.08842	1.3565e-12	2.30178e-11	VLDLR		225.794	1.64518	0.164711	9.98826	1.7157e-23	6.381e-22	KIF15
16.8761	-1.82292	0.578312	-3.15214	0.0016208	0.00672457	ZNF502		133.103	1.63952	0.206534	7.93826	2.05041e-15	4.31506e-14	CENPM
191.175	-1.81715	0.173221	-10.4904	9.56401e-26	4.01965e-24	SH2D4A		86.2192	1.63811	0.296159	5.5312	3.18043e-08	3.22523e-07	ID4
107.568	-1.80951	0.235247	-7.69196	1.44899e-14	2.88252e-13	HIST1H2BD		17.5463	1.63316	0.566065	2.88512	0.00391269	0.0145446	MERTK
18.8247	-1.80594	0.531842	-3.39564	0.000684691	0.00315687	HIST1H3H		20.7851	1.62579	0.512255	3.1738	0.0015046	0.00630362	DEF6
157.839	-1.80577	0.190691	-9.4696	2.80925e-21	9.11876e-20	L1CAM		24.3326	1.62502	0.47823	3.39799	0.000678828	0.00313459	CLDN4
20.5089	-1.8001	0.519767	-3.46329	0.000533612	0.00253339	CFAP70		74.6524	1.62246	0.269398	6.02254	1.71706e-09	2.06701e-08	CRISPLD1
35.7557	-1.79977	0.392249	-4.58834	4.46789e-06	3.29139e-05	ALS2CL		640.539	1.61882	0.100907	16.0427	6.42723e-58	9.63554e-56	NUF2
173.495	-1.79148	0.179938	-9.95612	2.37145e-23	8.66472e-22	GRIA3		274.399	1.61764	0.159741	10.1267	4.20801e-24	1.61886e-22	SOCS2
207.25	-1.78899	0.168194	-10.6365	2.01641e-26	8.70108e-25	SIK1		1052.61	1.61382	0.0998475	16.1628	9.22683e-59	1.45844e-56	CDK1
34.0061	-1.78851	0.398539	-4.48766	7.20095e-06	5.10313e-05	WDR63		51.4843	1.61136	0.348081	4.62928	3.6694e-06	2.74065e-05	SMAD9
191.909	-1.78238	0.18023	-9.88946	4.6251e-23	1.65253e-21	GPR155		61.0449	1.6068	0.300735	5.34292	9.14634e-08	8.6932e-07	GSDMD
12.0265	-1.77735	0.667368	-2.66322	0.00773967	0.0263646	GJA5		16.8543	1.60009	0.620599	2.5783	0.0099288	0.0326662	LOC441081
70.9487	-1.76087	0.283232	-6.21706	5.06548e-10	6.55941e-09	SH3D21		1012.88	1.60008	0.0867113	18.4529	4.93812e-76	1.28232e-73	NUSAP1
25.4776	-1.74393	0.464626	-3.75339	0.000174456	0.000928603	VWCE		37.1643	1.59545	0.385633	4.13722	3.51542e-05	0.000218001	RCOR2
41.7858	-1.73187	0.354048	-4.89162	1.00008e-06	8.1703e-06	DIRAS1		31.3755	1.59109	0.411807	3.86368	0.000111691	0.000620399	GBX2
41.7358	-1.72711	0.386365	-4.47014	7.817e-06	5.51552e-05	FBXO32		1175.62	1.58714	0.0766889	20.6958	3.77778e-95	1.61578e-92	LIF
21.3459	-1.72663	0.507101	-3.4049	0.000661876	0.00306626	FAM83H		39.6804	1.58109	0.374222	4.22502	2.38922e-05	0.000153144	APOLD1
4091.1	-1.7192	0.0845878	-20.3245	7.81089e-92	2.77039e-89	NEAT1		552.417	1.57525	0.108837	14.4735	1.78115e-47	1.93295e-45	MYBL2
29.5442	-1.7189	0.423399	-4.05976	4.9124e-05	0.000296292	ADRA2C		489.953	1.56612	0.121534	12.8862	5.38257e-38	3.99354e-36	AURKB
2794.12	-1.7077	0.0638	-26.7666	7.92458e-158	6.77878e-155	HAPLN1		53.6426	1.56267	0.321252	4.8643	1.14865e-06	9.27465e-06	PDE10A
460.973	-1.69551	0.11998	-14.1316	2.42713e-45	2.41749e-43	PKIB		26.0258	1.55832	0.458662	3.39754	0.00067994	0.00313695	BDKRB2
23.4423	-1.69101	0.508148	-3.32778	0.000875394	0.00391812	LOC102724814		62.3778	1.55644	0.311624	4.99462	5.89508e-07	4.9783e-06	TEK
306.115	-1.68412	0.139793	-12.0473	2.00431e-33	1.16122e-31	TP53INP1		45.5426	1.55632	0.347937	4.473	7.71296e-06	5.44733e-05	ZFPM2
102.791	-1.68054	0.269452	-6.23691	4.46306e-10	5.80517e-09	PEX5L		1150.65	1.55476	0.0838164	18.5496	8.21249e-77	2.25332e-74	IL11
982.584	-1.67859	0.102138	-16.4346	1.08222e-60	1.85149e-58	GALNT5		275.891	1.55188	0.154997	10.0123	1.34578e-23	5.01804e-22	SULF1
27.4493	-1.67595	0.45537	-3.68041	0.000232863	0.00120982	GATA6		720.574	1.5461	0.0972935	15.891	7.30937e-57	1.06293e-54	NCAPG
48.4876	-1.66509	0.337688	-4.93085	8.18725e-07	6.78013e-06	SERPINI1		701.849	1.5431	0.100591	15.3404	4.1072e-53	5.33276e-51	CENPE
34.3216	-1.65074	0.394508	-4.18431	2.86035e-05	0.000180691	PCAT6		154.9	1.54305	0.204299	7.55291	4.2565e-14	8.15521e-13	DEPDC1B
32.0037	-1.64558	0.425	-3.87194	0.000107972	0.000602066	NEK10		61.9998	1.54123	0.299969	5.13797	2.77722e-07	2.46108e-06	FAM110A
13.9504	-1.63886	0.609396	-2.68933	0.00715964	0.0246369	ELFN1		611.025	1.53808	0.103146	14.9118	2.76307e-50	3.29349e-48	KIFC1
38.1544	-1.63484	0.386586	-4.22893	2.34807e-05	0.000150954	C14orf159		26.9017	1.53596	0.47374	3.24221	0.00118608	0.00511657	PIEZO2
19.2255	-1.62492	0.534138	-3.04213	0.00234909	0.00937701	SLC22A15		305.284	1.52643	0.163794	9.31924	1.17176e-20	3.63321e-19	DCHS1
31.2484	-1.61681	0.413018	-3.91462	9.0548e-05	0.000514757	GRIN3B		17.3996	1.52242	0.558732	2.72477	0.00643461	0.0224555	C1orf106
1193.73	-1.60902	0.0786883	-20.448	6.25789e-93	2.3948e-90	FAP		453.312	1.52058	0.121874	12.4766	1.00215e-35	6.62423e-34	NDC80
46.5833	-1.60117	0.401096	-3.99198	6.55232e-05	0.000386077	LYRM9		18.3387	1.51946	0.559852	2.71404	0.00664679	0.0230907	OLFML2A
23.5319	-1.60079	0.491965	-3.25387	0.00113844	0.00493891	DCLK1		449.503	1.51847	0.121756	12.4714	1.06897e-35	7.03391e-34	TTK
42.9524	-1.59839	0.392905	-4.06813	4.73928e-05	0.000287175	CELSR3		19.1065	1.51678	0.534619	2.83712	0.0045522	0.0165697	SLCO3A1
2071.07	-1.59094	0.0715145	-22.2463	1.22361e-109	6.5903e-107	SERPINB7		430.779	1.51514	0.124869	12.1338	6.98922e-34	4.11487e-32	IQGAP3
1393.94	-1.58982	0.0806427	-19.7144	1.62354e-86	5.49059e-84	COL11A1		367.085	1.50405	0.124762	12.0553	1.81805e-33	1.05752e-31	ASF1B
151.112	-1.58217	0.606114	-2.61036	0.00904479	0.0301673	CELF2		41.3265	1.50396	0.362938	4.14385	3.41518e-05	0.000212056	ZFHX4-AS1
38.7195	-1.5796	0.390364	-4.04648	5.19934e-05	0.000312691	A2M		486.059	1.50088	0.115305	13.0166	9.83984e-39	7.69306e-37	CENPU
53.3419	-1.5704	0.314011	-5.00111	5.70009e-07	4.82203e-06	SYTL5		311.295	1.4903	0.137373	10.8485	2.02697e-27	9.26924e-26	CDC45
11864.6	-1.5622	0.0695281	-22.4686	8.425e-112	5.10485e-109	IGFBP7		738.977	1.48556	0.0970991	15.2995	7.71043e-53	9.92257e-51	DKK1
22.7833	-1.5581	0.476743	-3.26822	0.00108226	0.00472618	MAPK8IP2		149.834	1.48534	0.198061	7.49938	6.41214e-14	1.21571e-12	MXD3
37.254	-1.55723	0.381756	-4.07913	4.52052e-05	0.000274477	SEC16B		76.2019	1.48501	0.270789	5.48401	4.15794e-08	4.14995e-07	MYRF
672.497	-1.54914	0.0946829	-16.3614	3.60998e-60	6.03407e-58	PDK1		924.646	1.4845	0.0906997	16.3672	3.28093e-60	5.54783e-58	ARHGAP11A
23.4656	-1.5474	0.468803	-3.30075	0.000964279	0.00426347	TRH		25.3643	1.48376	0.457117	3.24591	0.00117076	0.00505799	ZNF501
139.863	-1.54296	0.222301	-6.94086	3.89716e-12	6.27602e-11	KRTAP2-3		81.7675	1.48324	0.299644	4.94999	7.42165e-07	6.17423e-06	PITX2
52.2154	-1.5395	0.386854	-3.97955	6.90466e-05	0.00040536	LOC105747689		186.266	1.48301	0.172615	8.59143	8.58909e-18	2.16845e-16	SKA1
25.879	-1.53079	0.45873	-3.33702	0.000846816	0.00380897	HAS3		1675.17	1.48038	0.081951	18.0642	6.09866e-73	1.47811e-70	ID3
1298.3	-1.52933	0.0854382	-17.8999	1.18168e-71	2.81705e-69	NDRG1		44.3297	1.47839	0.351864	4.20159	2.65042e-05	0.000168528	MBOAT1
322.752	-1.5265	0.133516	-11.4331	2.85863e-30	1.48997e-28	DYSF		182.214	1.47646	0.184893	7.98549	1.3996e-15	2.99309e-14	SAPCD2
23.8051	-1.52598	0.469775	-3.24832	0.0011609	0.00502284	SLITRK6		16.9555	1.4742	0.564159	2.61309	0.00897272	0.0299544	IL18
25.6068	-1.52458	0.455639	-3.34602	0.000819817	0.00369897	DHRS12		52.8901	1.46895	0.338527	4.33925	1.42971e-05	9.61647e-05	GSTM1
28.562	-1.5164	0.438646	-3.45699	0.00054624	0.00258323	C1RL		16.6608	1.46628	0.550361	2.66422	0.00771673	0.0262987	GIPC3
52.8079	-1.51235	0.36022	-4.19841	2.68795e-05	0.00017084	MMP24		304.367	1.46535	0.138291	10.5961	3.10523e-26	1.33204e-24	RAD51AP1
116.462	-1.51222	0.224934	-6.72293	1.7811e-11	2.70362e-10	AMPD3		83.7626	1.4644	0.252816	5.79238	6.93972e-09	7.63947e-08	OIP5
19.6779	-1.51015	0.537009	-2.81214	0.00492125	0.0177272	IL20RB		495.323	1.4624	0.109397	13.3677	9.33266e-41	8.03051e-39	GTSE1
270.587	-1.50738	0.150059	-10.0453	9.63487e-24	3.64871e-22	ALDH1L2		52.5804	1.45912	0.368156	3.96333	7.391e-05	0.000430781	HEY1
122.155	-1.50397	0.262533	-5.72871	1.01198e-08	1.09577e-07	VSTM2L		25.5981	1.45837	0.450689	3.23586	0.00121275	0.00521306	SERPINB9
93.9386	-1.49685	0.249071	-6.00975	1.85811e-09	2.22393e-08	KRT34		90.3199	1.45486	0.252487	5.76212	8.30631e-09	9.06154e-08	APOBEC3B
60.28	-1.49589	0.306645	-4.87826	1.07025e-06	8.69472e-06	ABI3BP		213.498	1.45272	0.166559	8.72198	2.73388e-18	7.17494e-17	SPC25
1870.43	-1.4952	0.0676233	-22.1108	2.48947e-108	1.29292e-105	P4HA2		106.925	1.44632	0.244978	5.90387	3.5508e-09	4.06901e-08	ASRGL1
27.5973	-1.49416	0.46763	-3.19518	0.00139743	0.00590909	PNPLA7		219.838	1.44579	0.167165	8.64883	5.20284e-18	1.33674e-16	ESPL1
139.196	-1.48726	0.200533	-7.41653	1.20225e-13	2.23283e-12	FBXO2		527.316	1.44349	0.107765	13.3948	6.48836e-41	5.68396e-39	SHCBP1
160.705	-1.47777	0.197362	-7.48759	7.01483e-14	1.3248e-12	NTNG1		249.397	1.43876	0.148684	9.67666	3.78898e-22	1.29038e-20	FAM64A
115.344	-1.47556	0.220256	-6.69928	2.09451e-11	3.14978e-10	FBLN5		65.9421	1.4343	0.287281	4.99266	5.9553e-07	5.02623e-06	FAIM2
20.4913	-1.47431	0.541192	-2.72419	0.00644587	0.0224894	ACP5		80.6237	1.43242	0.2582	5.54772	2.89422e-08	2.95352e-07	SGOL1
61.7762	-1.47412	0.30566	-4.82274	1.41599e-06	1.1314e-05	F11R		386.907	1.42989	0.123326	11.5944	4.40085e-31	2.3969e-29	FAM83D
29.3906	-1.46908	0.422894	-3.47387	0.000513012	0.00244437	ACER2		52.1584	1.42984	0.317349	4.50556	6.61992e-06	4.72823e-05	CHRNA5
110.246	-1.46554	0.229362	-6.38964	1.66278e-10	2.25983e-09	ZNF432		616.628	1.42858	0.11641	12.272	1.28121e-34	7.89463e-33	BUB1B
23.1007	-1.46538	0.491383	-2.98215	0.00286234	0.0111468	MAN1C1		19.1496	1.42849	0.547918	2.60713	0.00913053	0.0304061	HIST1H2BH
758.368	-1.46473	0.0959194	-15.2705	1.20296e-52	1.50806e-50	IRAK1		782.259	1.42848	0.099598	14.3425	1.18758e-46	1.24243e-44	ID1
413.103	-1.46274	0.138144	-10.5885	3.3687e-26	1.43238e-24	RECK		1106.02	1.42748	0.0800004	17.8434	3.25311e-71	7.63012e-69	PRC1
36.5902	-1.45881	0.381518	-3.82369	0.000131468	0.000719809	KRT15		732.438	1.42585	0.0966854	14.7473	3.20224e-49	3.66669e-47	SPAG5
19.9227	-1.45865	0.510545	-2.85705	0.00427592	0.015718	OPRL1		555.846	1.4258	0.111413	12.7975	1.694e-37	1.21951e-35	DEPDC1
174.241	-1.45237	0.175097	-8.29464	1.08915e-16	2.49817e-15	LRRC32		481.27	1.4249	0.115598	12.3263	6.53503e-35	4.11395e-33	CDCA5
40.4605	-1.44926	0.366434	-3.95503	7.65245e-05	0.000444364	MMP15		124.932	1.42475	0.218181	6.53014	6.57078e-11	9.27692e-10	GINS3
89.3262	-1.44497	0.244908	-5.90008	3.63336e-09	4.15408e-08	BMPER		19.4857	1.42341	0.532882	2.67115	0.00755919	0.0258163	PCBP3
628.276	-1.44364	0.103115	-14.0003	1.55196e-44	1.51468e-42	LRRC17		109.59	1.42208	0.225268	6.31285	2.73941e-10	3.6314e-09	LOC100288637
86.7516	-1.44021	0.330435	-4.35854	1.30932e-05	8.87241e-05	SERINC2		62.053	1.42116	0.29587	4.8033	1.5607e-06	1.23818e-05	HHEX
90.5426	-1.43548	0.2433	-5.90006	3.63361e-09	4.15408e-08	GJD3		46.3271	1.42053	0.436454	3.25471	0.0011351	0.00492735	FOS
19.3544	-1.43308	0.514627	-2.78469	0.00535793	0.0190968	MUC1		158.316	1.41946	0.192389	7.37809	1.60574e-13	2.94461e-12	ERCC6L
1963.13	-1.4327	0.0748281	-19.1465	1.03422e-81	2.94896e-79	ANPEP		95.4214	1.4155	0.233191	6.07013	1.27807e-09	1.56183e-08	MND1
32.1296	-1.43265	0.42356	-3.38241	0.000718539	0.00329621	CUBN		209.401	1.41549	0.16072	8.80719	1.28321e-18	3.48143e-17	WDR62
4306.32	-1.42201	0.0732574	-19.4111	6.22012e-84	2.01007e-81	LAMC2		18.3234	1.41509	0.539193	2.62445	0.00867892	0.0291677	EEPD1
7675.69	-1.42049	0.0495379	-28.6749	7.85221e-181	1.03806e-177	PLOD1		111.095	1.41484	0.233096	6.06979	1.28078e-09	1.56251e-08	RTKN2
82.1843	-1.41587	0.257299	-5.50282	3.73757e-08	3.76137e-07	SLC1A1		546.069	1.41275	0.108425	13.0297	8.28808e-39	6.51488e-37	KIF4A
3017.8	-1.41078	0.06335	-22.2697	7.27209e-110	4.23003e-107	BNIP3		449.449	1.40665	0.113259	12.4197	2.0428e-35	1.32029e-33	NCAPH
180.814	-1.40576	0.175099	-8.02836	9.87821e-16	2.12813e-14	MAP3K7CL		27.9651	1.4059	0.428303	3.2825	0.00102891	0.00451357	ELOVL2
252.259	-1.40195	0.146753	-9.55313	1.25839e-21	4.14015e-20	CSMD2		40.4193	1.40029	0.417118	3.35707	0.00078774	0.0035742	DLEU2
52.0865	-1.39363	0.316783	-4.39932	1.08593e-05	7.46997e-05	RHBDL1		676.256	1.39927	0.100827	13.8779	8.61822e-44	8.24514e-42	KIF2C
116.258	-1.39046	0.218952	-6.35052	2.1459e-10	2.88899e-09	FUCA1		895.102	1.39666	0.0843692	16.5542	1.49416e-61	2.68247e-59	KIF23
57.7018	-1.38788	0.313403	-4.42841	9.49295e-06	6.60795e-05	LINC01139		126.191	1.39447	0.228017	6.11563	9.61739e-10	1.20462e-08	DDX12P
34.208	-1.38534	0.386362	-3.5856	0.0003363	0.00168347	ADAMTS2		231.207	1.39131	0.159212	8.73875	2.35705e-18	6.19822e-17	MCM10
357.716	-1.38195	0.126622	-10.914	9.88257e-28	4.60617e-26	HAS2		66.7798	1.39125	0.289234	4.81011	1.50849e-06	1.20069e-05	TIFA
96.8319	-1.38027	0.232623	-5.93351	2.96535e-09	3.43876e-08	BMP2		781.737	1.39075	0.107784	12.9031	4.32303e-38	3.29139e-36	KIAA0101
19.4486	-1.38025	0.523185	-2.63817	0.00833552	0.0281412	TMEM38A		80.4975	1.38999	0.257214	5.40403	6.51592e-08	6.33386e-07	E2F8
843.799	-1.37552	0.0957467	-14.3663	8.42501e-47	8.94281e-45	CALCOCO1		834.604	1.38929	0.0919735	15.1054	1.49279e-51	1.83968e-49	ASPM
22.8026	-1.37515	0.485652	-2.83156	0.00463222	0.0168068	PRKXP1		721.699	1.38912	0.0952662	14.5815	3.68346e-48	4.12038e-46	MELK
51.3742	-1.37429	0.361334	-3.80337	0.00014274	0.000776263	IGIP		840.379	1.38871	0.0909106	15.2756	1.11263e-52	1.40694e-50	CCNA2
84.6172	-1.37383	0.253077	-5.42852	5.68239e-08	5.5758e-07	PKP2		20.8338	1.38767	0.501825	2.76524	0.00568813	0.0201503	CTSV
319.151	-1.37326	0.140786	-9.75425	1.76902e-22	6.1691e-21	SEZ6L2		340.015	1.38302	0.146541	9.43774	3.80914e-21	1.2255e-19	GINS2
34.1708	-1.37223	0.420692	-3.26185	0.00110687	0.00482063	MAGEB17		266.73	1.38236	0.157953	8.75175	2.1006e-18	5.56411e-17	BRCA1
368.003	-1.37062	0.138421	-9.90181	4.08825e-23	1.46432e-21	LIPA		299.386	1.37951	0.146548	9.41335	4.80579e-21	1.52257e-19	RFC4
26.1397	-1.36266	0.467708	-2.91348	0.00357422	0.0134375	LMNTD2		320.762	1.3778	0.142807	9.64799	5.0129e-22	1.68744e-20	SKA3
21.4943	-1.3606	0.492451	-2.7629	0.00572896	0.0202702	LINC01252		26.5585	1.37713	0.443062	3.1082	0.00188231	0.00768675	ZNF519
45.5819	-1.35828	0.379807	-3.57622	0.000348593	0.00173902	TNFRSF10C		543.605	1.37698	0.110547	12.456	1.29709e-35	8.49654e-34	CDCA8
62.4437	-1.35358	0.285667	-4.73831	2.15507e-06	1.67243e-05	RAB6B		725.09	1.37612	0.094647	14.5395	6.81166e-48	7.50418e-46	KIF22
349.917	-1.35096	0.137577	-9.81966	9.26512e-23	3.25443e-21	SIAE		72.4603	1.37363	0.269912	5.08919	3.59598e-07	3.14699e-06	NEURL1B
20.6134	-1.34791	0.500546	-2.69288	0.00708383	0.0244222	LOC100652768		267.416	1.37354	0.154378	8.89726	5.72433e-19	1.58861e-17	TROAP
138.879	-1.34395	0.206794	-6.49899	8.08633e-11	1.1296e-09	ANOS1		2333.28	1.37309	0.0781645	17.5667	4.43224e-69	9.7657e-67	ANLN
660.587	-1.34062	0.100884	-13.2887	2.69281e-40	2.25051e-38	NIPAL3		29.5338	1.37264	0.420312	3.26575	0.00109174	0.00476045	RFX2
1553.99	-1.33636	0.0696206	-19.1948	4.0883e-82	1.18904e-79	NABP1		233.471	1.36937	0.155841	8.78699	1.5362e-18	4.11407e-17	PDGFA
147.153	-1.33553	0.199286	-6.70158	2.06178e-11	3.10698e-10	PDGFRL		338.252	1.36651	0.13691	9.98112	1.84381e-23	6.82258e-22	PLK4
4146.26	-1.3288	0.0566558	-23.4539	1.20659e-121	7.97558e-119	ENC1		137.291	1.36651	0.198272	6.8921	5.49738e-12	8.68944e-11	RAD51
242	-1.32381	0.168481	-7.85733	3.92411e-15	8.08277e-14	TGFBR3		533.64	1.36577	0.105906	12.896	4.738e-38	3.56994e-36	CCNB2
1178.4	-1.32338	0.0829807	-15.9481	2.93773e-57	4.3152e-55	MOK		106.066	1.36433	0.25586	5.33233	9.69593e-08	9.18555e-07	POSTN
98.005	-1.31999	0.24425	-5.40425	6.50787e-08	6.33314e-07	ABTB2		695.436	1.36375	0.0981693	13.8918	7.10048e-44	6.83809e-42	PBK
134.05	-1.31866	0.219261	-6.01412	1.80863e-09	2.17006e-08	ADTRP		944.872	1.36299	0.0910787	14.965	1.24369e-50	1.50715e-48	KIF11
68.4837	-1.31468	0.292732	-4.49107	7.08673e-06	5.02709e-05	CREBRF		29.7888	1.36194	0.432533	3.14875	0.00163968	0.00679711	CCDC85A
179.674	-1.3103	0.177376	-7.38716	1.50002e-13	2.76467e-12	PAG1		298.176	1.35936	0.144257	9.42316	4.37725e-21	1.39899e-19	KIF14
549.197	-1.30829	0.115063	-11.3703	5.88089e-30	2.99021e-28	APLP1		200.05	1.35839	0.164415	8.26196	1.43301e-16	3.26627e-15	PKMYT1
209.139	-1.3023	0.164586	-7.91256	2.52157e-15	5.26848e-14	C5orf46		712.123	1.34826	0.100829	13.3717	8.84974e-41	7.66029e-39	CD274
593.945	-1.29894	0.102054	-12.7279	4.13841e-37	2.8933e-35	PBXIP1		140.369	1.34779	0.202449	6.65743	2.78665e-11	4.13505e-10	GINS1
56082.8	-1.29624	0.0702452	-18.4531	4.92048e-76	1.28232e-73	COL1A2		42.2731	1.3454	0.34764	3.87011	0.000108788	0.000605665	NCALD
26.2932	-1.29487	0.436738	-2.96486	0.00302822	0.0116776	ADAMTS13		57.7809	1.34402	0.315941	4.25403	2.09955e-05	0.000136302	KIF24
277.635	-1.29435	0.144893	-8.93316	4.14016e-19	1.16004e-17	BTG2		543.937	1.34391	0.104075	12.9129	3.80882e-38	2.91515e-36	MAD2L1
2579.36	-1.2931	0.0633779	-20.4029	1.57482e-92	5.87205e-90	BNIP3L		629.991	1.34283	0.105792	12.6931	6.46012e-37	4.47348e-35	KIF20A
61.8981	-1.2922	0.291219	-4.43721	9.11339e-06	6.36842e-05	EREG		184.192	1.34269	0.172329	7.79141	6.62647e-15	1.34023e-13	POLQ
28.1868	-1.29156	0.45182	-2.85858	0.00425541	0.0156584	ARFGEF3		20.9654	1.33915	0.494444	2.70839	0.00676107	0.0234317	PDZD2
62.7588	-1.29024	0.300329	-4.29608	1.73842e-05	0.000114962	RORA		28.9991	1.33766	0.419361	3.18975	0.00142395	0.00601078	ZFP69
121.806	-1.28591	0.223	-5.76643	8.09681e-09	8.85958e-08	HIST1H1C		108.347	1.33736	0.219523	6.09212	1.11422e-09	1.37664e-08	MAP3K5
680.604	-1.28296	0.0956699	-13.4102	5.26691e-41	4.67021e-39	SIL1		709.96	1.33691	0.0940131	14.2204	6.84418e-46	6.96e-44	DLGAP5
131.188	-1.28195	0.210655	-6.08557	1.16079e-09	1.42811e-08	NNMT		358.878	1.33669	0.1288	10.3781	3.11983e-25	1.2816e-23	CXCL8
3199.69	-1.28143	0.0593573	-21.5884	2.30783e-103	1.11868e-100	ITGB5		396.267	1.3364	0.118789	11.2501	2.31204e-29	1.15937e-27	SGOL2
318.101	-1.2792	0.13198	-9.69239	3.24843e-22	1.11412e-20	EXTL1		871.049	1.33588	0.0980549	13.6238	2.8905e-42	2.6773e-40	CKS2
1938.93	-1.27718	0.0755599	-16.9029	4.28605e-64	8.20101e-62	SRPX		171.321	1.33466	0.184534	7.2326	4.73844e-13	8.35229e-12	RAD54L
127.096	-1.27644	0.213447	-5.98014	2.22946e-09	2.6337e-08	ITPR1		27.9681	1.33254	0.450049	2.96087	0.00306771	0.0118142	C2CD4C
302.626	-1.27638	0.139916	-9.12246	7.34381e-20	2.1662e-18	SEL1L3		271.412	1.33065	0.148992	8.93103	4.22061e-19	1.18031e-17	CDCA3
445.488	-1.27549	0.113544	-11.2335	2.7923e-29	1.39061e-27	SCD5		700.418	1.33044	0.102276	13.0083	1.098e-38	8.5386e-37	LMNB1
119.46	-1.2722	0.218893	-5.81198	6.17369e-09	6.869e-08	ZNF219		59.9752	1.32958	0.316386	4.20239	2.64111e-05	0.000168083	OLFM2
56.5193	-1.26998	0.319001	-3.98112	6.85901e-05	0.000403168	LOC646471		89.218	1.32898	0.239113	5.55798	2.72916e-08	2.79292e-07	ADAMTS3
351.657	-1.26664	0.130797	-9.68398	3.52702e-22	1.20682e-20	ASNS		242.748	1.32854	0.157391	8.44101	3.14618e-17	7.67646e-16	KIF18A
43.7072	-1.26575	0.357056	-3.54497	0.000392661	0.001933	ACHE		416.569	1.32788	0.12064	11.007	3.53583e-28	1.68033e-26	GULP1
775.73	-1.2651	0.0970708	-13.0327	7.97175e-39	6.30028e-37	DNAJB4		683.217	1.32571	0.103771	12.7753	2.25268e-37	1.61372e-35	BUB1
40.6587	-1.26297	0.378861	-3.33359	0.000857314	0.00385024	HSF2BP		1644.86	1.32504	0.0720798	18.383	1.79736e-75	4.58547e-73	TPX2
2652	-1.26274	0.0590037	-21.4011	1.30591e-101	6.12598e-99	PRPS1		799.138	1.32473	0.0905964	14.6223	2.0252e-48	2.28298e-46	ZWINT
569.173	-1.26093	0.109751	-11.489	1.49812e-30	7.89337e-29	FAM162A		440.716	1.32461	0.120226	11.0177	3.14089e-28	1.49754e-26	FBXO5
157.943	-1.25885	0.187236	-6.72331	1.77648e-11	2.70213e-10	DOCK6		157.316	1.32042	0.197589	6.68264	2.34672e-11	3.5037e-10	SLC7A2
65.6404	-1.25815	0.285227	-4.41105	1.02871e-05	7.12698e-05	CTF1		2457.02	1.31943	0.0609536	21.6465	6.56185e-104	3.29043e-101	SMC4
3365.91	-1.25637	0.065408	-19.2082	3.16275e-82	9.38626e-80	P4HA1		111.941	1.31901	0.224077	5.88643	3.94625e-09	4.48682e-08	CDC25C
159.512	-1.25422	0.180254	-6.95807	3.44977e-12	5.59895e-11	TNFSF15		31.7368	1.31766	0.461063	2.85786	0.00426505	0.015682	TMEM204
183.745	-1.25293	0.178903	-7.00341	2.49802e-12	4.11395e-11	PPIC		296.94	1.31576	0.141423	9.30372	1.35613e-20	4.16931e-19	PSRC1
28.9156	-1.24798	0.44776	-2.78716	0.00531717	0.0189805	KNDC1		92.7975	1.31158	0.238668	5.49541	3.89798e-08	3.91467e-07	CEP128
78.1961	-1.24797	0.328341	-3.80083	0.00014421	0.000783085	NOMO3		260.287	1.31033	0.150826	8.68767	3.69941e-18	9.58944e-17	KIF18B
141.654	-1.24592	0.191002	-6.52306	6.88854e-11	9.69615e-10	PIK3IP1		204.435	1.30895	0.168211	7.78159	7.16212e-15	1.44655e-13	FANCD2
315.067	-1.23793	0.130594	-9.47922	2.56201e-21	8.35353e-20	ALPK2		47.3966	1.3075	0.338953	3.85747	0.000114567	0.00063444	SNCA
187.584	-1.23754	0.195098	-6.34315	2.2511e-10	3.0171e-09	HIST2H2BE		72.8789	1.306	0.276703	4.71986	2.36002e-06	1.82259e-05	MGMT
218.524	-1.23172	0.181853	-6.77314	1.26013e-11	1.93709e-10	C14orf37		135.278	1.30292	0.197392	6.60066	4.09334e-11	5.8936e-10	NEIL3
273.31	-1.22981	0.143646	-8.56145	1.11461e-17	2.79942e-16	CYB5D2		70.0994	1.2985	0.276137	4.70237	2.57154e-06	1.97233e-05	DNALI1
271.305	-1.22737	0.139578	-8.79339	1.45109e-18	3.90052e-17	TMOD2		1497.74	1.29561	0.10606	12.2158	2.55868e-34	1.54391e-32	MKI67
13146.5	-1.22695	0.0723506	-16.9584	1.6675e-64	3.27686e-62	PSAP		171.204	1.29558	0.175097	7.39924	1.36965e-13	2.5308e-12	CENPA
111.867	-1.22569	0.22228	-5.51418	3.50411e-08	3.53866e-07	PRKCH		41.5045	1.29507	0.36466	3.55145	0.00038312	0.00189372	ZFPM2-AS1
2285.09	-1.22133	0.0658797	-18.5388	1.00432e-76	2.70459e-74	RCAN1		48.6822	1.29051	0.323519	3.98899	6.63566e-05	0.000390513	CYP2S1
29.0538	-1.2196	0.427323	-2.85405	0.00431663	0.0158396	LOC100507053		508.044	1.28978	0.129501	9.95961	2.2897e-23	8.38709e-22	KIF20B
181.346	-1.21914	0.183635	-6.63894	3.15936e-11	4.64306e-10	SPOCK1		951.686	1.28637	0.0858033	14.9921	8.27396e-51	1.01109e-48	BIRC5
36.0645	-1.21762	0.376599	-3.2332	0.00122412	0.00525574	TMEM217		572.059	1.28057	0.102298	12.518	5.95265e-36	3.9708e-34	FANCI
33.9057	-1.2154	0.387858	-3.13363	0.00172659	0.00711881	CCDC184		545.246	1.27815	0.108353	11.7962	4.08465e-32	2.26713e-30	MDK
779.305	-1.21493	0.0953669	-12.7396	3.5642e-37	2.51605e-35	PHLDB2		157.024	1.27614	0.191984	6.64712	2.98886e-11	4.42157e-10	PKN3
1444.65	-1.21471	0.0735497	-16.5155	2.83865e-61	4.97346e-59	ADAM12		687.066	1.27393	0.0988466	12.8879	5.26267e-38	3.9246e-36	CEP55
33.1119	-1.21114	0.389442	-3.10994	0.00187128	0.00764387	DGKG		655.44	1.27346	0.102664	12.4042	2.48089e-35	1.5893e-33	FOXM1
44.4104	-1.20869	0.345117	-3.50225	0.000461343	0.00222516	PYROXD2		74.7619	1.27311	0.295165	4.3132	1.60911e-05	0.000107338	BRCA2
227.424	-1.20834	0.157874	-7.65383	1.95085e-14	3.84408e-13	TMEM80		376.835	1.27068	0.12153	10.4558	1.37898e-25	5.7459e-24	HMMR
25.4237	-1.20515	0.45032	-2.6762	0.00744626	0.0254905	PCDHA12		745.977	1.26972	0.0953514	13.3162	1.86424e-40	1.58537e-38	RACGAP1
192.538	-1.20466	0.174404	-6.90732	4.93912e-12	7.83257e-11	QPCTL		52.4209	1.26933	0.316625	4.00893	6.09937e-05	0.000361734	LIN28B
48353.9	-1.20437	0.0437598	-27.5224	9.47249e-167	9.18326e-164	TGFBI		447.227	1.26772	0.113887	11.1314	8.82797e-29	4.30793e-27	CDC6
54.9537	-1.20309	0.316679	-3.7991	0.000145224	0.000787707	AP1S3		271.863	1.26693	0.172063	7.36314	1.79629e-13	3.27749e-12	CASC5
2082.31	-1.20273	0.0664107	-18.1104	2.63596e-73	6.49697e-71	MFGE8		2318.73	1.26491	0.0653824	19.3463	2.1907e-83	6.92546e-81	RRM2
27.2741	-1.20208	0.438456	-2.74161	0.00611393	0.0214445	RAB11B-AS1		1246.51	1.26344	0.0749745	16.8515	1.02235e-63	1.90603e-61	CDC20
472.385	-1.20124	0.114353	-10.5047	8.2206e-26	3.46504e-24	DNASE1L1		283.175	1.26312	0.146152	8.64253	5.49817e-18	1.40765e-16	FKBP5
68.7552	-1.19672	0.286074	-4.18325	2.87371e-05	0.000181299	NAALADL2		697.342	1.2622	0.103059	12.2474	1.73517e-34	1.0602e-32	NCAPG2
379.626	-1.19648	0.127897	-9.35498	8.36118e-21	2.62044e-19	TUFT1		112.504	1.25808	0.22152	5.6793	1.35247e-08	1.44085e-07	BARD1
87.5093	-1.1927	0.258772	-4.60909	4.04431e-06	3.00265e-05	SORCS2		118.182	1.25804	0.237342	5.30054	1.15459e-07	1.08184e-06	GNG2
689.748	-1.19242	0.10317	-11.5578	6.74374e-31	3.63213e-29	SESN3		861.302	1.25794	0.0894927	14.0564	7.04009e-45	6.96442e-43	TACC3
99.4793	-1.18446	0.229059	-5.17097	2.32888e-07	2.08715e-06	MT1X		60.1883	1.25742	0.30388	4.13788	3.50525e-05	0.000217463	SPC24
210.373	-1.1834	0.158735	-7.45519	8.97416e-14	1.6839e-12	SEC31B		152.694	1.25727	0.199088	6.31514	2.69917e-10	3.5846e-09	CENPI
706.302	-1.18081	0.0968444	-12.1928	3.39395e-34	2.03106e-32	ARHGAP22		68.9114	1.25305	0.287271	4.36193	1.2892e-05	8.75087e-05	FAM72B
56.9068	-1.17736	0.298239	-3.94771	7.89018e-05	0.000455675	DNAH1		263.535	1.25164	0.142992	8.75322	2.07356e-18	5.50249e-17	PDE4B
89.1085	-1.17603	0.254287	-4.62482	3.74928e-06	2.79887e-05	TSPAN10		318.631	1.25083	0.14547	8.59855	8.07268e-18	2.04162e-16	BRIP1
852.479	-1.1717	0.0892132	-13.1337	2.1101e-39	1.71425e-37	BCL2L1		517.743	1.25007	0.116054	10.7715	4.69366e-27	2.10016e-25	HJURP
81.5081	-1.16947	0.25937	-4.50891	6.51602e-06	4.66778e-05	FKBP11		280.644	1.24957	0.149271	8.37111	5.70804e-17	1.34532e-15	CDKN2C
131.621	-1.16829	0.211016	-5.53651	3.08563e-08	3.13785e-07	MPP2		164.228	1.24848	0.183929	6.78783	1.13832e-11	1.7554e-10	C1orf112
3348.13	-1.16152	0.0866514	-13.4045	5.68958e-41	5.01442e-39	NDST1		131.865	1.24838	0.199158	6.2683	3.65002e-10	4.79481e-09	RPL39L
60.4197	-1.16093	0.292145	-3.9738	7.07344e-05	0.000414766	CD163L1		88.0945	1.24803	0.246323	5.06666	4.04853e-07	3.51275e-06	PSMC3IP
88.3835	-1.16021	0.263313	-4.40618	1.05211e-05	7.27174e-05	ABCA7		404.569	1.24803	0.117792	10.5952	3.1366e-26	1.34154e-24	ADARB1
122.725	-1.15843	0.205848	-5.62757	1.82765e-08	1.91344e-07	ADRB2		522.224	1.24362	0.107972	11.518	1.07086e-30	5.68338e-29	CKAP2L
29.7062	-1.15617	0.433151	-2.6692	0.00760321	0.0259328	HSPA12A		1324.02	1.24181	0.0791242	15.6944	1.65253e-55	2.26709e-53	TMPO
69.9649	-1.15461	0.290773	-3.97082	7.16259e-05	0.000419317	CARF		112.01	1.24137	0.215137	5.77012	7.92139e-09	8.6807e-08	DDIAS
460.767	-1.15004	0.116306	-9.88799	4.69368e-23	1.67293e-21	RETSAT		453.778	1.24081	0.129308	9.59579	8.32791e-22	2.77762e-20	TIMELESS
494.011	-1.14937	0.107825	-10.6595	1.57408e-26	6.8329e-25	SRPX2		26.6729	1.2396	0.459509	2.69767	0.00698273	0.0240965	NECAB1
157.475	-1.14905	0.206419	-5.56659	2.59769e-08	2.66213e-07	ICAM1		737.63	1.2395	0.0957361	12.9471	2.44079e-38	1.87799e-36	ATAD2
340.188	-1.14784	0.135555	-8.46769	2.50306e-17	6.15896e-16	SEMA5A		166.984	1.23929	0.20285	6.1094	1.00005e-09	1.24617e-08	C21orf58
585.323	-1.14492	0.101008	-11.335	8.80228e-30	4.44454e-28	FAS		404.392	1.23922	0.136252	9.09505	9.45389e-20	2.75508e-18	MIS18BP1
72.9938	-1.14305	0.281283	-4.0637	4.82999e-05	0.00029217	LOC155060		84.5546	1.2383	0.255195	4.85236	1.22e-06	9.80719e-06	TIE1
410.71	-1.14067	0.124527	-9.16002	5.1889e-20	1.5368e-18	GLIPR2		22.4554	1.23756	0.47321	2.61524	0.00891644	0.0298198	MTMR9LP
146.235	-1.13918	0.186964	-6.09303	1.10792e-09	1.37001e-08	ASS1		1271.77	1.23689	0.0921956	13.4159	4.87659e-41	4.35064e-39	CENPF
45.6342	-1.13819	0.356996	-3.18823	0.00143145	0.00603892	STXBP5-AS1		62.9479	1.23679	0.289863	4.2668	1.98293e-05	0.000129774	EFNB3
245.94	-1.13818	0.158749	-7.16968	7.51755e-13	1.30766e-11	PLXNB3		462.109	1.23581	0.119843	10.3119	6.22433e-25	2.4935e-23	POLA1
568.46	-1.1359	0.104427	-10.8774	1.4775e-27	6.77787e-26	CDIP1		27.1728	1.23415	0.446297	2.76531	0.00568694	0.0201503	NEMP2
31.3015	-1.1292	0.398991	-2.83015	0.00465263	0.0168598	MASP2		1376.23	1.23236	0.085282	14.4504	2.49187e-47	2.66447e-45	H1FX
28.6062	-1.12913	0.432289	-2.61198	0.00900208	0.0300386	GGACT		40.115	1.2312	0.431813	2.85122	0.00435517	0.0159609	FLJ37453
598.585	-1.12815	0.102575	-10.9983	3.89368e-28	1.84436e-26	ZNFX1		170.91	1.2276	0.18887	6.49969	8.04859e-11	1.12541e-09	BLM
1293.62	-1.12738	0.085425	-13.1973	9.08851e-40	7.46696e-38	MAN1B1		201.885	1.22645	0.169317	7.24352	4.37196e-13	7.74386e-12	HELLS
106.803	-1.12589	0.226444	-4.97207	6.62423e-07	5.54894e-06	IL1B		98.9462	1.22561	0.244718	5.00827	5.4921e-07	4.65692e-06	EPHB6
9010.7	-1.1253	0.0472396	-23.8211	2.01819e-125	1.46742e-122	PLOD2		202.795	1.22154	0.175798	6.94856	3.69022e-12	5.9692e-11	CENPW
28.4274	-1.12489	0.42913	-2.62134	0.00875859	0.0293609	STARD7-AS1		98.8401	1.22048	0.225513	5.41202	6.2319e-08	6.07809e-07	ZNF367
298.937	-1.12301	0.138044	-8.13518	4.11312e-16	9.06257e-15	ARSA		124.655	1.21965	0.210521	5.7935	6.89348e-09	7.59431e-08	CENPQ
369.922	-1.12198	0.121549	-9.23067	2.68947e-20	8.13103e-19	COLEC12		158.872	1.21906	0.185094	6.58618	4.51292e-11	6.47208e-10	PPARG
55.4484	-1.12191	0.29977	-3.74257	0.000182146	0.00096847	STYK1		815.973	1.21826	0.0948698	12.8414	9.61544e-38	7.09786e-36	TK1
782.661	-1.11906	0.109168	-10.2509	1.17278e-24	4.63438e-23	ZDHHC9		35.8402	1.21641	0.3951	3.07873	0.00207884	0.00840754	GPX7
2826.34	-1.11693	0.0690808	-16.1685	8.41862e-59	1.34531e-56	GAS6		267.624	1.21574	0.148357	8.19469	2.51243e-16	5.62088e-15	CDKN3
2910.59	-1.114	0.0633285	-17.5909	2.89493e-69	6.57782e-67	GRN		37.2192	1.21395	0.367749	3.30101	0.000963359	0.00426069	NLGN1
311.06	-1.11174	0.131542	-8.45162	2.87288e-17	7.03325e-16	STX1B		451.729	1.21176	0.118693	10.2092	1.80394e-24	7.07086e-23	KNTC1
305.43	-1.11084	0.133876	-8.2975	1.06328e-16	2.44268e-15	TSC22D3		169.883	1.208	0.189645	6.3698	1.89279e-10	2.56045e-09	DBF4B
65.4884	-1.10464	0.285807	-3.86499	0.000111092	0.000617545	TRIM66		246.597	1.20761	0.183739	6.57243	4.94999e-11	7.06405e-10	TAGLN3
284.559	-1.10406	0.138219	-7.98777	1.37401e-15	2.94704e-14	OPN3		249.722	1.20471	0.153779	7.83408	4.72295e-15	9.68703e-14	CLSPN
3214.61	-1.10318	0.0564882	-19.5294	6.17362e-85	2.04038e-82	GSN		90.1462	1.20325	0.245103	4.90914	9.14744e-07	7.51113e-06	ACYP1
85.3041	-1.10233	0.250388	-4.40248	1.0702e-05	7.38276e-05	TMEM187		653.655	1.20275	0.10108	11.8991	1.197e-32	6.79953e-31	FEN1
45.674	-1.10187	0.329574	-3.34332	0.000827831	0.0037305	S1PR1		32.4903	1.20188	0.400872	2.99817	0.00271607	0.0106547	NTRK3
43.0877	-1.0988	0.361139	-3.0426	0.00234546	0.00936509	SNHG20		186.042	1.2014	0.167473	7.1737	7.29993e-13	1.27132e-11	FAM111B
95.6556	-1.09783	0.234332	-4.68493	2.80055e-06	2.13335e-05	LOC100131564		767.38	1.20129	0.0891004	13.4824	1.98608e-41	1.79389e-39	CKS1B
53.1104	-1.09635	0.332177	-3.30049	0.000965178	0.00426614	GDF6		254.941	1.20043	0.149333	8.03861	9.08596e-16	1.97001e-14	FANCA
64.7934	-1.095	0.285632	-3.83363	0.000126268	0.000693948	SCN2A		27.2	1.19908	0.433462	2.76628	0.00567003	0.0201057	TRAF1
215.736	-1.08885	0.157934	-6.89433	5.41174e-12	8.56339e-11	CCPG1		289.79	1.19545	0.14183	8.42875	3.49388e-17	8.45391e-16	FANCG
42.4065	-1.08793	0.34355	-3.16672	0.00154167	0.00643733	WBP1		111.672	1.19289	0.235541	5.06447	4.09537e-07	3.54705e-06	PLCH2
446.932	-1.08669	0.114476	-9.4927	2.25121e-21	7.35665e-20	REEP2		24.8666	1.19154	0.454698	2.62052	0.00877965	0.0294247	RLTPR
17472.7	-1.0832	0.0486838	-22.2496	1.13809e-109	6.36543e-107	CDKN1A		87.3779	1.19091	0.254119	4.68645	2.77987e-06	2.11981e-05	EME1
4918.11	-1.08134	0.0627206	-17.2406	1.31697e-66	2.77556e-64	KRT18		480.515	1.19032	0.113882	10.4522	1.4316e-25	5.94811e-24	EZH2
43.2798	-1.08115	0.338921	-3.18997	0.00142287	0.00600795	RBM5-AS1		180.842	1.1902	0.181059	6.57355	4.91308e-11	7.01827e-10	CEP152
41.4927	-1.07727	0.364982	-2.95158	0.00316152	0.0121242	ADHFE1		292.261	1.19018	0.14079	8.45356	2.82543e-17	6.92872e-16	CIT
4165.81	-1.07658	0.0879248	-12.2443	1.80244e-34	1.0967e-32	PAPPA		243.301	1.18908	0.15209	7.81825	5.35618e-15	1.09089e-13	STIL
57.8798	-1.07362	0.294416	-3.64659	0.000265745	0.00136409	LRRC37A3		264.893	1.18791	0.150447	7.89589	2.8826e-15	5.97986e-14	CCNF
50.5668	-1.07187	0.316158	-3.39028	0.000698208	0.00321105	KCNAB2		90.8436	1.18209	0.247317	4.77967	1.75581e-06	1.3824e-05	SEMA3D
51.2294	-1.0708	0.324832	-3.29647	0.000979065	0.00431834	SH3BP5		156.808	1.18153	0.191114	6.1823	6.31729e-10	8.0868e-09	CCNE2
1949.29	-1.07017	0.0627219	-17.0621	2.8401e-65	5.817e-63	CERCAM		138.744	1.18131	0.210905	5.60117	2.12912e-08	2.20054e-07	TICRR
120.269	-1.06768	0.232753	-4.58718	4.49267e-06	3.30629e-05	ERMP1		42.8204	1.17819	0.343693	3.42803	0.000607979	0.0028397	ZNF107
69.9829	-1.06649	0.271505	-3.92807	8.56296e-05	0.000491019	HHAT		89.193	1.17799	0.243251	4.84271	1.28079e-06	1.02732e-05	IMPA2
1216.45	-1.06482	0.0847126	-12.5698	3.09549e-36	2.0937e-34	MAN2B2		383.068	1.17464	0.126042	9.31944	1.16953e-20	3.63321e-19	ORC6
106.502	-1.06479	0.231361	-4.60227	4.17906e-06	3.08958e-05	DDX60L		222.573	1.17351	0.159113	7.37535	1.63917e-13	3.00212e-12	NEK2
269.875	-1.06472	0.141154	-7.54297	4.59387e-14	8.77845e-13	APOL2		46.6293	1.16951	0.328075	3.56478	0.000364168	0.00180865	ELMO1
74.0342	-1.06429	0.271068	-3.92627	8.62716e-05	0.000494116	SNHG4		151.204	1.16931	0.191672	6.10057	1.05693e-09	1.3103e-08	POLE2
969.057	-1.06185	0.0863657	-12.2948	9.65538e-35	6.02612e-33	SIRPA		224.501	1.16793	0.154006	7.58368	3.35883e-14	6.47799e-13	CHAF1B
72.9788	-1.05638	0.269506	-3.91968	8.86662e-05	0.000506116	SLC41A2		86.1153	1.1679	0.278615	4.19179	2.76763e-05	0.000175521	CTTNBP2
613.881	-1.05484	0.0987619	-10.6806	1.25458e-26	5.4787e-25	TCTA		69.5558	1.16747	0.274155	4.25843	2.0587e-05	0.000133889	B3GALNT1
2642.29	-1.05451	0.0600054	-17.5736	3.92559e-69	8.78245e-67	CHPF		1487.05	1.16668	0.071773	16.2551	2.05404e-59	3.31887e-57	H2AFX
666.788	-1.05343	0.0972071	-10.8369	2.30091e-27	1.0489e-25	EDN1		179.795	1.16583	0.196422	5.93535	2.93211e-09	3.40294e-08	C18orf54
264.433	-1.05205	0.141264	-7.44742	9.51824e-14	1.78369e-12	STAC		96.5612	1.16553	0.264355	4.40894	1.0388e-05	7.19154e-05	NOX4
95.1062	-1.05192	0.231806	-4.53795	5.6803e-06	4.10551e-05	YPEL2		342.721	1.15712	0.125259	9.2378	2.51623e-20	7.63903e-19	CDCA2
984.539	-1.05112	0.100016	-10.5095	7.81272e-26	3.30269e-24	FADS3		291.239	1.15701	0.140575	8.23055	1.86363e-16	4.22133e-15	CENPJ
53.1844	-1.05084	0.315651	-3.3291	0.000871268	0.00390446	NUDT18		575.781	1.15628	0.104285	11.0878	1.43861e-28	6.90436e-27	TCF19
493.494	-1.04902	0.126392	-8.29977	1.04313e-16	2.4007e-15	NRG1		705.661	1.15571	0.119698	9.65524	4.67081e-22	1.5796e-20	LDLR
2617.82	-1.04885	0.186401	-5.62683	1.83548e-08	1.92025e-07	LRP10		831.269	1.15539	0.105533	10.9481	6.78513e-28	3.17265e-26	PRR11
236.713	-1.04713	0.158213	-6.6185	3.62853e-11	5.25558e-10	CCL2		110.102	1.15364	0.247661	4.65813	3.19097e-06	2.40182e-05	ZGRF1
38566.4	-1.04604	0.0427196	-24.4861	2.07825e-132	1.59063e-129	SPARC		55.1372	1.15304	0.30568	3.77204	0.000161915	0.000867566	FUT4
749.766	-1.04478	0.0970005	-10.7709	4.72577e-27	2.10804e-25	TGFB2		87.0013	1.15232	0.238869	4.82405	1.40671e-06	1.1246e-05	PASK
46.2111	-1.04389	0.356154	-2.931	0.00337877	0.0128354	CES4A		317.234	1.15137	0.1301	8.84988	8.7617e-19	2.39948e-17	RFC5
269.579	-1.04377	0.140537	-7.42703	1.11064e-13	2.06534e-12	PPP1R14A		104.247	1.14923	0.226549	5.07276	3.92089e-07	3.41014e-06	SASS6
267.887	-1.0436	0.150695	-6.92525	4.35208e-12	6.93946e-11	PDE1C		45.9441	1.14861	0.347151	3.30867	0.000937413	0.00415826	PTCH1
1163.34	-1.04167	0.0773312	-13.4703	2.33996e-41	2.10048e-39	TNFAIP1		1567.89	1.14831	0.0715212	16.0555	5.23372e-58	8.01145e-56	CCNB1
51.7826	-1.04017	0.333064	-3.12303	0.00179	0.00734486	PLA2G6		566.109	1.14668	0.110543	10.3731	3.28597e-25	1.34226e-23	BTG3
1027.41	-1.03671	0.0799776	-12.9625	1.99698e-38	1.54468e-36	NFE2L3		1024	1.14385	0.0865934	13.2094	7.74268e-40	6.39739e-38	PLK1
72.3123	-1.03582	0.269504	-3.84344	0.000121322	0.000668788	IFIT3		58.9105	1.14198	0.291891	3.91235	9.1401e-05	0.000518795	TMCO6
220.419	-1.0349	0.16864	-6.13673	8.424e-10	1.06709e-08	LINC01279		236.033	1.14	0.149848	7.60772	2.78968e-14	5.43801e-13	FAM111A
259.369	-1.03487	0.149055	-6.94286	3.84227e-12	6.20136e-11	DPP7		229.405	1.13914	0.174096	6.54316	6.02313e-11	8.54521e-10	CENPH
227.119	-1.03313	0.156061	-6.62008	3.59012e-11	5.21034e-10	MAP1LC3A		112.555	1.13878	0.231022	4.92932	8.25175e-07	6.82965e-06	TRIM6
2263.87	-1.03312	0.0655265	-15.7665	5.29199e-56	7.32915e-54	TMEM59		202.221	1.1385	0.165598	6.87509	6.19499e-12	9.7603e-11	GATA2
111.618	-1.03266	0.246495	-4.18937	2.79731e-05	0.000177094	SLC43A2		393.013	1.1383	0.118873	9.5757	1.01169e-21	3.36659e-20	GMNN
1385.51	-1.02854	0.0890171	-11.5544	7.01732e-31	3.76553e-29	GOLGA8A		366.712	1.13787	0.137097	8.29974	1.04335e-16	2.4007e-15	CHTF18
493.763	-1.02475	0.108201	-9.47078	2.77762e-21	9.03627e-20	EDEM2		140.109	1.13549	0.201124	5.64574	1.64476e-08	1.73194e-07	LIN9
423.859	-1.02319	0.144924	-7.06015	1.66328e-12	2.79948e-11	SLC9A7		147.895	1.13358	0.193192	5.86763	4.42079e-09	4.999e-08	HAUS8
532.802	-1.02313	0.11685	-8.75588	2.02525e-18	5.38413e-17	PLBD2		33.7619	1.13313	0.433102	2.61632	0.00888822	0.0297406	NAALAD2
404.929	-1.02264	0.119272	-8.57399	9.99609e-18	2.51929e-16	DYNLT3		183.19	1.13152	0.185844	6.08854	1.13943e-09	1.40301e-08	EXO1
366.312	-1.02231	0.122259	-8.36186	6.17346e-17	1.45266e-15	DAGLB		63.5148	1.12982	0.290227	3.89288	9.90621e-05	0.000559224	NR4A1
189.623	-1.02188	0.169199	-6.03955	1.54546e-09	1.87284e-08	MIEF2		113.811	1.12734	0.296635	3.80043	0.000144446	0.000784075	CHD7
1225.81	-1.02112	0.0839432	-12.1644	4.80924e-34	2.85453e-32	TSPO		333.005	1.12634	0.1354	8.31863	8.89857e-17	2.07045e-15	DTL
74.26	-1.02107	0.257855	-3.95987	7.49899e-05	0.00043634	GALNT3		39.828	1.12411	0.384601	2.92279	0.00346912	0.0131033	CENPP
32.7586	-1.01884	0.388445	-2.62286	0.00871952	0.0292501	ZNF497		43.1155	1.12303	0.349999	3.20867	0.00133348	0.00567169	LOC729683
352.876	-1.01577	0.13234	-7.67547	1.64815e-14	3.26087e-13	SLIT3		832.601	1.12175	0.0904169	12.4064	2.41236e-35	1.55224e-33	USP1
836.421	-1.01568	0.0878102	-11.5667	6.07632e-31	3.29708e-29	LGMN		31.0032	1.11867	0.423297	2.64276	0.0082234	0.0277975	MCTP1
648.002	-1.01482	0.0995337	-10.1957	2.07189e-24	8.09929e-23	CYB5R1		148.445	1.11458	0.195927	5.68874	1.2798e-08	1.36844e-07	GAS2L3
418.838	-1.01472	0.139906	-7.25289	4.07985e-13	7.23526e-12	SGSH		50.5293	1.11196	0.350222	3.17503	0.00149823	0.00628418	PTPRE
650.516	-1.01432	0.102314	-9.91382	3.6252e-23	1.30489e-21	PSD3		567.504	1.10612	0.106627	10.3738	3.2633e-25	1.33676e-23	TRIP13
1776.49	-1.01347	0.0678581	-14.9351	1.94799e-50	2.34113e-48	ATP6AP1		50.2259	1.10433	0.314988	3.50594	0.000455006	0.00220043	BCL2
59.4567	-1.01334	0.303617	-3.33757	0.000845131	0.00380256	ROR1		37.8365	1.10214	0.371573	2.96616	0.00301548	0.0116378	HOXB3
3603.39	-1.0128	0.068439	-14.7986	1.49575e-49	1.7401e-47	IGFBP2		557.303	1.10104	0.102783	10.7122	8.92184e-27	3.94351e-25	PHF19
127.13	-1.01122	0.218141	-4.6356	3.55902e-06	2.66642e-05	MAB21L1		215.201	1.09864	0.163533	6.71814	1.84058e-11	2.7881e-10	GINS4
6743.54	-1.00965	0.051115	-19.7526	7.62616e-87	2.64047e-84	GLIPR1		1228.39	1.09775	0.0781615	14.0446	8.31461e-45	8.16966e-43	SPDL1
106.21	-1.00912	0.238637	-4.22866	2.35085e-05	0.000150998	HSD11B1L		94.993	1.09761	0.276733	3.96631	7.29933e-05	0.00042595	EXOC6
61.0786	-1.00739	0.319397	-3.15403	0.00161033	0.00668688	NUDT14		4325.33	1.09397	0.0661002	16.5502	1.59647e-61	2.83121e-59	HMGN2
2787.74	-1.00722	0.0593431	-16.9728	1.30541e-64	2.60045e-62	ATP6AP2		205.92	1.09276	0.15929	6.86022	6.87566e-12	1.08093e-10	COL16A1
58.7246	-1.00647	0.29279	-3.4375	0.000587109	0.00275678	TXNRD3		503.982	1.09172	0.108917	10.0234	1.20237e-23	4.50643e-22	H1F0
54.7191	-1.00529	0.316799	-3.17329	0.00150724	0.00631285	SH3BP5-AS1		374.959	1.09086	0.124726	8.74601	2.21023e-18	5.83324e-17	NEDD1
845.475	-1.00435	0.086864	-11.5623	6.3999e-31	3.45975e-29	DGKA		46.4266	1.09054	0.329974	3.30492	0.000950022	0.00420811	SMCO4
180.265	-1.00407	0.174508	-5.75375	8.72876e-09	9.50101e-08	PABPN1		257.767	1.08712	0.154574	7.03303	2.02096e-12	3.36642e-11	IFITM1
221.741	-1.00038	0.151411	-6.60705	3.92065e-11	5.6674e-10	CYP2U1		402.82	1.08286	0.126921	8.53174	1.44159e-17	3.58967e-16	VRK1
								196.129	1.08248	0.176888	6.1196	9.38121e-10	1.17808e-08	WDR76
								208.741	1.08092	0.163284	6.61987	3.59518e-11	5.21248e-10	CDT1
								1035.89	1.08026	0.0876947	12.3184	7.21195e-35	4.52053e-33	SLC7A11
								1033.34	1.07946	0.0825081	13.0831	4.11444e-39	3.30564e-37	MCM3
								362.669	1.07628	0.129097	8.337	7.61961e-17	1.78142e-15	FAM167A
								1897.66	1.07584	0.0633845	16.9733	1.29462e-64	2.60045e-62	MCM7
								485.435	1.07577	0.111523	9.64615	5.10346e-22	1.71396e-20	CENPN
								104.376	1.0746	0.230467	4.66268	3.12119e-06	2.35417e-05	ATAD5
								62.151	1.07379	0.309802	3.46604	0.000528176	0.00251169	GFRA1
								1390.45	1.0713	0.0778197	13.7664	4.05995e-43	3.85881e-41	NASP
								133.832	1.07051	0.205022	5.22145	1.77524e-07	1.62056e-06	ORC1
								338.853	1.06972	0.127143	8.41353	3.9786e-17	9.5316e-16	DBF4
								1070.94	1.06813	0.080659	13.2426	4.97952e-40	4.13784e-38	PSIP1
								53.2079	1.06648	0.317321	3.3609	0.000776882	0.00353155	HOPX
								371.947	1.06533	0.130619	8.156	3.463e-16	7.68839e-15	SOX11
								3410.79	1.06496	0.0614903	17.3192	3.37104e-67	7.20907e-65	H2AFZ
								872.273	1.06489	0.0855685	12.4448	1.49196e-35	9.68572e-34	CKAP2
								68.1811	1.06471	0.28202	3.77529	0.000159823	0.000858253	MTFR2
								144.107	1.06406	0.187284	5.68152	1.335e-08	1.42537e-07	C16orf59
								54.9439	1.06268	0.311749	3.40879	0.000652529	0.00302778	GSG2
								47.9019	1.06203	0.360602	2.94515	0.00322796	0.0123399	PRTFDC1
								221.203	1.06151	0.172563	6.15145	7.67789e-10	9.75978e-09	MIS18A
								1647.12	1.06148	0.0829018	12.804	1.55639e-37	1.12602e-35	PDGFRB
								68.4206	1.06092	0.285796	3.71217	0.000205486	0.00107954	CORO1A
								111.872	1.05928	0.225741	4.69245	2.69959e-06	2.06618e-05	PDE4D
								1202.27	1.05817	0.082489	12.828	1.14247e-37	8.34861e-36	FBLN1
								47.956	1.05651	0.33677	3.13718	0.00170583	0.00704121	TXNDC16
								809.859	1.05616	0.0888174	11.8914	1.31251e-32	7.42664e-31	MCM5
								196.064	1.05484	0.179586	5.87375	4.26044e-09	4.82518e-08	CCHCR1
								62.7688	1.05466	0.288012	3.66187	0.000250381	0.0012939	ARID3B
								293.309	1.05373	0.137493	7.6639	1.80372e-14	3.55898e-13	INSIG1
								34.193	1.0535	0.382239	2.75612	0.00584921	0.0206504	ERO1LB
								201.23	1.05162	0.173214	6.07121	1.26949e-09	1.55265e-08	KHDRBS3
								334.738	1.05101	0.128183	8.19932	2.41743e-16	5.41668e-15	RFC3
								39.3999	1.05097	0.356221	2.95032	0.00317442	0.0121669	MYLIP
								68.0687	1.05094	0.27448	3.82883	0.000128753	0.000706539	NEFH
								222.667	1.05063	0.166385	6.31444	2.71134e-10	3.59748e-09	CHSY3
								186.13	1.04932	0.168608	6.22344	4.86374e-10	6.30941e-09	ARHGAP19
								268.638	1.04914	0.15185	6.90902	4.88014e-12	7.74749e-11	LIMD2
								214.705	1.04363	0.175411	5.94965	2.6872e-09	3.13371e-08	POC1A
								1249.29	1.04325	0.0760186	13.7236	7.33684e-43	6.92807e-41	NCAPD2
								407.885	1.0426	0.128483	8.11472	4.86892e-16	1.06472e-14	RNASEH2A
								939.852	1.04215	0.0871979	11.9515	6.37649e-33	3.65067e-31	AURKA
								109.173	1.04207	0.215626	4.83276	1.34651e-06	1.07765e-05	PARPBP
								1609.9	1.04133	0.0675195	15.4227	1.15232e-53	1.53735e-51	WHSC1
								441.808	1.04128	0.128126	8.12697	4.40166e-16	9.66903e-15	INCENP
								40.8174	1.0407	0.366965	2.83597	0.00456863	0.0166176	SOX13
								81.1713	1.04043	0.26268	3.96083	7.4691e-05	0.00043481	ABHD3
								9433.32	1.03881	0.0567184	18.3152	6.25678e-75	1.56873e-72	HMGB1
								264.868	1.0373	0.148981	6.96261	3.34036e-12	5.43959e-11	POLD3
								89.4478	1.03605	0.241951	4.28209	1.85144e-05	0.000121826	TRAIP
								41.0963	1.03592	0.364953	2.83851	0.00453251	0.0165068	KIAA1671
								155.648	1.0357	0.179752	5.7618	8.32202e-09	9.07188e-08	RAD54B
								2394.6	1.03446	0.0624614	16.5616	1.32054e-61	2.40042e-59	DEK
								564.705	1.03368	0.104695	9.8733	5.43457e-23	1.92755e-21	IER5L
								324.12	1.03341	0.130459	7.92132	2.35e-15	4.92416e-14	TRIM59
								397.306	1.03325	0.123797	8.3463	7.04342e-17	1.64936e-15	KIAA1524
								187.119	1.03277	0.168894	6.1149	9.66186e-10	1.20915e-08	SLC43A3
								148.43	1.03253	0.191349	5.39603	6.81298e-08	6.60056e-07	PLSCR1
								73.1834	1.02966	0.265662	3.87584	0.000106257	0.000594763	MED30
								6243.64	1.02665	0.0501962	20.4527	5.68947e-93	2.23611e-90	CXCL12
								616.833	1.02538	0.10723	9.56241	1.15046e-21	3.80228e-20	CDK2
								379.015	1.02486	0.131521	7.79238	6.57594e-15	1.33186e-13	CHEK1
								99.7625	1.02466	0.226454	4.5248	6.04531e-06	4.3585e-05	FANCE
								152.949	1.02458	0.194902	5.2569	1.46506e-07	1.3467e-06	DNMT3A
								368.133	1.02441	0.138771	7.38202	1.5591e-13	2.8663e-12	MASTL
								705.058	1.02408	0.105359	9.71987	2.48092e-22	8.5695e-21	DIAPH3
								4069.81	1.02363	0.0661354	15.4778	4.9016e-54	6.59992e-52	NQO1
								62.6182	1.02269	0.297913	3.43285	0.00059728	0.00279731	HSPBAP1
								252.271	1.02088	0.157839	6.46783	9.94228e-11	1.38222e-09	RBL1
								589.375	1.01974	0.115403	8.83632	9.89199e-19	2.68877e-17	NCAPD3
								85.5512	1.01858	0.26185	3.88994	0.000100268	0.000565151	TOX2
								594.475	1.01783	0.107182	9.49629	2.17503e-21	7.12371e-20	EPS8
								59.5862	1.01618	0.293861	3.45802	0.000544168	0.00257594	GPR162
								186.495	1.01472	0.169969	5.97003	2.37217e-09	2.78419e-08	SCML1
								170.002	1.01275	0.184051	5.50257	3.74305e-08	3.76428e-07	ISOC1
								4168.78	1.01041	0.088504	11.4166	3.45521e-30	1.78176e-28	STMN1
								43.7548	1.00995	0.333852	3.02513	0.00248524	0.00986362	MYO7B
								220.555	1.00939	0.158222	6.37955	1.77608e-10	2.41156e-09	PTN
								82.1955	1.00675	0.267945	3.75729	0.000171765	0.00091629	XRCC2
								91.4261	1.00542	0.248556	4.04504	5.23148e-05	0.000314234	FAM169A
								651.606	1.00505	0.102957	9.76183	1.6416e-22	5.73849e-21	MCM6
								542.79	1.00423	0.110485	9.08927	9.97073e-20	2.8941e-18	PKIA
								209.879	1.00331	0.166454	6.02755	1.66467e-09	2.00726e-08	EMP2
								468.505	1.00288	0.111849	8.96641	3.0633e-19	8.70049e-18	HIC1
								34.724	1.00199	0.386257	2.59411	0.00948371	0.0314008	ZBTB46
