# Supplementary material for: Up-regulation of FOXD1 by YAP alleviates senescence and osteoarthritis
Source: PLoS Biol. 2019 Apr 1;17(4):e3000201. doi: 10.1371/journal.pbio.3000201 (PMC6459557; doi:10.1371/journal.pbio.3000201)
Supplement: S6 Data — FOXD1, forkhead box D1; GO, gene ontology; hMSC, human mesenchymal stem cell; sgRNA, single guide RNA. (XLSX) [file pbio.3000201.s014.xlsx]

## Sheet: Sheet1
category	Correction	Cutoff	Min	Max
GO: Biological Process	FDR B&H	0.05	1	2000
GO-BPs enriched in up-regulated genes in FOXD1 sgRNA hMSCs											GO-BPs enriched in down-regulated genes in FOXD1 sgRNA hMSCs
Category	ID	Name	p-value	q-value Bonferroni	q-value FDR B&H	q-value FDR B&Y	Hit Count in Query List	Hit Count in Genome			Category	ID	Name	p-value	q-value Bonferroni	q-value FDR B&H	q-value FDR B&Y	Hit Count in Query List	Hit Count in Genome
GO: Biological Process	GO:0030198	extracellular matrix organization	3.081e-11	1.54e-07	8.289e-08	7.539e-07	32	354			GO: Biological Process	GO:0007049	cell cycle	9.205e-69	4.972e-65	4.972e-65	4.56e-64	196	1766
GO: Biological Process	GO:0043062	extracellular structure organization	3.317e-11	1.658e-07	8.289e-08	7.539e-07	32	355			GO: Biological Process	GO:0022402	cell cycle process	1.419e-66	7.665e-63	3.832e-63	3.515e-62	172	1385
GO: Biological Process	GO:0022610	biological adhesion	2.689e-09	1.344e-05	4.48e-06	4.074e-05	72	1542			GO: Biological Process	GO:0000278	mitotic cell cycle	3.892e-62	2.102e-58	7.006e-59	6.426e-58	144	1016
GO: Biological Process	GO:0007155	cell adhesion	4.588e-09	2.293e-05	5.733e-06	5.214e-05	71	1530			GO: Biological Process	GO:1903047	mitotic cell cycle process	4.722e-60	2.55e-56	6.376e-57	5.848e-56	136	931
GO: Biological Process	GO:0001666	response to hypoxia	1.259e-08	6.293e-05	1.259e-05	0.0001145	26	312			GO: Biological Process	GO:0000280	nuclear division	1.733e-53	9.359e-50	1.872e-50	1.717e-49	105	599
GO: Biological Process	GO:0070482	response to oxygen levels	1.613e-08	8.062e-05	1.344e-05	0.0001222	27	338			GO: Biological Process	GO:0048285	organelle fission	8.61e-52	4.65e-48	7.75e-49	7.108e-48	106	636
GO: Biological Process	GO:0036293	response to decreased oxygen levels	2.255e-08	0.0001127	1.61e-05	0.0001465	26	321			GO: Biological Process	GO:0007059	chromosome segregation	6.75e-44	3.646e-40	5.208e-41	4.777e-40	73	333
GO: Biological Process	GO:0009628	response to abiotic stimulus	5.764e-08	0.0002881	3.601e-05	0.0003275	58	1216			GO: Biological Process	GO:0051301	cell division	1.582e-43	8.547e-40	1.068e-40	9.798e-40	99	668
GO: Biological Process	GO:0097305	response to alcohol	4.496e-07	0.002247	0.0002497	0.002271	27	398			GO: Biological Process	GO:0000819	sister chromatid segregation	2.905e-40	1.569e-36	1.743e-37	1.599e-36	59	225
GO: Biological Process	GO:1901654	response to ketone	7.936e-07	0.003966	0.0003966	0.003607	18	201			GO: Biological Process	GO:0098813	nuclear chromosome segregation	2.271e-39	1.227e-35	1.227e-36	1.125e-35	64	283
GO: Biological Process	GO:0042127	regulation of cell proliferation	1.293e-06	0.006464	0.0005876	0.005344	68	1666			GO: Biological Process	GO:0051276	chromosome organization	9.866e-38	5.329e-34	4.844e-35	4.443e-34	123	1189
GO: Biological Process	GO:0007565	female pregnancy	2.401e-06	0.012	0.0009998	0.009092	18	217			GO: Biological Process	GO:0044770	cell cycle phase transition	1.063e-31	5.742e-28	4.785e-29	4.388e-28	77	555
GO: Biological Process	GO:0051240	positive regulation of multicellular organismal process	3.326e-06	0.01662	0.001279	0.01163	65	1610			GO: Biological Process	GO:0051726	regulation of cell cycle	7.44e-31	4.018e-27	3.091e-28	2.835e-27	103	1008
GO: Biological Process	GO:0010647	positive regulation of cell communication	3.769e-06	0.01884	0.001346	0.01224	67	1684			GO: Biological Process	GO:0006259	DNA metabolic process	9.022e-31	4.873e-27	3.481e-28	3.192e-27	102	992
GO: Biological Process	GO:0044706	multi-multicellular organism process	4.603e-06	0.02301	0.001534	0.01395	19	250			GO: Biological Process	GO:0044772	mitotic cell cycle phase transition	1.059e-30	5.722e-27	3.815e-28	3.499e-27	74	529
GO: Biological Process	GO:0009100	glycoprotein metabolic process	6.739e-06	0.03368	0.002105	0.01914	25	406			GO: Biological Process	GO:0000070	mitotic sister chromatid segregation	1.083e-29	5.851e-26	3.657e-27	3.354e-26	40	136
GO: Biological Process	GO:0009967	positive regulation of signal transduction	8.701e-06	0.04349	0.002558	0.02326	60	1488			GO: Biological Process	GO:0006260	DNA replication	1.906e-27	1.029e-23	6.055e-25	5.553e-24	57	346
GO: Biological Process	GO:0023056	positive regulation of signaling	9.396e-06	0.04696	0.002609	0.02373	65	1662			GO: Biological Process	GO:0071103	DNA conformation change	2.287e-26	1.235e-22	6.863e-24	6.295e-23	51	285
GO: Biological Process	GO:0030334	regulation of cell migration	1.57e-05	0.07849	0.004131	0.03757	36	742			GO: Biological Process	GO:0007062	sister chromatid cohesion	6.564e-24	3.545e-20	1.866e-21	1.711e-20	34	127
GO: Biological Process	GO:0071456	cellular response to hypoxia	2.298e-05	0.1149	0.005743	0.05223	13	143			GO: Biological Process	GO:0010564	regulation of cell cycle process	1.276e-23	6.893e-20	3.446e-21	3.161e-20	69	598
GO: Biological Process	GO:0043410	positive regulation of MAPK cascade	2.472e-05	0.1235	0.005882	0.05349	28	522			GO: Biological Process	GO:0006261	DNA-dependent DNA replication	4.479e-23	2.419e-19	1.152e-20	1.057e-19	34	134
GO: Biological Process	GO:0003014	renal system process	2.747e-05	0.1373	0.006048	0.055	12	125			GO: Biological Process	GO:0000226	microtubule cytoskeleton organization	1.157e-21	6.248e-18	2.84e-19	2.605e-18	58	464
GO: Biological Process	GO:2000145	regulation of cell motility	2.783e-05	0.1391	0.006048	0.055	37	793			GO: Biological Process	GO:0051302	regulation of cell division	1.521e-21	8.216e-18	3.572e-19	3.276e-18	46	291
GO: Biological Process	GO:0051270	regulation of cellular component movement	3.161e-05	0.158	0.006439	0.05856	39	860			GO: Biological Process	GO:0006974	cellular response to DNA damage stimulus	2.248e-21	1.214e-17	5.059e-19	4.64e-18	77	800
GO: Biological Process	GO:0006029	proteoglycan metabolic process	3.308e-05	0.1654	0.006439	0.05856	10	89			GO: Biological Process	GO:0007346	regulation of mitotic cell cycle	1e-19	5.402e-16	2.161e-17	1.982e-16	58	508
GO: Biological Process	GO:0051962	positive regulation of nervous system development	3.35e-05	0.1674	0.006439	0.05856	28	531			GO: Biological Process	GO:0006323	DNA packaging	1.455e-18	7.858e-15	3.022e-16	2.772e-15	36	206
GO: Biological Process	GO:0036294	cellular response to decreased oxygen levels	3.81e-05	0.1904	0.007052	0.06413	13	150			GO: Biological Process	GO:0000075	cell cycle checkpoint	2.141e-18	1.156e-14	4.283e-16	3.928e-15	38	234
GO: Biological Process	GO:0051130	positive regulation of cellular component organization	4.258e-05	0.2128	0.007601	0.06913	51	1263			GO: Biological Process	GO:0007017	microtubule-based process	4.476e-18	2.418e-14	8.635e-16	7.919e-15	64	658
GO: Biological Process	GO:0022617	extracellular matrix disassembly	4.417e-05	0.2208	0.007612	0.06923	10	92			GO: Biological Process	GO:0045786	negative regulation of cell cycle	5.669e-18	3.062e-14	1.056e-15	9.683e-15	54	484
GO: Biological Process	GO:0051384	response to glucocorticoid	5.326e-05	0.2662	0.008873	0.0807	14	177			GO: Biological Process	GO:0051783	regulation of nuclear division	4.393e-17	2.373e-13	7.909e-15	7.254e-14	32	177
GO: Biological Process	GO:0071453	cellular response to oxygen levels	6.539e-05	0.3268	0.01054	0.09588	13	158			GO: Biological Process	GO:0044839	cell cycle G2/M phase transition	7.123e-17	3.847e-13	1.241e-14	1.138e-13	34	205
GO: Biological Process	GO:0042698	ovulation cycle	7.29e-05	0.3644	0.01139	0.1035	12	138			GO: Biological Process	GO:0006281	DNA repair	9.577e-17	5.172e-13	1.616e-14	1.482e-13	54	516
GO: Biological Process	GO:0001944	vasculature development	7.695e-05	0.3846	0.01165	0.106	32	677			GO: Biological Process	GO:1901987	regulation of cell cycle phase transition	1.379e-16	7.449e-13	2.257e-14	2.07e-13	43	338
GO: Biological Process	GO:0001568	blood vessel development	8.707e-05	0.4352	0.01267	0.1152	31	651			GO: Biological Process	GO:0000086	G2/M transition of mitotic cell cycle	1.513e-16	8.171e-13	2.403e-14	2.204e-13	33	197
GO: Biological Process	GO:0016477	cell migration	8.87e-05	0.4433	0.01267	0.1152	51	1300			GO: Biological Process	GO:0007088	regulation of mitotic nuclear division	1.705e-16	9.208e-13	2.631e-14	2.413e-13	29	149
GO: Biological Process	GO:1901700	response to oxygen-containing compound	9.285e-05	0.4641	0.01289	0.1172	60	1614			GO: Biological Process	GO:0006270	DNA replication initiation	3.44e-16	1.858e-12	5.161e-14	4.733e-13	16	35
GO: Biological Process	GO:0042327	positive regulation of phosphorylation	9.582e-05	0.4789	0.01294	0.1177	42	1003			GO: Biological Process	GO:1901990	regulation of mitotic cell cycle phase transition	4.504e-16	2.433e-12	6.575e-14	6.03e-13	41	318
GO: Biological Process	GO:1901135	carbohydrate derivative metabolic process	0.0001014	0.5068	0.01334	0.1213	51	1307			GO: Biological Process	GO:0051052	regulation of DNA metabolic process	6.189e-16	3.343e-12	8.797e-14	8.068e-13	44	368
GO: Biological Process	GO:0048630	skeletal muscle tissue growth	0.0001114	0.5567	0.01379	0.1254	4	12			GO: Biological Process	GO:0007051	spindle organization	1.232e-15	6.652e-12	1.706e-13	1.564e-12	28	148
GO: Biological Process	GO:0046813	receptor-mediated virion attachment to host cell	0.0001117	0.5582	0.01379	0.1254	3	5			GO: Biological Process	GO:0007010	cytoskeleton organization	4.836e-15	2.612e-11	6.529e-13	5.988e-12	83	1164
GO: Biological Process	GO:0031960	response to corticosteroid	0.0001143	0.5712	0.01379	0.1254	14	190			GO: Biological Process	GO:0051321	meiotic cell cycle	6.427e-15	3.471e-11	8.467e-13	7.765e-12	34	237
GO: Biological Process	GO:0051174	regulation of phosphorus metabolic process	0.0001159	0.5792	0.01379	0.1254	64	1769			GO: Biological Process	GO:0071897	DNA biosynthetic process	8.253e-15	4.458e-11	1.061e-12	9.734e-12	32	211
GO: Biological Process	GO:0010720	positive regulation of cell development	0.0001207	0.6034	0.01403	0.1276	28	572			GO: Biological Process	GO:0010948	negative regulation of cell cycle process	9.412e-15	5.084e-11	1.182e-12	1.084e-11	34	240
GO: Biological Process	GO:0003012	muscle system process	0.0001363	0.681	0.01548	0.1408	23	430			GO: Biological Process	GO:0044843	cell cycle G1/S phase transition	1.278e-14	6.903e-11	1.569e-12	1.439e-11	35	257
GO: Biological Process	GO:0035809	regulation of urine volume	0.0001401	0.7004	0.01556	0.1415	5	23			GO: Biological Process	GO:0000082	G1/S transition of mitotic cell cycle	2.239e-14	1.209e-10	2.687e-12	2.464e-11	34	247
GO: Biological Process	GO:0008284	positive regulation of cell proliferation	0.0001457	0.7283	0.01564	0.1423	39	924			GO: Biological Process	GO:0051983	regulation of chromosome segregation	2.873e-14	1.552e-10	3.373e-12	3.094e-11	21	87
GO: Biological Process	GO:0072358	cardiovascular system development	0.000153	0.7645	0.01564	0.1423	43	1058			GO: Biological Process	GO:0006310	DNA recombination	4.111e-14	2.22e-10	4.724e-12	4.333e-11	35	267
GO: Biological Process	GO:0072359	circulatory system development	0.000153	0.7645	0.01564	0.1423	43	1058			GO: Biological Process	GO:0034508	centromere complex assembly	4.817e-14	2.601e-10	5.42e-12	4.971e-11	17	53
GO: Biological Process	GO:0001934	positive regulation of protein phosphorylation	0.0001534	0.7665	0.01564	0.1423	40	959			GO: Biological Process	GO:0065004	protein-DNA complex assembly	5.245e-14	2.833e-10	5.781e-12	5.302e-11	32	225
GO: Biological Process	GO:0001525	angiogenesis	0.0001627	0.8131	0.01626	0.1479	24	464			GO: Biological Process	GO:0045787	positive regulation of cell cycle	7.534e-14	4.069e-10	8.138e-12	7.464e-11	40	352
GO: Biological Process	GO:0019220	regulation of phosphate metabolic process	0.0001667	0.8332	0.01634	0.1486	63	1756			GO: Biological Process	GO:0090068	positive regulation of cell cycle process	9.195e-14	4.966e-10	9.737e-12	8.931e-11	34	259
GO: Biological Process	GO:0040012	regulation of locomotion	0.0001702	0.8506	0.01636	0.1488	37	866			GO: Biological Process	GO:0007052	mitotic spindle organization	1.877e-13	1.014e-09	1.949e-11	1.788e-10	21	95
GO: Biological Process	GO:0007267	cell-cell signaling	0.0001736	0.8677	0.01637	0.1489	48	1233			GO: Biological Process	GO:0034724	DNA replication-independent nucleosome organization	7.848e-13	4.239e-09	7.815e-11	7.168e-10	16	53
GO: Biological Process	GO:0009725	response to hormone	0.0001815	0.907	0.0168	0.1527	42	1033			GO: Biological Process	GO:0006336	DNA replication-independent nucleosome assembly	7.848e-13	4.239e-09	7.815e-11	7.168e-10	16	53
GO: Biological Process	GO:0006022	aminoglycan metabolic process	0.0001944	0.9714	0.01766	0.1606	13	176			GO: Biological Process	GO:0051310	metaphase plate congression	7.958e-13	4.298e-09	7.815e-11	7.168e-10	15	45
GO: Biological Process	GO:0031100	animal organ regeneration	0.000202	1	0.01803	0.164	9	90			GO: Biological Process	GO:0022414	reproductive process	1.146e-12	6.19e-09	1.09e-10	9.998e-10	92	1503
GO: Biological Process	GO:0060537	muscle tissue development	0.000215	1	0.01886	0.1715	22	415			GO: Biological Process	GO:0031055	chromatin remodeling at centromere	1.15e-12	6.213e-09	1.09e-10	9.998e-10	15	46
GO: Biological Process	GO:0009719	response to endogenous stimulus	0.0002277	1	0.01948	0.1772	62	1740			GO: Biological Process	GO:0000003	reproduction	1.236e-12	6.676e-09	1.149e-10	1.053e-09	92	1505
GO: Biological Process	GO:0051346	negative regulation of hydrolase activity	0.00023	1	0.01948	0.1772	22	417			GO: Biological Process	GO:0071824	protein-DNA complex subunit organization	1.255e-12	6.777e-09	1.149e-10	1.053e-09	32	252
GO: Biological Process	GO:0060415	muscle tissue morphogenesis	0.0002414	1	0.0201	0.1828	8	73			GO: Biological Process	GO:0051303	establishment of chromosome localization	1.541e-12	8.322e-09	1.387e-10	1.272e-09	17	64
GO: Biological Process	GO:0050878	regulation of body fluid levels	0.0002565	1	0.02042	0.1857	26	538			GO: Biological Process	GO:1903046	meiotic cell cycle process	1.609e-12	8.691e-09	1.425e-10	1.307e-09	28	195
GO: Biological Process	GO:0051674	localization of cell	0.0002574	1	0.02042	0.1857	53	1428			GO: Biological Process	GO:0050000	chromosome localization	2.032e-12	1.098e-08	1.771e-10	1.624e-09	17	65
GO: Biological Process	GO:0048870	cell motility	0.0002574	1	0.02042	0.1857	53	1428			GO: Biological Process	GO:0051782	negative regulation of cell division	2.252e-12	1.216e-08	1.93e-10	1.77e-09	18	75
GO: Biological Process	GO:0010715	regulation of extracellular matrix disassembly	0.000291	1	0.02205	0.2006	4	15			GO: Biological Process	GO:0042127	regulation of cell proliferation	4.646e-12	2.509e-08	3.816e-10	3.5e-09	97	1666
GO: Biological Process	GO:0097284	hepatocyte apoptotic process	0.000291	1	0.02205	0.2006	4	15			GO: Biological Process	GO:0034080	CENP-A containing nucleosome assembly	4.663e-12	2.518e-08	3.816e-10	3.5e-09	14	42
GO: Biological Process	GO:0006809	nitric oxide biosynthetic process	0.0002912	1	0.02205	0.2006	8	75			GO: Biological Process	GO:0061641	CENP-A containing chromatin organization	4.663e-12	2.518e-08	3.816e-10	3.5e-09	14	42
GO: Biological Process	GO:0014706	striated muscle tissue development	0.0003065	1	0.02286	0.2079	21	397			GO: Biological Process	GO:0031497	chromatin assembly	5.027e-12	2.715e-08	4.053e-10	3.717e-09	25	162
GO: Biological Process	GO:0043269	regulation of ion transport	0.0003174	1	0.02333	0.2122	30	669			GO: Biological Process	GO:0051304	chromosome separation	9.629e-12	5.201e-08	7.648e-10	7.015e-09	17	71
GO: Biological Process	GO:0048545	response to steroid hormone	0.0003264	1	0.02364	0.215	27	577			GO: Biological Process	GO:0045930	negative regulation of mitotic cell cycle	1.001e-11	5.408e-08	7.837e-10	7.188e-09	29	225
GO: Biological Process	GO:0001101	response to acid chemical	0.0003442	1	0.02387	0.2171	20	372			GO: Biological Process	GO:0006312	mitotic recombination	1.361e-11	7.352e-08	1.05e-09	9.633e-09	14	45
GO: Biological Process	GO:0071347	cellular response to interleukin-1	0.0003557	1	0.02387	0.2171	9	97			GO: Biological Process	GO:1901988	negative regulation of cell cycle phase transition	1.497e-11	8.083e-08	1.131e-09	1.037e-08	25	170
GO: Biological Process	GO:0012501	programmed cell death	0.0003577	1	0.02387	0.2171	67	1952			GO: Biological Process	GO:0070507	regulation of microtubule cytoskeleton organization	1.508e-11	8.142e-08	1.131e-09	1.037e-08	23	143
GO: Biological Process	GO:0042981	regulation of apoptotic process	0.0003608	1	0.02387	0.2171	55	1519			GO: Biological Process	GO:0043486	histone exchange	1.579e-11	8.526e-08	1.168e-09	1.071e-08	15	54
GO: Biological Process	GO:0040011	locomotion	0.0003658	1	0.02387	0.2171	61	1735			GO: Biological Process	GO:0032886	regulation of microtubule-based process	1.707e-11	9.221e-08	1.246e-09	1.143e-08	25	171
GO: Biological Process	GO:0048514	blood vessel morphogenesis	0.0003697	1	0.02387	0.2171	26	551			GO: Biological Process	GO:0006334	nucleosome assembly	1.747e-11	9.438e-08	1.258e-09	1.154e-08	23	144
GO: Biological Process	GO:0085029	extracellular matrix assembly	0.0003729	1	0.02387	0.2171	5	28			GO: Biological Process	GO:1901991	negative regulation of mitotic cell cycle phase transition	2.182e-11	1.179e-07	1.551e-09	1.422e-08	24	159
GO: Biological Process	GO:0046898	response to cycloheximide	0.0003778	1	0.02387	0.2171	3	7			GO: Biological Process	GO:0007093	mitotic cell cycle checkpoint	3.273e-11	1.768e-07	2.296e-09	2.105e-08	24	162
GO: Biological Process	GO:0033591	response to L-ascorbic acid	0.0003778	1	0.02387	0.2171	3	7			GO: Biological Process	GO:0006302	double-strand break repair	6.255e-11	3.378e-07	4.331e-09	3.972e-08	26	196
GO: Biological Process	GO:0035810	positive regulation of urine volume	0.0003811	1	0.02387	0.2171	4	16			GO: Biological Process	GO:0007091	metaphase/anaphase transition of mitotic cell cycle	9.019e-11	4.871e-07	6.166e-09	5.655e-08	14	51
GO: Biological Process	GO:1904019	epithelial cell apoptotic process	0.000384	1	0.02387	0.2171	9	98			GO: Biological Process	GO:0032392	DNA geometric change	9.187e-11	4.962e-07	6.202e-09	5.688e-08	17	81
GO: Biological Process	GO:0071548	response to dexamethasone	0.0003916	1	0.02387	0.2171	6	43			GO: Biological Process	GO:0033043	regulation of organelle organization	1.109e-10	5.992e-07	7.398e-09	6.785e-08	74	1186
GO: Biological Process	GO:0030199	collagen fibril organization	0.0003916	1	0.02387	0.2171	6	43			GO: Biological Process	GO:0010965	regulation of mitotic sister chromatid separation	1.202e-10	6.495e-07	7.825e-09	7.177e-08	14	52
GO: Biological Process	GO:0006915	apoptotic process	0.0003988	1	0.02402	0.2184	66	1923			GO: Biological Process	GO:0044784	metaphase/anaphase transition of cell cycle	1.202e-10	6.495e-07	7.825e-09	7.177e-08	14	52
GO: Biological Process	GO:0046209	nitric oxide metabolic process	0.0004163	1	0.02456	0.2233	8	79			GO: Biological Process	GO:0000910	cytokinesis	1.355e-10	7.321e-07	8.715e-09	7.993e-08	22	145
GO: Biological Process	GO:0050769	positive regulation of neurogenesis	0.0004176	1	0.02456	0.2233	23	465			GO: Biological Process	GO:0006333	chromatin assembly or disassembly	1.389e-10	7.499e-07	8.823e-09	8.092e-08	25	188
GO: Biological Process	GO:0030203	glycosaminoglycan metabolic process	0.0004363	1	0.02519	0.2291	12	167			GO: Biological Process	GO:0031023	microtubule organizing center organization	1.953e-10	1.055e-06	1.226e-08	1.125e-07	20	121
GO: Biological Process	GO:0008285	negative regulation of cell proliferation	0.0004386	1	0.02519	0.2291	31	714			GO: Biological Process	GO:0051306	mitotic sister chromatid separation	2.094e-10	1.131e-06	1.291e-08	1.184e-07	14	54
GO: Biological Process	GO:0044236	multicellular organism metabolic process	0.0004475	1	0.02524	0.2296	11	144			GO: Biological Process	GO:0031577	spindle checkpoint	2.103e-10	1.136e-06	1.291e-08	1.184e-07	13	45
GO: Biological Process	GO:0014070	response to organic cyclic compound	0.0004495	1	0.02524	0.2296	41	1045			GO: Biological Process	GO:0007080	mitotic metaphase plate congression	2.315e-10	1.25e-06	1.405e-08	1.288e-07	12	37
GO: Biological Process	GO:0043067	regulation of programmed cell death	0.0004724	1	0.02624	0.2386	55	1536			GO: Biological Process	GO:0000731	DNA synthesis involved in DNA repair	2.541e-10	1.372e-06	1.525e-08	1.399e-07	16	75
GO: Biological Process	GO:0001501	skeletal system development	0.0004798	1	0.02635	0.2397	25	530			GO: Biological Process	GO:0031570	DNA integrity checkpoint	2.605e-10	1.407e-06	1.546e-08	1.418e-07	23	164
GO: Biological Process	GO:0048644	muscle organ morphogenesis	0.0004935	1	0.02681	0.2438	8	81			GO: Biological Process	GO:1904029	regulation of cyclin-dependent protein kinase activity	3.153e-10	1.703e-06	1.851e-08	1.698e-07	18	99
GO: Biological Process	GO:0061061	muscle structure development	0.0005139	1	0.02715	0.2469	29	657			GO: Biological Process	GO:0033045	regulation of sister chromatid segregation	5.614e-10	3.032e-06	3.226e-08	2.959e-07	15	68
GO: Biological Process	GO:0010941	regulation of cell death	0.0005197	1	0.02715	0.2469	58	1650			GO: Biological Process	GO:1902749	regulation of cell cycle G2/M phase transition	5.614e-10	3.032e-06	3.226e-08	2.959e-07	15	68
GO: Biological Process	GO:0036509	trimming of terminal mannose on B branch	0.0005244	1	0.02715	0.2469	2	2			GO: Biological Process	GO:0033047	regulation of mitotic sister chromatid segregation	5.898e-10	3.185e-06	3.353e-08	3.075e-07	14	58
GO: Biological Process	GO:0090285	negative regulation of protein glycosylation in Golgi	0.0005244	1	0.02715	0.2469	2	2			GO: Biological Process	GO:0034728	nucleosome organization	6.073e-10	3.28e-06	3.417e-08	3.134e-07	23	171
GO: Biological Process	GO:0055008	cardiac muscle tissue morphogenesis	0.0005411	1	0.02715	0.2469	7	63			GO: Biological Process	GO:0030071	regulation of mitotic metaphase/anaphase transition	6.818e-10	3.683e-06	3.789e-08	3.475e-07	13	49
GO: Biological Process	GO:0007409	axonogenesis	0.0005604	1	0.02715	0.2469	23	475			GO: Biological Process	GO:0006271	DNA strand elongation involved in DNA replication	6.876e-10	3.713e-06	3.789e-08	3.475e-07	10	25
GO: Biological Process	GO:0033993	response to lipid	0.0005642	1	0.02715	0.2469	40	1023			GO: Biological Process	GO:0007098	centrosome cycle	7.03e-10	3.797e-06	3.835e-08	3.517e-07	16	80
GO: Biological Process	GO:0003205	cardiac chamber development	0.0005687	1	0.02715	0.2469	12	172			GO: Biological Process	GO:1902099	regulation of metaphase/anaphase transition of cell cycle	8.978e-10	4.849e-06	4.817e-08	4.418e-07	13	50
GO: Biological Process	GO:0045937	positive regulation of phosphate metabolic process	0.0005696	1	0.02715	0.2469	43	1126			GO: Biological Process	GO:0000724	double-strand break repair via homologous recombination	9.008e-10	4.865e-06	4.817e-08	4.418e-07	17	93
GO: Biological Process	GO:0010562	positive regulation of phosphorus metabolic process	0.0005696	1	0.02715	0.2469	43	1126			GO: Biological Process	GO:0000079	regulation of cyclin-dependent protein serine/threonine kinase activity	1.071e-09	5.786e-06	5.617e-08	5.152e-07	17	94
GO: Biological Process	GO:0035249	synaptic transmission, glutamatergic	0.0005819	1	0.02715	0.2469	8	83			GO: Biological Process	GO:0000725	recombinational repair	1.071e-09	5.786e-06	5.617e-08	5.152e-07	17	94
GO: Biological Process	GO:2001057	reactive nitrogen species metabolic process	0.0005819	1	0.02715	0.2469	8	83			GO: Biological Process	GO:0030261	chromosome condensation	1.933e-09	1.044e-05	1.004e-07	9.205e-07	11	35
GO: Biological Process	GO:2000427	positive regulation of apoptotic cell clearance	0.0005944	1	0.02715	0.2469	3	8			GO: Biological Process	GO:0043044	ATP-dependent chromatin remodeling	2.404e-09	1.298e-05	1.236e-07	1.134e-06	15	75
GO: Biological Process	GO:0034351	negative regulation of glial cell apoptotic process	0.0005944	1	0.02715	0.2469	3	8			GO: Biological Process	GO:0000281	mitotic cytokinesis	2.712e-09	1.465e-05	1.382e-07	1.267e-06	11	36
GO: Biological Process	GO:0070099	regulation of chemokine-mediated signaling pathway	0.0005944	1	0.02715	0.2469	3	8			GO: Biological Process	GO:0051781	positive regulation of cell division	2.776e-09	1.5e-05	1.401e-07	1.285e-06	20	140
GO: Biological Process	GO:0060389	pathway-restricted SMAD protein phosphorylation	0.000596	1	0.02715	0.2469	7	64			GO: Biological Process	GO:0032508	DNA duplex unwinding	2.918e-09	1.576e-05	1.435e-07	1.316e-06	15	76
GO: Biological Process	GO:0045428	regulation of nitric oxide biosynthetic process	0.000596	1	0.02715	0.2469	7	64			GO: Biological Process	GO:0090329	regulation of DNA-dependent DNA replication	2.923e-09	1.578e-05	1.435e-07	1.316e-06	12	45
GO: Biological Process	GO:0046717	acid secretion	0.0005974	1	0.02715	0.2469	10	126			GO: Biological Process	GO:0061640	cytoskeleton-dependent cytokinesis	2.923e-09	1.578e-05	1.435e-07	1.316e-06	12	45
GO: Biological Process	GO:0007162	negative regulation of cell adhesion	0.0006119	1	0.02734	0.2486	15	250			GO: Biological Process	GO:0006275	regulation of DNA replication	3.754e-09	2.027e-05	1.826e-07	1.675e-06	22	172
GO: Biological Process	GO:0042060	wound healing	0.0006138	1	0.02734	0.2486	26	570			GO: Biological Process	GO:0008284	positive regulation of cell proliferation	4.542e-09	2.453e-05	2.19e-07	2.009e-06	59	924
GO: Biological Process	GO:0032305	positive regulation of icosanoid secretion	0.0006181	1	0.02734	0.2486	4	18			GO: Biological Process	GO:0045931	positive regulation of mitotic cell cycle	6.094e-09	3.291e-05	2.913e-07	2.671e-06	19	132
GO: Biological Process	GO:0002062	chondrocyte differentiation	0.0006383	1	0.02789	0.2536	9	105			GO: Biological Process	GO:0022616	DNA strand elongation	8.003e-09	4.323e-05	3.792e-07	3.478e-06	10	31
GO: Biological Process	GO:0022008	neurogenesis	0.0006417	1	0.02789	0.2536	57	1628			GO: Biological Process	GO:0051784	negative regulation of nuclear division	1.249e-08	6.746e-05	5.816e-07	5.334e-06	13	61
GO: Biological Process	GO:0043408	regulation of MAPK cascade	0.0007092	1	0.03042	0.2767	31	735			GO: Biological Process	GO:0010389	regulation of G2/M transition of mitotic cell cycle	1.249e-08	6.746e-05	5.816e-07	5.334e-06	13	61
GO: Biological Process	GO:0061564	axon development	0.0007139	1	0.03042	0.2767	24	514			GO: Biological Process	GO:0051338	regulation of transferase activity	1.672e-08	9.029e-05	7.717e-07	7.078e-06	61	1006
GO: Biological Process	GO:0043200	response to amino acid	0.0007183	1	0.03042	0.2767	10	129			GO: Biological Process	GO:0051985	negative regulation of chromosome segregation	2.169e-08	0.0001172	9.929e-07	9.107e-06	11	43
GO: Biological Process	GO:0030155	regulation of cell adhesion	0.0007315	1	0.03072	0.2794	30	704			GO: Biological Process	GO:0000732	strand displacement	2.248e-08	0.0001214	1.012e-06	9.28e-06	9	26
GO: Biological Process	GO:0043086	negative regulation of catalytic activity	0.0008751	1	0.03477	0.3162	35	877			GO: Biological Process	GO:0008608	attachment of spindle microtubules to kinetochore	2.248e-08	0.0001214	1.012e-06	9.28e-06	9	26
GO: Biological Process	GO:0044650	adhesion of symbiont to host cell	0.0008766	1	0.03477	0.3162	3	9			GO: Biological Process	GO:0014070	response to organic cyclic compound	2.816e-08	0.0001521	1.257e-06	1.153e-05	62	1045
GO: Biological Process	GO:0060242	contact inhibition	0.0008766	1	0.03477	0.3162	3	9			GO: Biological Process	GO:0007417	central nervous system development	3.474e-08	0.0001876	1.538e-06	1.411e-05	60	1002
GO: Biological Process	GO:0032905	transforming growth factor beta1 production	0.0008766	1	0.03477	0.3162	3	9			GO: Biological Process	GO:0033044	regulation of chromosome organization	3.917e-08	0.0002115	1.72e-06	1.577e-05	28	301
GO: Biological Process	GO:0019062	virion attachment to host cell	0.0008766	1	0.03477	0.3162	3	9			GO: Biological Process	GO:0007076	mitotic chromosome condensation	4.088e-08	0.0002208	1.781e-06	1.633e-05	7	14
GO: Biological Process	GO:0034350	regulation of glial cell apoptotic process	0.0008766	1	0.03477	0.3162	3	9			GO: Biological Process	GO:0051225	spindle assembly	5.151e-08	0.0002782	2.226e-06	2.041e-05	15	93
GO: Biological Process	GO:0032908	regulation of transforming growth factor beta1 production	0.0008766	1	0.03477	0.3162	3	9			GO: Biological Process	GO:0048514	blood vessel morphogenesis	5.748e-08	0.0003104	2.464e-06	2.26e-05	40	551
GO: Biological Process	GO:0007167	enzyme linked receptor protein signaling pathway	0.000935	1	0.0362	0.3292	39	1016			GO: Biological Process	GO:0032355	response to estradiol	6.343e-08	0.0003426	2.697e-06	2.474e-05	19	152
GO: Biological Process	GO:1903053	regulation of extracellular matrix organization	0.0009443	1	0.0362	0.3292	5	34			GO: Biological Process	GO:0031109	microtubule polymerization or depolymerization	6.909e-08	0.0003731	2.915e-06	2.674e-05	15	95
GO: Biological Process	GO:1901137	carbohydrate derivative biosynthetic process	0.0009447	1	0.0362	0.3292	32	781			GO: Biological Process	GO:0051054	positive regulation of DNA metabolic process	7.943e-08	0.000429	3.326e-06	3.05e-05	22	203
GO: Biological Process	GO:0043627	response to estrogen	0.0009461	1	0.0362	0.3292	14	234			GO: Biological Process	GO:0051493	regulation of cytoskeleton organization	8.415e-08	0.0004545	3.496e-06	3.207e-05	35	452
GO: Biological Process	GO:0010959	regulation of metal ion transport	0.0009489	1	0.0362	0.3292	19	374			GO: Biological Process	GO:0006468	protein phosphorylation	9.08e-08	0.0004904	3.743e-06	3.433e-05	95	1952
GO: Biological Process	GO:0007517	muscle organ development	0.0009956	1	0.03752	0.3412	20	405			GO: Biological Process	GO:0045839	negative regulation of mitotic nuclear division	9.42e-08	0.0005088	3.854e-06	3.535e-05	11	49
GO: Biological Process	GO:0007584	response to nutrient	0.0009995	1	0.03752	0.3412	13	209			GO: Biological Process	GO:0006325	chromatin organization	1.127e-07	0.0006087	4.577e-06	4.198e-05	49	770
GO: Biological Process	GO:0045666	positive regulation of neuron differentiation	0.00101	1	0.03752	0.3412	19	376			GO: Biological Process	GO:2000278	regulation of DNA biosynthetic process	1.215e-07	0.000656	4.875e-06	4.471e-05	15	99
GO: Biological Process	GO:0048667	cell morphogenesis involved in neuron differentiation	0.001013	1	0.03752	0.3412	26	590			GO: Biological Process	GO:0010639	negative regulation of organelle organization	1.219e-07	0.0006582	4.875e-06	4.471e-05	29	337
GO: Biological Process	GO:0009612	response to mechanical stimulus	0.001027	1	0.03774	0.3432	14	236			GO: Biological Process	GO:0006928	movement of cell or subcellular component	1.24e-07	0.0006699	4.925e-06	4.517e-05	92	1882
GO: Biological Process	GO:0033674	positive regulation of kinase activity	0.001087	1	0.03967	0.3608	24	530			GO: Biological Process	GO:0003006	developmental process involved in reproduction	1.362e-07	0.0007354	5.368e-06	4.923e-05	47	728
GO: Biological Process	GO:0033627	cell adhesion mediated by integrin	0.001102	1	0.03991	0.363	6	52			GO: Biological Process	GO:0060322	head development	1.56e-07	0.0008423	6.091e-06	5.586e-05	50	802
GO: Biological Process	GO:0051050	positive regulation of transport	0.00113	1	0.04061	0.3693	40	1061			GO: Biological Process	GO:0033046	negative regulation of sister chromatid segregation	1.568e-07	0.0008466	6.091e-06	5.586e-05	10	41
GO: Biological Process	GO:0006517	protein deglycosylation	0.001146	1	0.04061	0.3693	4	21			GO: Biological Process	GO:0007127	meiosis I	2.075e-07	0.001121	8.005e-06	7.342e-05	15	103
GO: Biological Process	GO:2000193	positive regulation of fatty acid transport	0.001146	1	0.04061	0.3693	4	21			GO: Biological Process	GO:0000722	telomere maintenance via recombination	3.082e-07	0.001665	1.181e-05	0.0001083	9	34
GO: Biological Process	GO:1902531	regulation of intracellular signal transduction	0.001184	1	0.04167	0.3789	60	1781			GO: Biological Process	GO:1901989	positive regulation of cell cycle phase transition	3.455e-07	0.001866	1.314e-05	0.0001205	12	67
GO: Biological Process	GO:2001239	regulation of extrinsic apoptotic signaling pathway in absence of ligand	0.001219	1	0.04201	0.3821	6	53			GO: Biological Process	GO:0009314	response to radiation	3.572e-07	0.001929	1.349e-05	0.0001237	35	480
GO: Biological Process	GO:1905114	cell surface receptor signaling pathway involved in cell-cell signaling	0.001226	1	0.04201	0.3821	9	115			GO: Biological Process	GO:0033993	response to lipid	3.774e-07	0.002038	1.415e-05	0.0001298	58	1023
GO: Biological Process	GO:0006024	glycosaminoglycan biosynthetic process	0.001226	1	0.04201	0.3821	9	115			GO: Biological Process	GO:0000077	DNA damage checkpoint	3.912e-07	0.002113	1.449e-05	0.0001329	18	154
GO: Biological Process	GO:0048812	neuron projection morphogenesis	0.001227	1	0.04201	0.3821	27	630			GO: Biological Process	GO:0007420	brain development	3.916e-07	0.002115	1.449e-05	0.0001329	47	755
GO: Biological Process	GO:0006023	aminoglycan biosynthetic process	0.001303	1	0.0443	0.4029	9	116			GO: Biological Process	GO:0045841	negative regulation of mitotic metaphase/anaphase transition	4.046e-07	0.002185	1.476e-05	0.0001354	9	35
GO: Biological Process	GO:0070374	positive regulation of ERK1 and ERK2 cascade	0.001357	1	0.04551	0.4139	12	190			GO: Biological Process	GO:0071174	mitotic spindle checkpoint	4.046e-07	0.002185	1.476e-05	0.0001354	9	35
GO: Biological Process	GO:0051924	regulation of calcium ion transport	0.001357	1	0.04551	0.4139	14	243			GO: Biological Process	GO:0048608	reproductive structure development	4.138e-07	0.002235	1.5e-05	0.0001376	35	483
GO: Biological Process	GO:0032303	regulation of icosanoid secretion	0.001375	1	0.04583	0.4168	4	22			GO: Biological Process	GO:0001525	angiogenesis	4.702e-07	0.00254	1.693e-05	0.0001553	34	464
GO: Biological Process	GO:0048016	inositol phosphate-mediated signaling	0.001399	1	0.04631	0.4212	5	37			GO: Biological Process	GO:0061458	reproductive system development	5.022e-07	0.002713	1.796e-05	0.0001648	35	487
GO: Biological Process	GO:0051094	positive regulation of developmental process	0.001461	1	0.04803	0.4368	47	1323			GO: Biological Process	GO:0009790	embryo development	5.212e-07	0.002815	1.832e-05	0.0001681	62	1135
GO: Biological Process	GO:0046379	extracellular polysaccharide metabolic process	0.001514	1	0.04819	0.4383	2	3			GO: Biological Process	GO:0010212	response to ionizing radiation	5.225e-07	0.002822	1.832e-05	0.0001681	18	157
GO: Biological Process	GO:0090283	regulation of protein glycosylation in Golgi	0.001514	1	0.04819	0.4383	2	3			GO: Biological Process	GO:1902100	negative regulation of metaphase/anaphase transition of cell cycle	5.26e-07	0.002841	1.832e-05	0.0001681	9	36
GO: Biological Process	GO:0097017	renal protein absorption	0.001514	1	0.04819	0.4383	2	3			GO: Biological Process	GO:2000816	negative regulation of mitotic sister chromatid separation	5.26e-07	0.002841	1.832e-05	0.0001681	9	36
GO: Biological Process	GO:0045226	extracellular polysaccharide biosynthetic process	0.001514	1	0.04819	0.4383	2	3			GO: Biological Process	GO:0051640	organelle localization	5.293e-07	0.002859	1.832e-05	0.0001681	36	510
GO: Biological Process	GO:0035694	mitochondrial protein catabolic process	0.001514	1	0.04819	0.4383	2	3			GO: Biological Process	GO:0000083	regulation of transcription involved in G1/S transition of mitotic cell cycle	5.465e-07	0.002952	1.88e-05	0.0001724	8	27
GO: Biological Process	GO:0009101	glycoprotein biosynthetic process	0.001528	1	0.04819	0.4383	18	360			GO: Biological Process	GO:0090307	mitotic spindle assembly	5.845e-07	0.003157	1.986e-05	0.0001821	11	58
GO: Biological Process	GO:0030182	neuron differentiation	0.001533	1	0.04819	0.4383	49	1398			GO: Biological Process	GO:1902850	microtubule cytoskeleton organization involved in mitosis	5.845e-07	0.003157	1.986e-05	0.0001821	11	58
GO: Biological Process	GO:0030818	negative regulation of cAMP biosynthetic process	0.001582	1	0.04893	0.4449	5	38			GO: Biological Process	GO:0051129	negative regulation of cellular component organization	8.276e-07	0.00447	2.794e-05	0.0002562	43	680
GO: Biological Process	GO:0006575	cellular modified amino acid metabolic process	0.001582	1	0.04893	0.4449	14	247			GO: Biological Process	GO:0033048	negative regulation of mitotic sister chromatid segregation	8.659e-07	0.004677	2.887e-05	0.0002648	9	38
GO: Biological Process	GO:0050673	epithelial cell proliferation	0.001589	1	0.04893	0.4449	19	391			GO: Biological Process	GO:0031572	G2 DNA damage checkpoint	8.659e-07	0.004677	2.887e-05	0.0002648	9	38
GO: Biological Process	GO:0030168	platelet activation	0.001596	1	0.04893	0.4449	11	168			GO: Biological Process	GO:0043627	response to estrogen	9.417e-07	0.005086	3.12e-05	0.0002862	22	234
GO: Biological Process	GO:0042325	regulation of phosphorylation	0.00161	1	0.04905	0.4461	52	1510			GO: Biological Process	GO:0034502	protein localization to chromosome	9.94e-07	0.005368	3.246e-05	0.0002977	11	61
GO: Biological Process	GO:0045776	negative regulation of blood pressure	0.001629	1	0.04923	0.4477	6	56			GO: Biological Process	GO:1901992	positive regulation of mitotic cell cycle phase transition	9.94e-07	0.005368	3.246e-05	0.0002977	11	61
GO: Biological Process	GO:1903793	positive regulation of anion transport	0.001663	1	0.04923	0.4477	7	76			GO: Biological Process	GO:0006338	chromatin remodeling	9.977e-07	0.005389	3.246e-05	0.0002977	18	164
GO: Biological Process	GO:0048755	branching morphogenesis of a nerve	0.001665	1	0.04923	0.4477	3	11			GO: Biological Process	GO:0051656	establishment of organelle localization	1.095e-06	0.005913	3.54e-05	0.0003247	32	438
GO: Biological Process	GO:2000425	regulation of apoptotic cell clearance	0.001665	1	0.04923	0.4477	3	11			GO: Biological Process	GO:2001251	negative regulation of chromosome organization	1.115e-06	0.006022	3.585e-05	0.0003288	15	117
GO: Biological Process	GO:0045741	positive regulation of epidermal growth factor-activated receptor activity	0.001665	1	0.04923	0.4477	3	11			GO: Biological Process	GO:0051347	positive regulation of transferase activity	1.152e-06	0.00622	3.68e-05	0.0003376	42	665
GO: Biological Process	GO:0007596	blood coagulation	0.001675	1	0.04923	0.4477	18	363			GO: Biological Process	GO:0031399	regulation of protein modification process	1.225e-06	0.006616	3.892e-05	0.0003569	87	1841
											GO: Biological Process	GO:0051383	kinetochore organization	1.249e-06	0.006747	3.94e-05	0.0003614	6	14
											GO: Biological Process	GO:0097305	response to alcohol	1.255e-06	0.006777	3.94e-05	0.0003614	30	398
											GO: Biological Process	GO:0001932	regulation of protein phosphorylation	1.285e-06	0.006938	4.01e-05	0.0003678	71	1404
											GO: Biological Process	GO:0051298	centrosome duplication	1.391e-06	0.007512	4.317e-05	0.000396	11	63
											GO: Biological Process	GO:0048545	response to steroid hormone	1.401e-06	0.007565	4.323e-05	0.0003965	38	577
											GO: Biological Process	GO:0001568	blood vessel development	1.665e-06	0.008991	5.109e-05	0.0004686	41	651
											GO: Biological Process	GO:0007094	mitotic spindle assembly checkpoint	1.757e-06	0.009491	5.362e-05	0.0004918	8	31
											GO: Biological Process	GO:0009792	embryo development ending in birth or egg hatching	1.767e-06	0.009546	5.363e-05	0.0004919	43	700
											GO: Biological Process	GO:0001944	vasculature development	1.822e-06	0.009839	5.497e-05	0.0005041	42	677
											GO: Biological Process	GO:0072331	signal transduction by p53 class mediator	1.88e-06	0.01015	5.64e-05	0.0005173	23	263
											GO: Biological Process	GO:0044774	mitotic DNA integrity checkpoint	1.981e-06	0.0107	5.911e-05	0.0005422	14	107
											GO: Biological Process	GO:0018105	peptidyl-serine phosphorylation	2.006e-06	0.01083	5.952e-05	0.0005459	23	264
											GO: Biological Process	GO:0000022	mitotic spindle elongation	2.061e-06	0.01113	6.084e-05	0.000558	5	9
											GO: Biological Process	GO:0006282	regulation of DNA repair	2.167e-06	0.0117	6.341e-05	0.0005816	12	79
											GO: Biological Process	GO:0045595	regulation of cell differentiation	2.172e-06	0.01173	6.341e-05	0.0005816	81	1699
											GO: Biological Process	GO:0071173	spindle assembly checkpoint	2.285e-06	0.01234	6.635e-05	0.0006086	8	32
											GO: Biological Process	GO:0042325	regulation of phosphorylation	2.38e-06	0.01285	6.849e-05	0.0006282	74	1510
											GO: Biological Process	GO:0072358	cardiovascular system development	2.397e-06	0.01295	6.849e-05	0.0006282	57	1058
											GO: Biological Process	GO:0072359	circulatory system development	2.397e-06	0.01295	6.849e-05	0.0006282	57	1058
											GO: Biological Process	GO:0051094	positive regulation of developmental process	2.525e-06	0.01364	7.178e-05	0.0006584	67	1323
											GO: Biological Process	GO:0009636	response to toxic substance	2.759e-06	0.0149	7.802e-05	0.0007156	23	269
											GO: Biological Process	GO:0016477	cell migration	2.782e-06	0.01503	7.827e-05	0.0007178	66	1300
											GO: Biological Process	GO:0009719	response to endogenous stimulus	2.918e-06	0.01576	8.167e-05	0.0007491	82	1740
											GO: Biological Process	GO:0043009	chordate embryonic development	3.056e-06	0.0165	8.507e-05	0.0007802	42	691
											GO: Biological Process	GO:0046605	regulation of centrosome cycle	3.237e-06	0.01748	8.965e-05	0.0008222	9	44
											GO: Biological Process	GO:0006357	regulation of transcription by RNA polymerase II	3.388e-06	0.0183	9.336e-05	0.0008562	88	1916
											GO: Biological Process	GO:0012501	programmed cell death	3.965e-06	0.02142	0.0001087	0.000997	89	1952
											GO: Biological Process	GO:0051231	spindle elongation	4.027e-06	0.02175	0.0001098	0.001007	5	10
											GO: Biological Process	GO:0046660	female sex differentiation	4.046e-06	0.02185	0.0001098	0.001007	16	146
											GO: Biological Process	GO:0045934	negative regulation of nucleobase-containing compound metabolic process	4.355e-06	0.02352	0.0001176	0.001079	73	1508
											GO: Biological Process	GO:0018209	peptidyl-serine modification	4.794e-06	0.02589	0.0001288	0.001182	23	278
											GO: Biological Process	GO:0043583	ear development	4.87e-06	0.02631	0.0001302	0.001194	21	239
											GO: Biological Process	GO:0000122	negative regulation of transcription by RNA polymerase II	5.493e-06	0.02967	0.0001462	0.00134	46	806
											GO: Biological Process	GO:0030900	forebrain development	5.7e-06	0.03079	0.0001509	0.001384	29	407
											GO: Biological Process	GO:0035295	tube development	6.051e-06	0.03268	0.0001594	0.001462	41	686
											GO: Biological Process	GO:0045935	positive regulation of nucleobase-containing compound metabolic process	6.291e-06	0.03398	0.0001649	0.001513	84	1832
											GO: Biological Process	GO:0006915	apoptotic process	7.049e-06	0.03807	0.0001839	0.001687	87	1923
											GO: Biological Process	GO:0045892	negative regulation of transcription, DNA-templated	7.989e-06	0.04315	0.0002075	0.001903	63	1261
											GO: Biological Process	GO:2000113	negative regulation of cellular macromolecule biosynthetic process	8.076e-06	0.04362	0.0002087	0.001914	70	1452
											GO: Biological Process	GO:0007568	aging	8.332e-06	0.045	0.0002143	0.001965	24	308
											GO: Biological Process	GO:0007548	sex differentiation	8.799e-06	0.04752	0.0002235	0.00205	24	309
											GO: Biological Process	GO:2000573	positive regulation of DNA biosynthetic process	8.813e-06	0.0476	0.0002235	0.00205	10	62
											GO: Biological Process	GO:0032435	negative regulation of proteasomal ubiquitin-dependent protein catabolic process	8.813e-06	0.0476	0.0002235	0.00205	10	62
											GO: Biological Process	GO:2000779	regulation of double-strand break repair	9.147e-06	0.0494	0.0002309	0.002117	8	38
											GO: Biological Process	GO:2001020	regulation of response to DNA damage stimulus	9.527e-06	0.05146	0.0002393	0.002195	16	156
											GO: Biological Process	GO:0045840	positive regulation of mitotic nuclear division	9.834e-06	0.05312	0.0002459	0.002255	9	50
											GO: Biological Process	GO:0007099	centriole replication	9.984e-06	0.05392	0.0002474	0.002269	7	28
											GO: Biological Process	GO:0001556	oocyte maturation	9.984e-06	0.05392	0.0002474	0.002269	7	28
											GO: Biological Process	GO:1903507	negative regulation of nucleic acid-templated transcription	1.153e-05	0.06226	0.0002843	0.002607	64	1303
											GO: Biological Process	GO:0051382	kinetochore assembly	1.207e-05	0.0652	0.000295	0.002706	5	12
											GO: Biological Process	GO:0051988	regulation of attachment of spindle microtubules to kinetochore	1.207e-05	0.0652	0.000295	0.002706	5	12
											GO: Biological Process	GO:0021700	developmental maturation	1.308e-05	0.07064	0.0003182	0.002919	22	275
											GO: Biological Process	GO:0051270	regulation of cellular component movement	1.343e-05	0.07254	0.000325	0.002981	47	860
											GO: Biological Process	GO:1901700	response to oxygen-containing compound	1.348e-05	0.0728	0.000325	0.002981	75	1614
											GO: Biological Process	GO:0051653	spindle localization	1.369e-05	0.07392	0.0003271	0.003	8	40
											GO: Biological Process	GO:0019220	regulation of phosphate metabolic process	1.369e-05	0.07392	0.0003271	0.003	80	1756
											GO: Biological Process	GO:0006198	cAMP catabolic process	1.394e-05	0.07532	0.0003318	0.003043	6	20
											GO: Biological Process	GO:0051253	negative regulation of RNA metabolic process	1.406e-05	0.07593	0.000333	0.003054	66	1366
											GO: Biological Process	GO:0051093	negative regulation of developmental process	1.453e-05	0.07849	0.0003427	0.003143	49	914
											GO: Biological Process	GO:0070271	protein complex biogenesis	1.471e-05	0.07945	0.0003439	0.003154	73	1562
											GO: Biological Process	GO:0006461	protein complex assembly	1.471e-05	0.07945	0.0003439	0.003154	73	1562
											GO: Biological Process	GO:0051785	positive regulation of nuclear division	1.563e-05	0.0844	0.0003638	0.003336	10	66
											GO: Biological Process	GO:0010972	negative regulation of G2/M transition of mitotic cell cycle	1.634e-05	0.08827	0.0003788	0.003474	7	30
											GO: Biological Process	GO:1902679	negative regulation of RNA biosynthetic process	1.647e-05	0.08894	0.0003801	0.003486	64	1318
											GO: Biological Process	GO:0043549	regulation of kinase activity	1.679e-05	0.0907	0.0003859	0.00354	46	842
											GO: Biological Process	GO:0051174	regulation of phosphorus metabolic process	1.782e-05	0.09624	0.0004078	0.00374	80	1769
											GO: Biological Process	GO:0032465	regulation of cytokinesis	1.791e-05	0.09672	0.0004081	0.003743	10	67
											GO: Biological Process	GO:0051173	positive regulation of nitrogen compound metabolic process	1.878e-05	0.1015	0.0004263	0.00391	86	1944
											GO: Biological Process	GO:0031099	regeneration	1.899e-05	0.1026	0.0004291	0.003936	18	202
											GO: Biological Process	GO:0071459	protein localization to chromosome, centromeric region	1.916e-05	0.1035	0.0004312	0.003954	5	13
											GO: Biological Process	GO:0009628	response to abiotic stimulus	1.938e-05	0.1047	0.0004343	0.003983	60	1216
											GO: Biological Process	GO:0098534	centriole assembly	2.06e-05	0.1112	0.0004597	0.004216	7	31
											GO: Biological Process	GO:1900264	positive regulation of DNA-directed DNA polymerase activity	2.089e-05	0.1128	0.0004624	0.004241	4	7
											GO: Biological Process	GO:1900262	regulation of DNA-directed DNA polymerase activity	2.089e-05	0.1128	0.0004624	0.004241	4	7
											GO: Biological Process	GO:2000026	regulation of multicellular organismal development	2.138e-05	0.1155	0.0004714	0.004323	84	1893
											GO: Biological Process	GO:0045859	regulation of protein kinase activity	2.213e-05	0.1196	0.000486	0.004457	43	775
											GO: Biological Process	GO:1901796	regulation of signal transduction by p53 class mediator	2.248e-05	0.1214	0.0004916	0.004509	16	167
											GO: Biological Process	GO:1901799	negative regulation of proteasomal protein catabolic process	2.334e-05	0.1261	0.0005083	0.004662	10	69
											GO: Biological Process	GO:0007019	microtubule depolymerization	2.395e-05	0.1293	0.0005194	0.004764	8	43
											GO: Biological Process	GO:0001701	in utero embryonic development	2.448e-05	0.1322	0.0005288	0.00485	28	417
											GO: Biological Process	GO:0010332	response to gamma radiation	2.557e-05	0.1381	0.0005503	0.005047	9	56
											GO: Biological Process	GO:1902750	negative regulation of cell cycle G2/M phase transition	2.572e-05	0.1389	0.0005513	0.005057	7	32
											GO: Biological Process	GO:0071900	regulation of protein serine/threonine kinase activity	2.83e-05	0.1528	0.000604	0.00554	32	513
											GO: Biological Process	GO:0036297	interstrand cross-link repair	2.855e-05	0.1542	0.0006071	0.005568	8	44
											GO: Biological Process	GO:0010558	negative regulation of macromolecule biosynthetic process	3.043e-05	0.1643	0.0006387	0.005858	71	1540
											GO: Biological Process	GO:0051674	localization of cell	3.045e-05	0.1645	0.0006387	0.005858	67	1428
											GO: Biological Process	GO:0048870	cell motility	3.045e-05	0.1645	0.0006387	0.005858	67	1428
											GO: Biological Process	GO:0065003	macromolecular complex assembly	3.051e-05	0.1648	0.0006387	0.005858	81	1825
											GO: Biological Process	GO:0048839	inner ear development	3.197e-05	0.1727	0.0006668	0.006115	18	210
											GO: Biological Process	GO:0022008	neurogenesis	3.249e-05	0.1755	0.000675	0.006191	74	1628
											GO: Biological Process	GO:0009214	cyclic nucleotide catabolic process	3.378e-05	0.1824	0.000699	0.006411	6	23
											GO: Biological Process	GO:0042981	regulation of apoptotic process	3.534e-05	0.1909	0.0007285	0.006682	70	1519
											GO: Biological Process	GO:0031327	negative regulation of cellular biosynthetic process	3.624e-05	0.1957	0.0007443	0.006826	73	1605
											GO: Biological Process	GO:0010557	positive regulation of macromolecule biosynthetic process	3.668e-05	0.1981	0.0007503	0.006882	79	1777
											GO: Biological Process	GO:0030334	regulation of cell migration	3.783e-05	0.2043	0.000771	0.007071	41	742
											GO: Biological Process	GO:1902806	regulation of cell cycle G1/S phase transition	3.864e-05	0.2087	0.0007846	0.007197	15	156
											GO: Biological Process	GO:0044786	cell cycle DNA replication	3.914e-05	0.2114	0.0007889	0.007235	7	34
											GO: Biological Process	GO:0009154	purine ribonucleotide catabolic process	3.914e-05	0.2114	0.0007889	0.007235	7	34
											GO: Biological Process	GO:0051256	mitotic spindle midzone assembly	4.084e-05	0.2206	0.0008201	0.007521	4	8
											GO: Biological Process	GO:0051172	negative regulation of nitrogen compound metabolic process	4.136e-05	0.2234	0.0008274	0.007588	74	1640
											GO: Biological Process	GO:0048469	cell maturation	4.286e-05	0.2315	0.0008542	0.007834	16	176
											GO: Biological Process	GO:0045137	development of primary sexual characteristics	4.492e-05	0.2426	0.000892	0.008181	20	256
											GO: Biological Process	GO:0031100	animal organ regeneration	4.717e-05	0.2548	0.0009333	0.008559	11	90
											GO: Biological Process	GO:0009261	ribonucleotide catabolic process	4.774e-05	0.2579	0.0009411	0.008632	7	35
											GO: Biological Process	GO:0043067	regulation of programmed cell death	5.019e-05	0.2711	0.0009856	0.00904	70	1536
											GO: Biological Process	GO:0048599	oocyte development	5.503e-05	0.2972	0.001077	0.009877	8	48
											GO: Biological Process	GO:0030330	DNA damage response, signal transduction by p53 class mediator	5.609e-05	0.3029	0.001093	0.01003	12	108
											GO: Biological Process	GO:0044818	mitotic G2/M transition checkpoint	5.647e-05	0.305	0.001093	0.01003	6	25
											GO: Biological Process	GO:0033260	nuclear DNA replication	5.647e-05	0.305	0.001093	0.01003	6	25
											GO: Biological Process	GO:0051293	establishment of spindle localization	5.783e-05	0.3124	0.001116	0.01023	7	36
											GO: Biological Process	GO:0045597	positive regulation of cell differentiation	5.959e-05	0.3219	0.001145	0.01051	49	966
											GO: Biological Process	GO:0010628	positive regulation of gene expression	5.981e-05	0.3231	0.001146	0.01051	82	1890
											GO: Biological Process	GO:0071168	protein localization to chromatin	6.059e-05	0.3272	0.001146	0.01051	5	16
											GO: Biological Process	GO:0007096	regulation of exit from mitosis	6.059e-05	0.3272	0.001146	0.01051	5	16
											GO: Biological Process	GO:0000076	DNA replication checkpoint	6.059e-05	0.3272	0.001146	0.01051	5	16
											GO: Biological Process	GO:0006979	response to oxidative stress	6.067e-05	0.3277	0.001146	0.01051	28	439
											GO: Biological Process	GO:0050767	regulation of neurogenesis	6.151e-05	0.3322	0.001157	0.01062	42	784
											GO: Biological Process	GO:0031328	positive regulation of cellular biosynthetic process	6.182e-05	0.3339	0.001159	0.01063	83	1921
											GO: Biological Process	GO:0009890	negative regulation of biosynthetic process	6.574e-05	0.355	0.001229	0.01127	73	1635
											GO: Biological Process	GO:1903051	negative regulation of proteolysis involved in cellular protein catabolic process	6.878e-05	0.3715	0.001277	0.01171	10	78
											GO: Biological Process	GO:0040012	regulation of locomotion	6.891e-05	0.3722	0.001277	0.01171	45	866
											GO: Biological Process	GO:1901342	regulation of vasculature development	6.905e-05	0.3729	0.001277	0.01171	20	264
											GO: Biological Process	GO:0016572	histone phosphorylation	6.96e-05	0.3759	0.001283	0.01177	7	37
											GO: Biological Process	GO:0051240	positive regulation of multicellular organismal process	7.052e-05	0.3809	0.001296	0.01188	72	1610
											GO: Biological Process	GO:2000045	regulation of G1/S transition of mitotic cell cycle	7.165e-05	0.387	0.001307	0.01199	14	146
											GO: Biological Process	GO:0040001	establishment of mitotic spindle localization	7.167e-05	0.3871	0.001307	0.01199	6	26
											GO: Biological Process	GO:0007100	mitotic centrosome separation	7.187e-05	0.3882	0.001307	0.01199	4	9
											GO: Biological Process	GO:0009891	positive regulation of biosynthetic process	7.222e-05	0.39	0.001309	0.012	84	1959
											GO: Biological Process	GO:0002520	immune system development	7.613e-05	0.4112	0.001375	0.01261	48	949
											GO: Biological Process	GO:2000145	regulation of cell motility	7.934e-05	0.4285	0.001428	0.0131	42	793
											GO: Biological Process	GO:0048534	hematopoietic or lymphoid organ development	8.017e-05	0.433	0.001438	0.01319	46	898
											GO: Biological Process	GO:0001655	urogenital system development	8.295e-05	0.448	0.001483	0.01361	24	355
											GO: Biological Process	GO:0032467	positive regulation of cytokinesis	8.325e-05	0.4496	0.001484	0.01361	7	38
											GO: Biological Process	GO:0007050	cell cycle arrest	8.514e-05	0.4598	0.001513	0.01387	19	247
											GO: Biological Process	GO:0045069	regulation of viral genome replication	8.556e-05	0.4621	0.001515	0.0139	10	80
											GO: Biological Process	GO:0071363	cellular response to growth factor stimulus	8.669e-05	0.4682	0.00153	0.01403	36	643
											GO: Biological Process	GO:0010941	regulation of cell death	8.765e-05	0.4734	0.001542	0.01414	73	1650
											GO: Biological Process	GO:0000727	double-strand break repair via break-induced replication	8.876e-05	0.4794	0.001556	0.01428	3	4
											GO: Biological Process	GO:0046545	development of primary female sexual characteristics	9.077e-05	0.4903	0.001587	0.01455	13	131
											GO: Biological Process	GO:0001822	kidney development	9.189e-05	0.4963	0.001601	0.01468	21	291
											GO: Biological Process	GO:0070848	response to growth factor	9.452e-05	0.5105	0.001641	0.01505	37	671
											GO: Biological Process	GO:0009994	oocyte differentiation	9.937e-05	0.5367	0.00172	0.01578	8	52
											GO: Biological Process	GO:0008406	gonad development	0.0001053	0.5687	0.001811	0.01661	19	251
											GO: Biological Process	GO:0070482	response to oxygen levels	0.0001053	0.5688	0.001811	0.01661	23	338
											GO: Biological Process	GO:0034622	cellular macromolecular complex assembly	0.0001112	0.6006	0.001907	0.01749	49	991
											GO: Biological Process	GO:0010458	exit from mitosis	0.0001118	0.6036	0.00191	0.01752	6	28
											GO: Biological Process	GO:0048568	embryonic organ development	0.0001126	0.608	0.001918	0.01759	29	479
											GO: Biological Process	GO:0048732	gland development	0.0001163	0.6282	0.001964	0.01801	30	504
											GO: Biological Process	GO:0006268	DNA unwinding involved in DNA replication	0.0001171	0.6324	0.001964	0.01801	4	10
											GO: Biological Process	GO:0035404	histone-serine phosphorylation	0.0001171	0.6324	0.001964	0.01801	4	10
											GO: Biological Process	GO:0051255	spindle midzone assembly	0.0001171	0.6324	0.001964	0.01801	4	10
											GO: Biological Process	GO:0051299	centrosome separation	0.0001171	0.6324	0.001964	0.01801	4	10
											GO: Biological Process	GO:1903363	negative regulation of cellular protein catabolic process	0.0001297	0.7005	0.002169	0.01989	10	84
											GO: Biological Process	GO:0044773	mitotic DNA damage checkpoint	0.0001362	0.7358	0.002271	0.02083	11	101
											GO: Biological Process	GO:0007018	microtubule-based movement	0.000137	0.7401	0.002277	0.02089	18	235
											GO: Biological Process	GO:0021543	pallium development	0.0001433	0.7738	0.002361	0.02165	15	175
											GO: Biological Process	GO:1904666	regulation of ubiquitin protein ligase activity	0.0001433	0.7741	0.002361	0.02165	10	85
											GO: Biological Process	GO:0050673	epithelial cell proliferation	0.0001434	0.7744	0.002361	0.02165	25	391
											GO: Biological Process	GO:0040011	locomotion	0.0001444	0.7802	0.002371	0.02175	75	1735
											GO: Biological Process	GO:0019079	viral genome replication	0.0001489	0.8041	0.002437	0.02235	11	102
											GO: Biological Process	GO:0010569	regulation of double-strand break repair via homologous recombination	0.0001503	0.8119	0.002445	0.02243	5	19
											GO: Biological Process	GO:0006266	DNA ligation	0.0001503	0.8119	0.002445	0.02243	5	19
											GO: Biological Process	GO:0010629	negative regulation of gene expression	0.0001673	0.9037	0.002714	0.02489	71	1627
											GO: Biological Process	GO:0021987	cerebral cortex development	0.0001688	0.912	0.002729	0.02503	12	121
											GO: Biological Process	GO:0045765	regulation of angiogenesis	0.0001692	0.9141	0.002729	0.02503	18	239
											GO: Biological Process	GO:0009411	response to UV	0.000178	0.9616	0.002853	0.02617	13	140
											GO: Biological Process	GO:0000723	telomere maintenance	0.000178	0.9616	0.002853	0.02617	13	140
											GO: Biological Process	GO:0034501	protein localization to kinetochore	0.0001799	0.9716	0.002875	0.02636	4	11
											GO: Biological Process	GO:0042770	signal transduction in response to DNA damage	0.0001826	0.986	0.002908	0.02668	12	122
											GO: Biological Process	GO:0030097	hemopoiesis	0.0001851	0.9995	0.002936	0.02693	43	851
											GO: Biological Process	GO:0045596	negative regulation of cell differentiation	0.0001854	1	0.002936	0.02693	37	694
											GO: Biological Process	GO:0030335	positive regulation of cell migration	0.0001859	1	0.002936	0.02693	27	445
											GO: Biological Process	GO:0051272	positive regulation of cellular component movement	0.0001923	1	0.00302	0.0277	28	470
											GO: Biological Process	GO:0051439	regulation of ubiquitin-protein ligase activity involved in mitotic cell cycle	0.0001923	1	0.00302	0.0277	9	72
											GO: Biological Process	GO:0051984	positive regulation of chromosome segregation	0.0001958	1	0.003065	0.02811	5	20
											GO: Biological Process	GO:0030324	lung development	0.0001982	1	0.003094	0.02837	17	221
											GO: Biological Process	GO:0051960	regulation of nervous system development	0.0002013	1	0.003133	0.02873	44	881
											GO: Biological Process	GO:0072698	protein localization to microtubule cytoskeleton	0.0002032	1	0.003154	0.02893	6	31
											GO: Biological Process	GO:0001570	vasculogenesis	0.0002106	1	0.003255	0.02985	10	89
											GO: Biological Process	GO:0051961	negative regulation of nervous system development	0.0002115	1	0.003255	0.02985	21	309
											GO: Biological Process	GO:0072001	renal system development	0.0002115	1	0.003255	0.02985	21	309
											GO: Biological Process	GO:0046602	regulation of mitotic centrosome separation	0.0002172	1	0.003323	0.03048	3	5
											GO: Biological Process	GO:0010032	meiotic chromosome condensation	0.0002172	1	0.003323	0.03048	3	5
											GO: Biological Process	GO:0048699	generation of neurons	0.0002268	1	0.003461	0.03174	67	1528
											GO: Biological Process	GO:0001666	response to hypoxia	0.0002412	1	0.00367	0.03366	21	312
											GO: Biological Process	GO:0070925	organelle assembly	0.0002426	1	0.003681	0.03376	35	652
											GO: Biological Process	GO:0030323	respiratory tube development	0.0002452	1	0.003709	0.03402	17	225
											GO: Biological Process	GO:0050918	positive chemotaxis	0.0002462	1	0.003714	0.03406	8	59
											GO: Biological Process	GO:0008585	female gonad development	0.0002473	1	0.00372	0.03412	12	126
											GO: Biological Process	GO:0035825	homologous recombination	0.0002522	1	0.003774	0.03461	7	45
											GO: Biological Process	GO:0007131	reciprocal meiotic recombination	0.0002522	1	0.003774	0.03461	7	45
											GO: Biological Process	GO:0034599	cellular response to oxidative stress	0.0002541	1	0.003791	0.03477	18	247
											GO: Biological Process	GO:0055123	digestive system development	0.0002628	1	0.003911	0.03587	14	165
											GO: Biological Process	GO:1901701	cellular response to oxygen-containing compound	0.000266	1	0.003939	0.03613	48	1001
											GO: Biological Process	GO:0033135	regulation of peptidyl-serine phosphorylation	0.0002662	1	0.003939	0.03613	12	127
											GO: Biological Process	GO:0033273	response to vitamin	0.0002685	1	0.003962	0.03633	11	109
											GO: Biological Process	GO:2000147	positive regulation of cell motility	0.0002942	1	0.004325	0.03966	27	458
											GO: Biological Process	GO:0009725	response to hormone	0.0002947	1	0.004325	0.03966	49	1033
											GO: Biological Process	GO:0031401	positive regulation of protein modification process	0.0003071	1	0.004495	0.04122	56	1230
											GO: Biological Process	GO:0010035	response to inorganic substance	0.0003138	1	0.00458	0.04201	31	559
											GO: Biological Process	GO:0031145	anaphase-promoting complex-dependent catabolic process	0.0003217	1	0.004672	0.04285	9	77
											GO: Biological Process	GO:0008285	negative regulation of cell proliferation	0.0003218	1	0.004672	0.04285	37	714
											GO: Biological Process	GO:0019886	antigen processing and presentation of exogenous peptide antigen via MHC class II	0.0003301	1	0.004779	0.04383	10	94
											GO: Biological Process	GO:0071407	cellular response to organic cyclic compound	0.0003336	1	0.004817	0.04418	31	561
											GO: Biological Process	GO:0060284	regulation of cell development	0.000344	1	0.004955	0.04545	47	985
											GO: Biological Process	GO:0048565	digestive tract development	0.0003515	1	0.005049	0.04631	13	150
											GO: Biological Process	GO:0036293	response to decreased oxygen levels	0.0003534	1	0.005063	0.04643	21	321
											GO: Biological Process	GO:0060541	respiratory system development	0.0003567	1	0.005096	0.04674	18	254
											GO: Biological Process	GO:0000212	meiotic spindle organization	0.0003725	1	0.005309	0.04869	4	13
											GO: Biological Process	GO:0010638	positive regulation of organelle organization	0.0003766	1	0.005352	0.04909	33	616
											GO: Biological Process	GO:0006890	retrograde vesicle-mediated transport, Golgi to ER	0.0003905	1	0.005535	0.05077	9	79
											GO: Biological Process	GO:0048646	anatomical structure formation involved in morphogenesis	0.0003916	1	0.005536	0.05078	58	1299
											GO: Biological Process	GO:0071869	response to catecholamine	0.000407	1	0.005709	0.05236	6	35
											GO: Biological Process	GO:0044380	protein localization to cytoskeleton	0.000407	1	0.005709	0.05236	6	35
											GO: Biological Process	GO:0010573	vascular endothelial growth factor production	0.000407	1	0.005709	0.05236	6	35
											GO: Biological Process	GO:0007423	sensory organ development	0.000418	1	0.005849	0.05365	32	594
											GO: Biological Process	GO:0007144	female meiosis I	0.0004252	1	0.00588	0.05393	3	6
											GO: Biological Process	GO:0060385	axonogenesis involved in innervation	0.0004252	1	0.00588	0.05393	3	6
											GO: Biological Process	GO:0030174	regulation of DNA-dependent DNA replication initiation	0.0004252	1	0.00588	0.05393	3	6
											GO: Biological Process	GO:0031536	positive regulation of exit from mitosis	0.0004252	1	0.00588	0.05393	3	6
											GO: Biological Process	GO:0032200	telomere organization	0.0004257	1	0.00588	0.05393	13	153
											GO: Biological Process	GO:0032434	regulation of proteasomal ubiquitin-dependent protein catabolic process	0.0004532	1	0.006244	0.05727	13	154
											GO: Biological Process	GO:2000134	negative regulation of G1/S transition of mitotic cell cycle	0.0004623	1	0.006354	0.05827	10	98
											GO: Biological Process	GO:1904668	positive regulation of ubiquitin protein ligase activity	0.0004709	1	0.006447	0.05913	9	81
											GO: Biological Process	GO:0021537	telencephalon development	0.0004715	1	0.006447	0.05913	18	260
											GO: Biological Process	GO:0042769	DNA damage response, detection of DNA damage	0.0004768	1	0.006503	0.05964	6	36
											GO: Biological Process	GO:0006195	purine nucleotide catabolic process	0.0004914	1	0.006685	0.06132	7	50
											GO: Biological Process	GO:0045778	positive regulation of ossification	0.0005015	1	0.006788	0.06226	10	99
											GO: Biological Process	GO:0002495	antigen processing and presentation of peptide antigen via MHC class II	0.0005015	1	0.006788	0.06226	10	99
											GO: Biological Process	GO:0001833	inner cell mass cell proliferation	0.0005099	1	0.006885	0.06315	4	14
											GO: Biological Process	GO:0010721	negative regulation of cell development	0.0005202	1	0.007007	0.06426	22	354
											GO: Biological Process	GO:0000904	cell morphogenesis involved in differentiation	0.0005257	1	0.007063	0.06478	41	840
											GO: Biological Process	GO:0050768	negative regulation of neurogenesis	0.0005286	1	0.007084	0.06497	19	285
											GO: Biological Process	GO:0002504	antigen processing and presentation of peptide or polysaccharide antigen via MHC class II	0.0005434	1	0.007264	0.06663	10	100
											GO: Biological Process	GO:0051098	regulation of binding	0.0005504	1	0.00734	0.06732	21	332
											GO: Biological Process	GO:0040017	positive regulation of locomotion	0.0005525	1	0.00735	0.06741	27	477
											GO: Biological Process	GO:0071867	response to monoamine	0.0005556	1	0.007373	0.06763	6	37
											GO: Biological Process	GO:1902807	negative regulation of cell cycle G1/S phase transition	0.0005881	1	0.007785	0.07141	10	101
											GO: Biological Process	GO:0006306	DNA methylation	0.0005942	1	0.007809	0.07162	8	67
											GO: Biological Process	GO:0006305	DNA alkylation	0.0005942	1	0.007809	0.07162	8	67
											GO: Biological Process	GO:0072395	signal transduction involved in cell cycle checkpoint	0.0005942	1	0.007809	0.07162	8	67
											GO: Biological Process	GO:0060384	innervation	0.0005968	1	0.007823	0.07175	5	25
											GO: Biological Process	GO:0042493	response to drug	0.0006272	1	0.008202	0.07523	27	481
											GO: Biological Process	GO:0045669	positive regulation of osteoblast differentiation	0.000657	1	0.008555	0.07846	8	68
											GO: Biological Process	GO:0051241	negative regulation of multicellular organismal process	0.0006573	1	0.008555	0.07846	51	1127
											GO: Biological Process	GO:0043066	negative regulation of apoptotic process	0.0006687	1	0.008681	0.07962	43	905
											GO: Biological Process	GO:0022603	regulation of anatomical structure morphogenesis	0.0006705	1	0.008684	0.07965	51	1128
											GO: Biological Process	GO:0071158	positive regulation of cell cycle arrest	0.0006726	1	0.00869	0.07971	9	85
											GO: Biological Process	GO:0032506	cytokinetic process	0.0006798	1	0.008763	0.08037	4	15
											GO: Biological Process	GO:0051254	positive regulation of RNA metabolic process	0.0007079	1	0.009103	0.08349	67	1593
											GO: Biological Process	GO:0031400	negative regulation of protein modification process	0.0007249	1	0.009213	0.0845	34	666
											GO: Biological Process	GO:1902969	mitotic DNA replication	0.0007284	1	0.009213	0.0845	3	7
											GO: Biological Process	GO:0016198	axon choice point recognition	0.0007284	1	0.009213	0.0845	3	7
											GO: Biological Process	GO:0007185	transmembrane receptor protein tyrosine phosphatase signaling pathway	0.0007284	1	0.009213	0.0845	3	7
											GO: Biological Process	GO:0051964	negative regulation of synapse assembly	0.0007284	1	0.009213	0.0845	3	7
											GO: Biological Process	GO:0042148	strand invasion	0.0007284	1	0.009213	0.0845	3	7
											GO: Biological Process	GO:0090306	spindle assembly involved in meiosis	0.0007284	1	0.009213	0.0845	3	7
											GO: Biological Process	GO:0045667	regulation of osteoblast differentiation	0.0007564	1	0.009545	0.08754	11	123
											GO: Biological Process	GO:0006301	postreplication repair	0.0007904	1	0.009951	0.09127	7	54
											GO: Biological Process	GO:0048477	oogenesis	0.0007971	1	0.009963	0.09138	9	87
											GO: Biological Process	GO:0018107	peptidyl-threonine phosphorylation	0.0007971	1	0.009963	0.09138	9	87
											GO: Biological Process	GO:0032270	positive regulation of cellular protein metabolic process	0.0007975	1	0.009963	0.09138	64	1512
											GO: Biological Process	GO:2001022	positive regulation of response to DNA damage stimulus	0.0007987	1	0.009963	0.09138	8	70
											GO: Biological Process	GO:1990426	mitotic recombination-dependent replication fork processing	0.0008264	1	0.01012	0.09282	2	2
											GO: Biological Process	GO:0051440	regulation of ubiquitin-protein ligase activity involved in meiotic cell cycle	0.0008264	1	0.01012	0.09282	2	2
											GO: Biological Process	GO:0000912	assembly of actomyosin apparatus involved in cytokinesis	0.0008264	1	0.01012	0.09282	2	2
											GO: Biological Process	GO:0044837	actomyosin contractile ring organization	0.0008264	1	0.01012	0.09282	2	2
											GO: Biological Process	GO:1901898	negative regulation of relaxation of cardiac muscle	0.0008264	1	0.01012	0.09282	2	2
											GO: Biological Process	GO:0000915	actomyosin contractile ring assembly	0.0008264	1	0.01012	0.09282	2	2
											GO: Biological Process	GO:1901078	negative regulation of relaxation of muscle	0.0008264	1	0.01012	0.09282	2	2
											GO: Biological Process	GO:0007057	spindle assembly involved in female meiosis I	0.0008264	1	0.01012	0.09282	2	2
											GO: Biological Process	GO:1902531	regulation of intracellular signal transduction	0.0008313	1	0.01016	0.09317	73	1781
											GO: Biological Process	GO:0001890	placenta development	0.0008694	1	0.0106	0.09721	13	165
											GO: Biological Process	GO:0051436	negative regulation of ubiquitin-protein ligase activity involved in mitotic cell cycle	0.0008782	1	0.01068	0.09798	8	71
											GO: Biological Process	GO:0060548	negative regulation of cell death	0.0008807	1	0.01069	0.09804	46	1001
											GO: Biological Process	GO:0006978	DNA damage response, signal transduction by p53 class mediator resulting in transcription of p21 class mediator	0.0008862	1	0.01073	0.09843	4	16
											GO: Biological Process	GO:0043069	negative regulation of programmed cell death	0.000908	1	0.01097	0.1006	43	919
											GO: Biological Process	GO:0061351	neural precursor cell proliferation	0.0009195	1	0.01109	0.1017	13	166
											GO: Biological Process	GO:0051247	positive regulation of protein metabolic process	0.0009495	1	0.01142	0.1048	67	1611
											GO: Biological Process	GO:0010243	response to organonitrogen compound	0.0009517	1	0.01142	0.1048	41	866
											GO: Biological Process	GO:0050678	regulation of epithelial cell proliferation	0.0009609	1	0.01151	0.1055	20	323
											GO: Biological Process	GO:0019985	translesion synthesis	0.0009766	1	0.01167	0.107	6	41
											GO: Biological Process	GO:0071156	regulation of cell cycle arrest	0.0009943	1	0.01185	0.1087	10	108
											GO: Biological Process	GO:0001101	response to acid chemical	0.001	1	0.0119	0.1092	22	372
											GO: Biological Process	GO:0051294	establishment of spindle orientation	0.001029	1	0.01222	0.1121	5	28
											GO: Biological Process	GO:0045893	positive regulation of transcription, DNA-templated	0.00104	1	0.01228	0.1126	64	1528
											GO: Biological Process	GO:1903508	positive regulation of nucleic acid-templated transcription	0.00104	1	0.01228	0.1126	64	1528
											GO: Biological Process	GO:0071559	response to transforming growth factor beta	0.001041	1	0.01228	0.1126	16	233
											GO: Biological Process	GO:0007292	female gamete generation	0.001053	1	0.01235	0.1133	11	128
											GO: Biological Process	GO:0031571	mitotic G1 DNA damage checkpoint	0.001056	1	0.01235	0.1133	8	73
											GO: Biological Process	GO:0044819	mitotic G1/S transition checkpoint	0.001056	1	0.01235	0.1133	8	73
											GO: Biological Process	GO:1904667	negative regulation of ubiquitin protein ligase activity	0.001056	1	0.01235	0.1133	8	73
											GO: Biological Process	GO:0042472	inner ear morphogenesis	0.001068	1	0.0124	0.1137	10	109
											GO: Biological Process	GO:0051261	protein depolymerization	0.001068	1	0.0124	0.1137	10	109
											GO: Biological Process	GO:0051101	regulation of DNA binding	0.001068	1	0.0124	0.1137	10	109
											GO: Biological Process	GO:0045664	regulation of neuron differentiation	0.001077	1	0.01249	0.1145	33	655
											GO: Biological Process	GO:0072523	purine-containing compound catabolic process	0.001097	1	0.01269	0.1164	7	57
											GO: Biological Process	GO:0018210	peptidyl-threonine modification	0.001103	1	0.01273	0.1167	9	91
											GO: Biological Process	GO:0042772	DNA damage response, signal transduction resulting in transcription	0.001133	1	0.01303	0.1195	4	17
											GO: Biological Process	GO:0045842	positive regulation of mitotic metaphase/anaphase transition	0.001141	1	0.01303	0.1195	3	8
											GO: Biological Process	GO:1901970	positive regulation of mitotic sister chromatid separation	0.001141	1	0.01303	0.1195	3	8
											GO: Biological Process	GO:1902101	positive regulation of metaphase/anaphase transition of cell cycle	0.001141	1	0.01303	0.1195	3	8
											GO: Biological Process	GO:0085020	protein K6-linked ubiquitination	0.001141	1	0.01303	0.1195	3	8
											GO: Biological Process	GO:0044783	G1 DNA damage checkpoint	0.001156	1	0.01314	0.1205	8	74
											GO: Biological Process	GO:0045132	meiotic chromosome segregation	0.001156	1	0.01314	0.1205	8	74
											GO: Biological Process	GO:0001933	negative regulation of protein phosphorylation	0.001174	1	0.01332	0.1222	24	426
											GO: Biological Process	GO:0043523	regulation of neuron apoptotic process	0.001191	1	0.01348	0.1237	16	236
											GO: Biological Process	GO:0071514	genetic imprinting	0.001215	1	0.0137	0.1257	5	29
											GO: Biological Process	GO:0071479	cellular response to ionizing radiation	0.001218	1	0.0137	0.1257	7	58
											GO: Biological Process	GO:0070192	chromosome organization involved in meiotic cell cycle	0.001218	1	0.0137	0.1257	7	58
											GO: Biological Process	GO:0033674	positive regulation of kinase activity	0.001263	1	0.01418	0.13	28	530
											GO: Biological Process	GO:0071478	cellular response to radiation	0.001274	1	0.01427	0.1309	13	172
											GO: Biological Process	GO:0014013	regulation of gliogenesis	0.001315	1	0.0147	0.1348	10	112
											GO: Biological Process	GO:0051145	smooth muscle cell differentiation	0.001348	1	0.01505	0.138	7	59
											GO: Biological Process	GO:0051437	positive regulation of ubiquitin-protein ligase activity involved in regulation of mitotic cell cycle transition	0.001376	1	0.0153	0.1403	8	76
											GO: Biological Process	GO:0030182	neuron differentiation	0.001377	1	0.0153	0.1403	59	1398
											GO: Biological Process	GO:0007276	gamete generation	0.001388	1	0.01538	0.1411	34	692
											GO: Biological Process	GO:1902680	positive regulation of RNA biosynthetic process	0.00139	1	0.01538	0.1411	64	1546
											GO: Biological Process	GO:0071871	response to epinephrine	0.001424	1	0.0157	0.144	4	18
											GO: Biological Process	GO:0007095	mitotic G2 DNA damage checkpoint	0.001424	1	0.0157	0.144	4	18
											GO: Biological Process	GO:0045766	positive regulation of angiogenesis	0.001439	1	0.01583	0.1451	11	133
											GO: Biological Process	GO:1903362	regulation of cellular protein catabolic process	0.001469	1	0.01612	0.1479	18	287
											GO: Biological Process	GO:0060485	mesenchyme development	0.001485	1	0.01627	0.1493	17	264
											GO: Biological Process	GO:0051053	negative regulation of DNA metabolic process	0.001606	1	0.01756	0.161	10	115
											GO: Biological Process	GO:0031110	regulation of microtubule polymerization or depolymerization	0.001643	1	0.01792	0.1644	7	61
											GO: Biological Process	GO:0022027	interkinetic nuclear migration	0.001675	1	0.01794	0.1646	3	9
											GO: Biological Process	GO:0021546	rhombomere development	0.001675	1	0.01794	0.1646	3	9
											GO: Biological Process	GO:0003190	atrioventricular valve formation	0.001675	1	0.01794	0.1646	3	9
											GO: Biological Process	GO:0045003	double-strand break repair via synthesis-dependent strand annealing	0.001675	1	0.01794	0.1646	3	9
											GO: Biological Process	GO:0045654	positive regulation of megakaryocyte differentiation	0.001675	1	0.01794	0.1646	3	9
											GO: Biological Process	GO:0006265	DNA topological change	0.001675	1	0.01794	0.1646	3	9
											GO: Biological Process	GO:0060426	lung vasculature development	0.001675	1	0.01794	0.1646	3	9
											GO: Biological Process	GO:0000730	DNA recombinase assembly	0.001675	1	0.01794	0.1646	3	9
											GO: Biological Process	GO:1903050	regulation of proteolysis involved in cellular protein catabolic process	0.001676	1	0.01794	0.1646	17	267
											GO: Biological Process	GO:0048589	developmental growth	0.001678	1	0.01794	0.1646	33	673
											GO: Biological Process	GO:0043279	response to alkaloid	0.001757	1	0.01875	0.172	12	157
											GO: Biological Process	GO:0042276	error-prone translesion synthesis	0.001764	1	0.01879	0.1724	4	19
											GO: Biological Process	GO:0060429	epithelium development	0.001772	1	0.01884	0.1728	55	1296
											GO: Biological Process	GO:0050769	positive regulation of neurogenesis	0.001783	1	0.01892	0.1735	25	465
											GO: Biological Process	GO:0045944	positive regulation of transcription by RNA polymerase II	0.001789	1	0.01895	0.1738	48	1094
											GO: Biological Process	GO:0071417	cellular response to organonitrogen compound	0.001805	1	0.01903	0.1745	27	517
											GO: Biological Process	GO:0007140	male meiotic nuclear division	0.001806	1	0.01903	0.1745	6	46
											GO: Biological Process	GO:0006977	DNA damage response, signal transduction by p53 class mediator resulting in cell cycle arrest	0.001807	1	0.01903	0.1745	7	62
											GO: Biological Process	GO:1901698	response to nitrogen compound	0.00182	1	0.01913	0.1754	44	981
											GO: Biological Process	GO:0040013	negative regulation of locomotion	0.001916	1	0.02009	0.1843	18	294
											GO: Biological Process	GO:0071870	cellular response to catecholamine stimulus	0.001921	1	0.02011	0.1844	5	32
											GO: Biological Process	GO:1902400	intracellular signal transduction involved in G1 DNA damage checkpoint	0.001985	1	0.02069	0.1898	7	63
											GO: Biological Process	GO:0072431	signal transduction involved in mitotic G1 DNA damage checkpoint	0.001985	1	0.02069	0.1898	7	63
											GO: Biological Process	GO:0001934	positive regulation of protein phosphorylation	0.002057	1	0.02141	0.1964	43	959
											GO: Biological Process	GO:0045860	positive regulation of protein kinase activity	0.002069	1	0.02148	0.197	26	496
											GO: Biological Process	GO:0051444	negative regulation of ubiquitin-protein transferase activity	0.002076	1	0.02148	0.197	8	81
											GO: Biological Process	GO:0044728	DNA methylation or demethylation	0.002076	1	0.02148	0.197	8	81
											GO: Biological Process	GO:0071495	cellular response to endogenous stimulus	0.00214	1	0.0221	0.2027	54	1278
											GO: Biological Process	GO:0000902	cell morphogenesis	0.002152	1	0.02219	0.2035	56	1337
											GO: Biological Process	GO:1902402	signal transduction involved in mitotic DNA damage checkpoint	0.002175	1	0.02227	0.2043	7	64
											GO: Biological Process	GO:0072413	signal transduction involved in mitotic cell cycle checkpoint	0.002175	1	0.02227	0.2043	7	64
											GO: Biological Process	GO:1902403	signal transduction involved in mitotic DNA integrity checkpoint	0.002175	1	0.02227	0.2043	7	64
											GO: Biological Process	GO:0061061	muscle structure development	0.002177	1	0.02227	0.2043	32	657
											GO: Biological Process	GO:0051438	regulation of ubiquitin-protein transferase activity	0.002207	1	0.02238	0.2052	10	120
											GO: Biological Process	GO:0010165	response to X-ray	0.002212	1	0.02238	0.2052	5	33
											GO: Biological Process	GO:0071868	cellular response to monoamine stimulus	0.002212	1	0.02238	0.2052	5	33
											GO: Biological Process	GO:0071295	cellular response to vitamin	0.002212	1	0.02238	0.2052	5	33
											GO: Biological Process	GO:0010574	regulation of vascular endothelial growth factor production	0.002212	1	0.02238	0.2052	5	33
											GO: Biological Process	GO:0021846	cell proliferation in forebrain	0.002212	1	0.02238	0.2052	5	33
											GO: Biological Process	GO:0022412	cellular process involved in reproduction in multicellular organism	0.002288	1	0.0231	0.2118	19	323
											GO: Biological Process	GO:0006304	DNA modification	0.002292	1	0.0231	0.2118	9	101
											GO: Biological Process	GO:0030278	regulation of ossification	0.002306	1	0.02316	0.2124	14	206
											GO: Biological Process	GO:0000302	response to reactive oxygen species	0.00233	1	0.02316	0.2124	16	252
											GO: Biological Process	GO:0070572	positive regulation of neuron projection regeneration	0.002343	1	0.02316	0.2124	3	10
											GO: Biological Process	GO:2000591	positive regulation of metanephric mesenchymal cell migration	0.002362	1	0.02316	0.2124	2	3
											GO: Biological Process	GO:0003221	right ventricular cardiac muscle tissue morphogenesis	0.002362	1	0.02316	0.2124	2	3
											GO: Biological Process	GO:0035793	positive regulation of metanephric mesenchymal cell migration by platelet-derived growth factor receptor-beta signaling pathway	0.002362	1	0.02316	0.2124	2	3
											GO: Biological Process	GO:0090360	platelet-derived growth factor production	0.002362	1	0.02316	0.2124	2	3
											GO: Biological Process	GO:0051866	general adaptation syndrome	0.002362	1	0.02316	0.2124	2	3
											GO: Biological Process	GO:0007056	spindle assembly involved in female meiosis	0.002362	1	0.02316	0.2124	2	3
											GO: Biological Process	GO:0010621	negative regulation of transcription by transcription factor localization	0.002362	1	0.02316	0.2124	2	3
											GO: Biological Process	GO:1900238	regulation of metanephric mesenchymal cell migration by platelet-derived growth factor receptor-beta signaling pathway	0.002362	1	0.02316	0.2124	2	3
											GO: Biological Process	GO:0072757	cellular response to camptothecin	0.002362	1	0.02316	0.2124	2	3
											GO: Biological Process	GO:0021538	epithalamus development	0.002362	1	0.02316	0.2124	2	3
											GO: Biological Process	GO:0021986	habenula development	0.002362	1	0.02316	0.2124	2	3
											GO: Biological Process	GO:0090361	regulation of platelet-derived growth factor production	0.002362	1	0.02316	0.2124	2	3
											GO: Biological Process	GO:0051352	negative regulation of ligase activity	0.002424	1	0.02372	0.2175	8	83
											GO: Biological Process	GO:0071560	cellular response to transforming growth factor beta stimulus	0.00244	1	0.02383	0.2185	15	230
											GO: Biological Process	GO:0014911	positive regulation of smooth muscle cell migration	0.00251	1	0.02447	0.2244	6	49
											GO: Biological Process	GO:0007143	female meiotic nuclear division	0.002534	1	0.02466	0.2262	5	34
											GO: Biological Process	GO:0072422	signal transduction involved in DNA damage checkpoint	0.002598	1	0.02517	0.2308	7	66
											GO: Biological Process	GO:0072401	signal transduction involved in DNA integrity checkpoint	0.002598	1	0.02517	0.2308	7	66
											GO: Biological Process	GO:0071480	cellular response to gamma radiation	0.002605	1	0.02517	0.2308	4	21
											GO: Biological Process	GO:0071539	protein localization to centrosome	0.002605	1	0.02517	0.2308	4	21
											GO: Biological Process	GO:0051962	positive regulation of nervous system development	0.002621	1	0.02524	0.2315	27	531
											GO: Biological Process	GO:0051443	positive regulation of ubiquitin-protein transferase activity	0.002621	1	0.02524	0.2315	9	103
											GO: Biological Process	GO:0007584	response to nutrient	0.002633	1	0.0253	0.232	14	209
											GO: Biological Process	GO:0048609	multicellular organismal reproductive process	0.00264	1	0.0253	0.232	40	887
											GO: Biological Process	GO:0060249	anatomical structure homeostasis	0.002646	1	0.0253	0.232	22	402
											GO: Biological Process	GO:0051340	regulation of ligase activity	0.002646	1	0.0253	0.232	10	123
											GO: Biological Process	GO:0048863	stem cell differentiation	0.002655	1	0.02534	0.2324	18	303
											GO: Biological Process	GO:0031330	negative regulation of cellular catabolic process	0.002678	1	0.02551	0.234	13	187
											GO: Biological Process	GO:0048640	negative regulation of developmental growth	0.0028	1	0.02662	0.2441	9	104
											GO: Biological Process	GO:0043114	regulation of vascular permeability	0.002889	1	0.02732	0.2506	5	35
											GO: Biological Process	GO:0010824	regulation of centrosome duplication	0.002889	1	0.02732	0.2506	5	35
											GO: Biological Process	GO:0006298	mismatch repair	0.002889	1	0.02732	0.2506	5	35
											GO: Biological Process	GO:0061136	regulation of proteasomal protein catabolic process	0.002937	1	0.02773	0.2543	13	189
											GO: Biological Process	GO:0032526	response to retinoic acid	0.002976	1	0.02805	0.2573	10	125
											GO: Biological Process	GO:0046427	positive regulation of JAK-STAT cascade	0.00303	1	0.02846	0.261	8	86
											GO: Biological Process	GO:1904894	positive regulation of STAT cascade	0.00303	1	0.02846	0.261	8	86
											GO: Biological Process	GO:0072089	stem cell proliferation	0.003086	1	0.02893	0.2654	12	168
											GO: Biological Process	GO:0003171	atrioventricular valve development	0.003113	1	0.02899	0.2659	4	22
											GO: Biological Process	GO:0044030	regulation of DNA methylation	0.003113	1	0.02899	0.2659	4	22
											GO: Biological Process	GO:0000132	establishment of mitotic spindle orientation	0.003113	1	0.02899	0.2659	4	22
											GO: Biological Process	GO:0033189	response to vitamin A	0.003113	1	0.02899	0.2659	4	22
											GO: Biological Process	GO:0046606	negative regulation of centrosome cycle	0.003155	1	0.02922	0.268	3	11
											GO: Biological Process	GO:0006273	lagging strand elongation	0.003155	1	0.02922	0.268	3	11
											GO: Biological Process	GO:0010826	negative regulation of centrosome duplication	0.003155	1	0.02922	0.268	3	11
											GO: Biological Process	GO:0044703	multi-organism reproductive process	0.003207	1	0.02966	0.2721	45	1040
											GO: Biological Process	GO:0001763	morphogenesis of a branching structure	0.003243	1	0.02994	0.2746	15	237
											GO: Biological Process	GO:0051402	neuron apoptotic process	0.003298	1	0.03039	0.2788	16	261
											GO: Biological Process	GO:0032504	multicellular organism reproduction	0.003397	1	0.03125	0.2866	40	900
											GO: Biological Process	GO:0045071	negative regulation of viral genome replication	0.003403	1	0.03125	0.2866	6	52
											GO: Biological Process	GO:1904018	positive regulation of vasculature development	0.003516	1	0.03224	0.2957	11	149
											GO: Biological Process	GO:0042692	muscle cell differentiation	0.003553	1	0.03252	0.2983	22	412
											GO: Biological Process	GO:1901699	cellular response to nitrogen compound	0.003577	1	0.03269	0.2998	29	597
											GO: Biological Process	GO:0032989	cellular component morphogenesis	0.003644	1	0.03325	0.3049	58	1430
											GO: Biological Process	GO:0051351	positive regulation of ligase activity	0.003839	1	0.03496	0.3207	9	109
											GO: Biological Process	GO:0014910	regulation of smooth muscle cell migration	0.003931	1	0.03568	0.3273	7	71
											GO: Biological Process	GO:0045685	regulation of glial cell differentiation	0.003931	1	0.03568	0.3273	7	71
											GO: Biological Process	GO:0051494	negative regulation of cytoskeleton organization	0.003946	1	0.03576	0.328	10	130
											GO: Biological Process	GO:0001824	blastocyst development	0.004014	1	0.03631	0.333	8	90
											GO: Biological Process	GO:0048812	neuron projection morphogenesis	0.004089	1	0.03693	0.3388	30	630
											GO: Biological Process	GO:1901534	positive regulation of hematopoietic progenitor cell differentiation	0.004118	1	0.03713	0.3406	3	12
											GO: Biological Process	GO:1904031	positive regulation of cyclin-dependent protein kinase activity	0.004167	1	0.03745	0.3435	5	38
											GO: Biological Process	GO:0042177	negative regulation of protein catabolic process	0.004167	1	0.03745	0.3435	10	131
											GO: Biological Process	GO:0048666	neuron development	0.004221	1	0.03787	0.3473	47	1114
											GO: Biological Process	GO:0051271	negative regulation of cellular component movement	0.004261	1	0.03817	0.3501	16	268
											GO: Biological Process	GO:0006297	nucleotide-excision repair, DNA gap filling	0.004324	1	0.03853	0.3534	4	24
											GO: Biological Process	GO:0048745	smooth muscle tissue development	0.004324	1	0.03853	0.3534	4	24
											GO: Biological Process	GO:0046697	decidualization	0.004324	1	0.03853	0.3534	4	24
											GO: Biological Process	GO:0072091	regulation of stem cell proliferation	0.00433	1	0.03853	0.3534	9	111
											GO: Biological Process	GO:0061138	morphogenesis of a branching epithelium	0.004342	1	0.03857	0.3537	14	221
											GO: Biological Process	GO:0042471	ear morphogenesis	0.004398	1	0.039	0.3577	10	132
											GO: Biological Process	GO:0048638	regulation of developmental growth	0.00441	1	0.03903	0.358	19	343
											GO: Biological Process	GO:0045926	negative regulation of growth	0.004416	1	0.03903	0.358	16	269
											GO: Biological Process	GO:0045143	homologous chromosome segregation	0.004512	1	0.03961	0.3633	6	55
											GO: Biological Process	GO:0042326	negative regulation of phosphorylation	0.004535	1	0.03961	0.3633	24	473
											GO: Biological Process	GO:0001656	metanephros development	0.004589	1	0.03961	0.3633	8	92
											GO: Biological Process	GO:2000060	positive regulation of protein ubiquitination involved in ubiquitin-dependent protein catabolic process	0.004589	1	0.03961	0.3633	8	92
											GO: Biological Process	GO:0034644	cellular response to UV	0.00459	1	0.03961	0.3633	7	73
											GO: Biological Process	GO:0008630	intrinsic apoptotic signaling pathway in response to DNA damage	0.004594	1	0.03961	0.3633	9	112
											GO: Biological Process	GO:0021510	spinal cord development	0.004594	1	0.03961	0.3633	9	112
											GO: Biological Process	GO:0042327	positive regulation of phosphorylation	0.004625	1	0.03961	0.3633	43	1003
											GO: Biological Process	GO:0051106	positive regulation of DNA ligation	0.004635	1	0.03961	0.3633	2	4
											GO: Biological Process	GO:0061743	motor learning	0.004635	1	0.03961	0.3633	2	4
											GO: Biological Process	GO:2000589	regulation of metanephric mesenchymal cell migration	0.004635	1	0.03961	0.3633	2	4
											GO: Biological Process	GO:0007079	mitotic chromosome movement towards spindle pole	0.004635	1	0.03961	0.3633	2	4
											GO: Biological Process	GO:0035789	metanephric mesenchymal cell migration	0.004635	1	0.03961	0.3633	2	4
											GO: Biological Process	GO:2000042	negative regulation of double-strand break repair via homologous recombination	0.004635	1	0.03961	0.3633	2	4
											GO: Biological Process	GO:0043137	DNA replication, removal of RNA primer	0.004635	1	0.03961	0.3633	2	4
											GO: Biological Process	GO:0035633	maintenance of permeability of blood-brain barrier	0.004635	1	0.03961	0.3633	2	4
											GO: Biological Process	GO:0048014	Tie signaling pathway	0.004635	1	0.03961	0.3633	2	4
											GO: Biological Process	GO:0043987	histone H3-S10 phosphorylation	0.004635	1	0.03961	0.3633	2	4
											GO: Biological Process	GO:0035788	cell migration involved in metanephros development	0.004635	1	0.03961	0.3633	2	4
											GO: Biological Process	GO:1901563	response to camptothecin	0.004635	1	0.03961	0.3633	2	4
											GO: Biological Process	GO:0060282	positive regulation of oocyte development	0.004635	1	0.03961	0.3633	2	4
											GO: Biological Process	GO:0090596	sensory organ morphogenesis	0.004826	1	0.04118	0.3777	17	296
											GO: Biological Process	GO:0018193	peptidyl-amino acid modification	0.004897	1	0.04172	0.3826	51	1241
											GO: Biological Process	GO:0008156	negative regulation of DNA replication	0.004936	1	0.04191	0.3844	6	56
											GO: Biological Process	GO:0001755	neural crest cell migration	0.004936	1	0.04191	0.3844	6	56
											GO: Biological Process	GO:0002040	sprouting angiogenesis	0.004948	1	0.04196	0.3848	7	74
											GO: Biological Process	GO:2001252	positive regulation of chromosome organization	0.004974	1	0.0421	0.3862	11	156
											GO: Biological Process	GO:0060216	definitive hemopoiesis	0.005034	1	0.04255	0.3903	4	25
											GO: Biological Process	GO:0045739	positive regulation of DNA repair	0.005215	1	0.04383	0.402	5	40
											GO: Biological Process	GO:2000677	regulation of transcription regulatory region DNA binding	0.005215	1	0.04383	0.402	5	40
											GO: Biological Process	GO:0048709	oligodendrocyte differentiation	0.005227	1	0.04383	0.402	8	94
											GO: Biological Process	GO:2001212	regulation of vasculogenesis	0.005242	1	0.04383	0.402	3	13
											GO: Biological Process	GO:0055015	ventricular cardiac muscle cell development	0.005242	1	0.04383	0.402	3	13
											GO: Biological Process	GO:0033262	regulation of nuclear cell cycle DNA replication	0.005242	1	0.04383	0.402	3	13
											GO: Biological Process	GO:2001224	positive regulation of neuron migration	0.005242	1	0.04383	0.402	3	13
											GO: Biological Process	GO:1903052	positive regulation of proteolysis involved in cellular protein catabolic process	0.005361	1	0.04475	0.4105	12	180
											GO: Biological Process	GO:0048546	digestive tract morphogenesis	0.005387	1	0.0449	0.4118	6	57
											GO: Biological Process	GO:0045665	negative regulation of neuron differentiation	0.005484	1	0.04564	0.4186	14	227
											GO: Biological Process	GO:0033138	positive regulation of peptidyl-serine phosphorylation	0.00557	1	0.04621	0.4238	8	95
											GO: Biological Process	GO:0048525	negative regulation of viral process	0.00557	1	0.04621	0.4238	8	95
											GO: Biological Process	GO:0048667	cell morphogenesis involved in neuron differentiation	0.005689	1	0.04709	0.4319	28	590
											GO: Biological Process	GO:0045814	negative regulation of gene expression, epigenetic	0.005706	1	0.04709	0.4319	10	137
											GO: Biological Process	GO:0043524	negative regulation of neuron apoptotic process	0.005728	1	0.04709	0.4319	11	159
											GO: Biological Process	GO:0002088	lens development in camera-type eye	0.005729	1	0.04709	0.4319	7	76
											GO: Biological Process	GO:0021675	nerve development	0.005729	1	0.04709	0.4319	7	76
											GO: Biological Process	GO:0014032	neural crest cell development	0.005729	1	0.04709	0.4319	7	76
											GO: Biological Process	GO:0003170	heart valve development	0.005804	1	0.04754	0.436	5	41
											GO: Biological Process	GO:0001832	blastocyst growth	0.005818	1	0.04754	0.436	4	26
											GO: Biological Process	GO:0033137	negative regulation of peptidyl-serine phosphorylation	0.005818	1	0.04754	0.436	4	26
											GO: Biological Process	GO:0010575	positive regulation of vascular endothelial growth factor production	0.005818	1	0.04754	0.436	4	26
											GO: Biological Process	GO:0046785	microtubule polymerization	0.005868	1	0.04788	0.4391	6	58
											GO: Biological Process	GO:0001764	neuron migration	0.005999	1	0.04887	0.4482	11	160
											GO: Biological Process	GO:0007507	heart development	0.006083	1	0.04948	0.4538	28	593
											GO: Biological Process	GO:0014909	smooth muscle cell migration	0.006152	1	0.04996	0.4582	7	77
