# Supplementary material for: Up-regulation of FOXD1 by YAP alleviates senescence and osteoarthritis
Source: PLoS Biol. 2019 Apr 1;17(4):e3000201. doi: 10.1371/journal.pbio.3000201 (PMC6459557; doi:10.1371/journal.pbio.3000201)
Supplement: S7 Data — ACLT, anterior cruciate ligament transection; FOXD1, forkhead box D1; Luc, luciferase; YAP, Yes-associated protein. (XLSX) [file pbio.3000201.s015.xlsx]

## Sheet: ACLT-Luc vs. no surgery
DEG: log2FoldChange >1 or log2FoldChange < -1, padj < 0.01
Up-regulated in ACLT-Luc								Down-regulated in ACLT-Luc
baseMean	log2FoldChange	lfcSE	stat	pvalue	padj	gene		baseMean	log2FoldChange	lfcSE	stat	pvalue	padj	gene
10541.8	1.15446	0.0252375	45.7439	0	0	Actn3		3006.7	-2.63737	0.0439812	-59.9659	0	0	Alas2
3980.64	1.49626	0.0354042	42.2621	0	0	Apoe		3404.97	-3.31216	0.0471762	-70.2083	0	0	Car2
6418.28	1.30722	0.031767	41.1502	0	0	Car3		856.378	-3.2805	0.0856347	-38.3081	0	0	Ermap
1463.04	2.87056	0.0624926	45.9344	0	0	Cxcl14		2740.45	-1.72112	0.0420924	-40.8892	0	0	Gpx1
6090.82	1.12811	0.0291735	38.6689	0	0	Des		1390.68	-2.97929	0.065125	-45.7472	0	0	Hmbs
3500.65	1.7662	0.0405481	43.5581	0	0	Fabp4		4281.22	-1.39805	0.034349	-40.7012	0	0	Ltf
2383.27	2.34742	0.0476801	49.2326	0	0	Fam134b		3419.16	-2.24576	0.0451138	-49.7798	0	0	Mki67
1623.29	2.75393	0.0584289	47.133	0	0	Fgl2		10439	-1.46513	0.031428	-46.6187	0	0	S100a8
8440.97	2.04918	0.0296548	69.1011	0	0	Flnc		2597.48	-2.81637	0.0486648	-57.8729	0	0	Slc25a37
3099.98	2.54551	0.0447808	56.8438	0	0	Hk2		3776.75	-3.1237	0.0425048	-73.4905	0	0	Slc4a1
1798.91	2.4287	0.0567387	42.805	0	0	Igfbp5		854.769	-3.64767	0.092007	-39.6456	0	0	Spta1
2082.43	3.04154	0.0538468	56.4851	0	0	Klhl40		1499.61	-2.87063	0.0616329	-46.5763	0	0	Tmcc2
3259.13	1.63853	0.0408991	40.0628	0	0	Lpl		1505.01	-2.60296	0.0593368	-43.8675	0	0	Xpo7
3233.74	2.41806	0.0413504	58.4774	0	0	Mmp13		1634.43	-2.26539	0.0605993	-37.3831	7.35975e-306	3.10403e-303	Bpgm
2275.84	3.45268	0.0569833	60.5911	0	0	Mt1		1875.67	-1.88105	0.0509858	-36.8936	5.86101e-298	2.34516e-295	Tfrc
5601.24	2.11074	0.033657	62.7134	0	0	Prg4		795.922	-3.71729	0.101219	-36.7254	2.87515e-295	1.04341e-292	Hemgn
3044.12	2.74854	0.0452743	60.7086	0	0	Scd1		4145.12	-1.32707	0.0369658	-35.9	3.05375e-282	1.03595e-279	Camp
1187.96	3.40497	0.0748747	45.4756	0	0	Serpina3n		695.583	-3.76668	0.106039	-35.5216	2.28358e-276	7.42402e-274	Trim10
1003.29	3.17877	0.0771921	41.1801	0	0	Slc39a14		5132.77	-1.22175	0.034542	-35.3699	4.96056e-274	1.54819e-271	Cd24a
9699.31	1.65029	0.0289042	57.0952	0	0	Spp1		10133.7	-1.00714	0.0289224	-34.8221	1.12773e-265	3.38427e-263	Ngp
2982.14	2.27919	0.0415033	54.9158	0	0	Trim63		657.739	-3.52925	0.104722	-33.7012	5.55323e-249	1.4941e-246	Kel
2849.15	2.77042	0.0452892	61.1717	0	0	Xirp1		2242.31	-1.50885	0.0453656	-33.2597	1.47715e-242	3.84183e-240	Hmgb2
714.118	4.14725	0.112407	36.8949	5.56887e-298	2.2869e-295	Nr4a3		602.752	-3.57055	0.10805	-33.0452	1.82047e-239	4.65712e-237	Apol11b
1107.76	2.45108	0.0665226	36.8457	3.42345e-297	1.33557e-294	Col4a1		1564.67	-1.85273	0.0563543	-32.8764	4.77268e-237	1.20125e-234	Prdx2
1322.01	2.27637	0.0617844	36.8438	3.67128e-297	1.39733e-294	Ifrd1		853.297	-2.77482	0.0844953	-32.84	1.58398e-236	3.9235e-234	Ube2c
941.836	2.79812	0.0761767	36.732	2.2563e-295	8.38323e-293	Hhatl		1839.8	-1.71246	0.0525843	-32.566	1.24175e-232	3.02774e-230	Mmp8
4785.91	1.23335	0.0340485	36.2232	2.62192e-287	9.29887e-285	Nrap		551.62	-4.66061	0.146924	-31.7212	7.92095e-221	1.7914e-218	Epb4.2
799.745	3.11204	0.0865103	35.973	2.21146e-283	7.66885e-281	Sdc4		731.415	-2.66304	0.084174	-31.6373	1.13421e-219	2.52849e-217	Snca
2075.87	1.76191	0.0492509	35.7741	2.78925e-280	9.26092e-278	Ctsk		630.07	-2.90592	0.0934691	-31.0896	3.32898e-212	7.11626e-210	Rhag
1535.64	1.93839	0.0547366	35.413	1.07759e-274	3.4318e-272	Mrc1		811.528	-2.45636	0.0792807	-30.9831	9.11135e-211	1.82285e-208	Ube2l6
3222.6	1.27655	0.0365145	34.9601	9.1035e-268	2.78549e-265	Plin4		3434.05	-1.09482	0.0355241	-30.8191	1.45265e-208	2.86945e-206	H3f3a
650.42	3.47683	0.0999495	34.7859	3.97535e-265	1.17048e-262	Pde4b		1457.99	-1.76722	0.0577995	-30.575	2.62799e-205	5.00118e-203	Retnlg
822.786	2.7642	0.0795937	34.7288	2.89189e-264	8.35702e-262	Cyp1b1		666.243	-2.64886	0.0871715	-30.3867	8.23036e-203	1.52899e-200	Ctse
669.621	3.2172	0.093966	34.2379	6.61296e-257	1.87628e-254	Il1rn		767.902	-2.43002	0.0801717	-30.3103	8.3976e-202	1.52377e-199	Pigq
1598.87	1.84981	0.0542299	34.1105	5.15681e-255	1.437e-252	Cdkn1a		5581.44	-1.20419	0.0403774	-29.8235	1.93945e-195	3.28969e-193	Lyz2
3165.81	3.58964	0.105473	34.0337	7.08396e-254	1.93939e-251	Mt2		1404.4	-1.7259	0.0585134	-29.4957	3.2654e-191	5.42091e-189	Mkrn1
687.729	3.17327	0.0948557	33.4537	2.2726e-245	6.01082e-243	Igfbp3		695.148	-2.46602	0.0836125	-29.4934	3.49968e-191	5.74868e-189	Cpox
1169.14	1.95446	0.0600578	32.5431	2.62452e-232	6.30087e-230	Tgm2		1923.65	-1.31887	0.0466985	-28.2423	1.77112e-175	2.70965e-173	Metap2
1109.04	1.99819	0.0622412	32.1039	3.88849e-226	9.19392e-224	Srxn1		1726.54	-1.43785	0.0511265	-28.1233	5.07803e-174	7.69346e-172	Epb4.1
1449.09	1.77661	0.0554194	32.0575	1.7241e-225	4.01562e-223	Trf		528.312	-2.62703	0.0959803	-27.3705	6.15543e-165	8.42592e-163	Tal1
1063.27	2.06755	0.0654459	31.5917	4.79288e-219	1.05342e-216	Fstl1		388.323	-4.02182	0.148004	-27.1737	1.33068e-162	1.80568e-160	Nxpe2
685.742	2.70025	0.0857388	31.4939	1.05404e-217	2.28448e-215	Alpk2		539.84	-2.68125	0.0989306	-27.1023	9.24204e-162	1.23267e-159	Cdr2
1382.85	1.74145	0.0560209	31.0858	3.74412e-212	7.89553e-210	Stat3		532.027	-2.56851	0.0961368	-26.7173	2.96354e-157	3.79066e-155	Blvrb
497.822	4.62139	0.148669	31.0851	3.82854e-212	7.96592e-210	Agt		1104.06	-1.58796	0.06013	-26.4087	1.08746e-153	1.34681e-151	Smc4
4315.25	1.15228	0.0371576	31.0107	3.86786e-211	7.8387e-209	Ahnak		2130.4	-1.16748	0.0442199	-26.4017	1.30992e-153	1.60955e-151	Hmgn2
636.262	2.79439	0.0907981	30.7758	5.51675e-208	1.07611e-205	Thbd		1305.25	-1.6132	0.0615006	-26.2306	1.1886e-151	1.44907e-149	Top2a
679.652	2.54669	0.0834023	30.535	8.93265e-205	1.67945e-202	Ankrd1		381.397	-3.6531	0.1407	-25.9637	1.27346e-148	1.48301e-146	Dmtn
1948.22	1.37245	0.0451797	30.3774	1.09079e-202	2.00257e-200	Lrp1		398.847	-3.48629	0.134305	-25.9581	1.47302e-148	1.70271e-146	Rhd
3168.2	1.11303	0.0368746	30.1842	3.81783e-200	6.84796e-198	Glul		1496.38	-1.40664	0.0543617	-25.8756	1.2551e-147	1.41926e-145	Fech
605.645	2.78936	0.0927157	30.0851	7.58265e-199	1.34463e-196	Ankrd33b		614.147	-2.22314	0.0861688	-25.7999	8.90062e-147	9.92101e-145	Abcb10
622.72	2.69228	0.0901394	29.8679	5.13884e-196	8.81226e-194	Slc25a25		815.392	-1.9402	0.075506	-25.6959	1.2985e-145	1.417e-143	Ranbp10
1391.81	1.63248	0.0550233	29.6689	1.93268e-193	3.24295e-191	Ctsl		2205.36	-1.16134	0.0452459	-25.6672	2.71586e-145	2.92282e-143	Ppbp
632.774	2.60449	0.0884729	29.4383	1.77988e-190	2.8634e-188	Sfrp4		1041.69	-1.57367	0.0614441	-25.6114	1.13831e-144	1.20022e-142	Mxd1
521.348	3.12627	0.107955	28.959	2.15974e-184	3.43905e-182	Adamts1		524.045	-2.33797	0.0928039	-25.1926	4.82553e-140	4.82707e-138	Dhrs11
590.381	2.50727	0.0880968	28.4604	3.62597e-178	5.71548e-176	Cnksr1		716.843	-1.9231	0.076507	-25.1362	2.00011e-139	1.988e-137	Csf3r
1184.8	1.71222	0.0601924	28.4457	5.5025e-178	8.58666e-176	Ddit4		494.427	-2.44797	0.0984494	-24.8652	1.77071e-136	1.74885e-134	Ppox
1182.1	1.7193	0.0611473	28.1174	6.00048e-174	9.00361e-172	Rcan1		1401	-1.33672	0.0555205	-24.0761	4.44845e-128	4.20715e-126	Ncf1
3017.78	1.13032	0.0404451	27.947	7.1642e-172	1.06474e-169	Ddx3x		358.746	-2.98325	0.124391	-23.9828	4.20391e-127	3.92826e-125	Trim59
640.567	2.33375	0.0835279	27.9398	8.76539e-172	1.29041e-169	Col4a2		367.595	-3.00387	0.125961	-23.8475	1.07463e-125	9.80675e-124	Tspan33
615.201	2.55094	0.0917382	27.8068	3.59292e-170	5.23996e-168	Steap4		694.15	-1.88158	0.0790839	-23.7922	4.02119e-125	3.60636e-123	Gm15800
1591.29	1.40914	0.0507759	27.7522	1.63806e-169	2.34513e-167	Atp2a2		382.07	-2.74732	0.115636	-23.7583	9.02738e-125	8.04985e-123	Isg20
1743.14	1.40046	0.0505374	27.7113	5.10835e-169	7.24689e-167	Got1		297.526	-3.86073	0.164713	-23.4391	1.70807e-121	1.5059e-119	Add2
509.476	2.84181	0.103357	27.4951	2.01056e-166	2.82656e-164	Adipoq		465.426	-2.34058	0.0998572	-23.4393	1.6991e-121	1.5059e-119	Cdc25b
729.209	2.20724	0.0803557	27.4684	4.19391e-166	5.84338e-164	Rora		971.731	-1.53984	0.0657046	-23.4358	1.84555e-121	1.61797e-119	Arrb1
1406.3	1.7177	0.062662	27.4121	1.96572e-165	2.71461e-163	Pde4d		363.198	-2.91465	0.124764	-23.3613	1.05674e-120	9.21252e-119	Slc43a1
920.983	1.81017	0.0666731	27.15	2.53441e-162	3.40943e-160	Klhl30		680.525	-1.80814	0.0777008	-23.2706	8.80499e-120	7.63344e-118	E2f2
539.034	2.52087	0.0931325	27.0676	2.37252e-161	3.13755e-159	Nfil3		571.625	-1.98216	0.085783	-23.1067	3.96534e-118	3.38138e-116	Rsad2
541.939	2.48863	0.0926803	26.8517	8.0547e-159	1.05625e-156	Myh7		1393.55	-1.26932	0.0557746	-22.7581	1.19416e-114	9.91219e-113	Slfn4
771.077	2.03065	0.0758354	26.7771	5.97903e-158	7.77523e-156	Ccl9		1238.93	-1.28014	0.0562744	-22.7482	1.4951e-114	1.23445e-112	Ncoa4
872.297	1.90724	0.0712987	26.75	1.23475e-157	1.59242e-155	Emp1		490.673	-2.22738	0.0981831	-22.686	6.16531e-114	5.03715e-112	Lmo2
2261.05	1.14559	0.0430674	26.5999	6.80594e-156	8.63468e-154	Mknk2		536.507	-2.00638	0.0891939	-22.4946	4.68489e-112	3.74911e-110	Ccna2
782.715	2.04971	0.0773122	26.5121	7.02336e-155	8.83867e-153	Lepr		862.19	-1.47776	0.0668779	-22.0963	3.42822e-108	2.59696e-106	2018-03-02
1837.89	1.22136	0.0461302	26.4764	1.81069e-154	2.26047e-152	Sorbs1		270.704	-3.36907	0.152825	-22.0453	1.06076e-107	7.9967e-106	Klf1
923.546	1.78595	0.0683929	26.113	2.59474e-150	3.13884e-148	Errfi1		244.228	-4.11349	0.190425	-21.6017	1.73288e-103	1.28769e-101	Slfn14
2530.66	1.11467	0.0427374	26.0817	5.87386e-150	7.0509e-148	Pink1		16722.2	-1.42876	0.0664205	-21.5108	1.23484e-102	9.08948e-101	S100a9
1028.2	1.74222	0.0668148	26.0753	6.95128e-150	8.28051e-148	Ptpn3		481.77	-2.05053	0.0962258	-21.3096	9.24646e-101	6.74257e-99	Nfe2
2767.22	1.12041	0.0430841	26.0051	4.33174e-149	5.12096e-147	Mylk2		236.314	-3.89654	0.183014	-21.2909	1.37842e-100	1.00047e-98	Cldn13
1080.79	1.6335	0.0628931	25.9727	1.0078e-148	1.18246e-146	Lgmn		996.962	-1.45372	0.0686657	-21.1709	1.77095e-99	1.2619e-97	Prg2
579.928	2.33306	0.0899757	25.9299	3.06403e-148	3.51575e-146	Apod		393.379	-2.19907	0.104831	-20.9773	1.05684e-97	7.3955e-96	Car1
336.158	3.8933	0.150426	25.8818	1.06804e-147	1.21656e-145	Angpt2		408.211	-2.24734	0.107631	-20.8801	8.1236e-97	5.63417e-95	Cenpf
546.029	2.28797	0.0889536	25.7209	6.82509e-146	7.50039e-144	Nr4a1		1113.36	-1.27461	0.0610967	-20.8622	1.18202e-96	8.12575e-95	F630028O10Rik
601.779	2.21263	0.0861877	25.6723	2.38558e-145	2.5852e-143	Sik1		573.32	-1.77101	0.0848956	-20.861	1.21107e-96	8.2889e-95	Rrm2
1638.96	1.31934	0.0514178	25.6593	3.33303e-145	3.56246e-143	Slc38a2		334.971	-2.51425	0.121256	-20.735	1.67288e-95	1.11086e-93	Ift140
436.369	2.84309	0.110951	25.6248	8.06955e-145	8.56635e-143	Il1r1		1371.51	-3.56151	0.171778	-20.7332	1.74014e-95	1.14927e-93	Gypa
1366.77	1.3639	0.0533804	25.5506	5.40959e-144	5.66555e-142	Hspb8		1232.39	-1.14513	0.0555743	-20.6054	2.45349e-94	1.57559e-92	Grina
455.358	2.6394	0.103598	25.4774	3.51249e-143	3.65416e-141	Nupr1		285.954	-2.73141	0.132824	-20.5641	5.75058e-94	3.67778e-92	Uros
787.305	1.90201	0.0751583	25.3067	2.69655e-141	2.78673e-139	Ncor2		223.887	-3.84716	0.187997	-20.4639	4.51481e-93	2.85237e-91	Ypel4
1373.46	1.35534	0.0536894	25.2441	1.31316e-140	1.34815e-138	Atp1a1		350.613	-2.2873	0.11204	-20.4149	1.23256e-92	7.69362e-91	Fam117a
509.837	2.33238	0.0924319	25.2335	1.71731e-140	1.75155e-138	Tiparp		602.597	-1.71277	0.0840524	-20.3774	2.65395e-92	1.65e-90	2018-03-08
1221.02	1.48248	0.0588399	25.1952	4.52362e-140	4.55426e-138	Txnrd1		452.395	-2.04846	0.101111	-20.2596	2.92128e-91	1.78771e-89	Nusap1
1199.81	1.38741	0.0561682	24.701	1.04408e-134	1.02471e-132	Igfbp4		431.686	-2.0063	0.0994574	-20.1725	1.7088e-90	1.03758e-88	Prc1
446.867	2.67335	0.10831	24.6824	1.65077e-134	1.61002e-132	Pappa		956.81	-1.33362	0.0664346	-20.0742	1.2405e-89	7.44536e-88	Ank1
1471.68	1.25875	0.0517822	24.3086	1.59079e-130	1.52296e-128	Mbnl2		262.034	-2.77252	0.138255	-20.0537	1.8741e-89	1.12051e-87	Slc6a9
308.886	3.42451	0.143153	23.9219	1.81126e-126	1.68243e-124	Adamts9		233.043	-3.22372	0.1609	-20.0355	2.69876e-89	1.60741e-87	Fhdc1
1762.59	1.13882	0.0476786	23.8855	4.33814e-126	3.98216e-124	Lpin1		431.056	-1.93898	0.0975844	-19.8697	7.43957e-88	4.34811e-86	Fzr1
456.384	2.37898	0.0998526	23.8249	1.84361e-125	1.67265e-123	Socs3		643.349	-1.53037	0.0770756	-19.8554	9.89582e-88	5.7621e-86	Kif11
994.088	1.51644	0.0637345	23.793	3.94208e-125	3.55584e-123	Asb5		366.615	-2.19502	0.110712	-19.8264	1.76111e-87	1.01786e-85	Specc1
2434.83	1.04089	0.044797	23.2357	1.98475e-119	1.71116e-117	Sqstm1		785.2	-1.41164	0.0713632	-19.781	4.33816e-87	2.49804e-85	Nt5c3
561.54	1.99282	0.086128	23.1379	1.92379e-118	1.64949e-116	Smad3		1064.57	-1.21748	0.0616145	-19.7597	6.61645e-87	3.79595e-85	D17H6S56E-5
480.729	2.29766	0.0994917	23.094	5.32393e-118	4.51521e-116	Tubb6		700.516	-1.42909	0.0727788	-19.6361	7.60263e-86	4.34575e-84	Rnf123
621.135	1.85851	0.0808682	22.9819	7.07022e-117	5.90004e-115	Mafk		999.355	-1.23309	0.0630116	-19.5693	2.82334e-85	1.59631e-83	Arl6ip1
2011.68	1.00982	0.0445075	22.6887	5.79546e-114	4.75991e-112	Adck3		385.467	-2.01355	0.104181	-19.3275	3.15193e-83	1.75039e-81	Birc5
315.235	2.88473	0.128011	22.5351	1.88178e-112	1.52151e-110	Vgll2		299.934	-2.46628	0.127871	-19.2873	6.87331e-83	3.79004e-81	Alad
1125.36	1.3039	0.0579263	22.5097	3.33477e-112	2.68243e-110	Pnpla2		805.142	-1.43872	0.0746612	-19.27	9.60261e-83	5.27636e-81	Tfdp2
764.916	1.62847	0.0725053	22.46	1.02151e-111	8.0508e-110	Tead1		541.967	-1.71329	0.089442	-19.1553	8.74622e-82	4.75557e-80	Rab44
365.641	2.58311	0.115066	22.449	1.31006e-111	1.02731e-109	Ldlr		461.387	-1.7615	0.0921429	-19.1171	1.8204e-81	9.82955e-80	Mfsd2b
1035.53	1.54921	0.0691424	22.4061	3.42936e-111	2.64926e-109	Map4k4		872.706	-1.35062	0.0708293	-19.0687	4.59447e-81	2.4723e-79	Adpgk
1112.61	1.34639	0.060093	22.4051	3.50705e-111	2.69594e-109	Gpt2		691.671	-1.50544	0.0792295	-19.001	1.67358e-80	8.88307e-79	Gtpbp2
1850.73	1.07542	0.0482387	22.2938	4.2466e-110	3.24844e-108	Fabp3		276.164	-2.4532	0.129283	-18.9754	2.72276e-80	1.43059e-78	Zfpm1
1220.25	1.32747	0.0604945	21.9437	9.95302e-107	7.46716e-105	Ankrd2		1085.51	-1.12328	0.0592684	-18.9524	4.22126e-80	2.2031e-78	Tmpo
1806.17	1.00774	0.0464487	21.6957	2.25499e-104	1.68369e-102	Hadhb		254.052	-2.72104	0.14395	-18.9027	1.0837e-79	5.59971e-78	Ces2g
288.092	3.08347	0.143284	21.5199	1.01353e-102	7.49581e-101	Akap12		827.654	-1.30068	0.0693945	-18.7433	2.19386e-78	1.11054e-76	St3gal5
236.644	4.10335	0.191133	21.4686	3.0609e-102	2.2425e-100	Tnfsf11		907.125	-1.22124	0.0651566	-18.7432	2.19901e-78	1.11054e-76	Ubac1
1167.46	1.36209	0.0640042	21.2812	1.69634e-100	1.22553e-98	Il6st		506.656	-1.65518	0.0895893	-18.4751	3.27352e-76	1.62686e-74	Brpf3
636.143	1.67491	0.0789601	21.2121	7.38831e-100	5.31311e-98	C4b		823.874	-1.30314	0.070812	-18.4028	1.24788e-75	6.14297e-74	Kpna2
372.046	2.30691	0.109007	21.1629	2.09995e-99	1.48953e-97	Adamts5		598.547	-1.45531	0.0798042	-18.2361	2.66985e-74	1.28988e-72	Mpp1
471.014	1.96849	0.0935658	21.0386	2.90797e-98	2.04409e-96	Sphk1		578.352	-1.53426	0.0844069	-18.177	7.85305e-74	3.78231e-72	Carhsp1
602.791	1.71821	0.0823496	20.8648	1.11898e-96	7.72641e-95	Mustn1		611.257	-1.40572	0.0774675	-18.1459	1.38394e-73	6.6044e-72	Otud5
759.758	1.57178	0.0756345	20.7812	6.39983e-96	4.32335e-94	Ghr		172.08	-3.72403	0.205932	-18.0838	4.27879e-73	2.03568e-71	Tspo2
1057.99	1.25463	0.0604511	20.7544	1.11924e-95	7.49604e-94	Sgk1		305.578	-2.12748	0.117811	-18.0583	6.78417e-73	3.21784e-71	Cdca3
598.489	1.65874	0.0799469	20.748	1.27726e-95	8.51782e-94	Bag3		468.642	-1.7562	0.0979587	-17.9279	7.14135e-72	3.32659e-70	Urod
270.142	2.87688	0.138758	20.733	1.74545e-95	1.14927e-93	Socs2		333.275	-1.95116	0.109298	-17.8517	2.80319e-71	1.29803e-69	Cenpa
497.99	1.84342	0.088915	20.7324	1.76794e-95	1.15919e-93	Ndrg1		316.34	-2.05481	0.115702	-17.7595	1.45605e-70	6.64375e-69	Asb1
581.701	1.66461	0.0806954	20.6284	1.52765e-94	9.89169e-93	Usp2		173.155	-3.32404	0.188459	-17.638	1.25795e-69	5.65715e-68	Pkhd1l1
900.873	1.41313	0.0685311	20.6203	1.803e-94	1.16264e-92	Pfkfb4		826.878	-1.17932	0.0670524	-17.588	3.0419e-69	1.36405e-67	Add1
245.634	5.37541	0.261859	20.5278	1.21455e-93	7.73595e-92	Adamts15		401.083	-1.71074	0.0978535	-17.4826	1.94349e-68	8.56729e-67	Ccnb1
642.672	1.66789	0.0815599	20.4498	6.02965e-93	3.79406e-91	Il4ra		391.274	-1.76656	0.101616	-17.3846	1.07915e-67	4.66484e-66	Cdk1
807.701	1.57803	0.0772954	20.4155	1.21734e-92	7.62913e-91	Lrrc58		323.044	-1.9858	0.114441	-17.3522	1.89781e-67	8.13608e-66	Ccnb2
442.209	1.97686	0.0971775	20.3427	5.38341e-92	3.33366e-90	Cry2		351.953	-1.84593	0.106823	-17.2802	6.63577e-67	2.81389e-65	Cenpe
723.083	1.53538	0.0756551	20.2945	1.43706e-91	8.86378e-90	Bach1		1122.55	-1.0646	0.061746	-17.2416	1.29477e-66	5.46078e-65	Bnip3l
310.105	2.5862	0.127605	20.2672	2.50386e-91	1.53829e-89	Lamb1		795.978	-1.26044	0.0731614	-17.2283	1.63008e-66	6.85646e-65	Smox
321.103	2.3619	0.116942	20.1972	1.03692e-90	6.32076e-89	Fam129b		841.285	-1.17798	0.0686459	-17.1602	5.27621e-66	2.20738e-64	Stom
1020.39	3.45224	0.171393	20.1423	3.14576e-90	1.9027e-88	Ppargc1a		504.548	-1.57152	0.0922244	-17.0402	4.13478e-65	1.70696e-63	Ube2o
1195.76	1.15471	0.0573986	20.1174	5.20126e-90	3.13381e-88	Xbp1		374.348	-1.80084	0.106377	-16.9288	2.76012e-64	1.12459e-62	Slc16a10
631.913	1.59648	0.079781	20.0108	4.43528e-89	2.63166e-87	Sh3pxd2a		488.205	-1.47182	0.0880068	-16.724	8.76648e-63	3.49874e-61	Clcn3
667.789	1.5196	0.0761127	19.9652	1.10664e-88	6.54133e-87	H2-Aa		476.552	-1.55602	0.0934881	-16.644	3.34515e-62	1.3249e-60	Atpif1
210.4	4.95269	0.248169	19.9569	1.30495e-88	7.68442e-87	Rrad		356.333	-1.71286	0.104124	-16.4502	8.36458e-61	3.22295e-59	2018-09-08
440.74	1.88627	0.0945588	19.9481	1.55653e-88	9.13143e-87	Egln3		217.844	-2.38582	0.145062	-16.4469	8.82182e-61	3.39075e-59	Slc14a1
748.322	1.39653	0.0712168	19.6096	1.28058e-85	7.29324e-84	Epas1		146.341	-3.6026	0.219386	-16.4213	1.3462e-60	5.14888e-59	Ankle1
1511.62	1.00041	0.0511179	19.5706	2.75628e-85	1.56407e-83	Cacna1s		259.812	-2.07708	0.126539	-16.4145	1.50602e-60	5.74607e-59	Kif23
763.979	1.45426	0.0743202	19.5675	2.92646e-85	1.64864e-83	Wbp1l		542.969	-1.3858	0.0847757	-16.3467	4.59496e-60	1.7404e-58	Cmas
337.085	2.26669	0.116298	19.4904	1.32479e-84	7.43643e-83	Tmcc3		200.054	-2.52273	0.154649	-16.3126	8.03237e-60	3.02037e-58	Gata1
299.538	2.49931	0.128321	19.4769	1.72265e-84	9.63513e-83	Ackr3		250.311	-2.16488	0.132983	-16.2793	1.38417e-59	5.17985e-58	Fam46c
612.745	1.59293	0.0819044	19.4486	2.99338e-84	1.66827e-82	Maf		266.926	-2.04003	0.125393	-16.2691	1.63555e-59	6.09137e-58	Stx2
1728.64	1.03044	0.0535668	19.2366	1.82907e-82	1.0015e-80	Acp5		141.2	-3.5482	0.220733	-16.0746	3.84294e-58	1.40115e-56	Pdzk1ip1
276.554	2.54236	0.132297	19.217	2.66615e-82	1.45473e-80	Vdr		136.156	-3.99407	0.248701	-16.0598	4.88338e-58	1.77221e-56	1300017J02Rik
374.717	2.03984	0.107065	19.0523	6.28989e-81	3.37298e-79	Shisa2		612.775	-1.30651	0.0814068	-16.0491	5.79676e-58	2.09394e-56	Cxcr2
1214.78	1.06761	0.0560655	19.0421	7.634e-81	4.07975e-79	Ccl6		132.737	-3.92443	0.245446	-15.989	1.52512e-57	5.47115e-56	Gm867
1150.39	1.0894	0.0572638	19.0242	1.07516e-80	5.72623e-79	Myo18b		188.636	-2.47933	0.155353	-15.9593	2.45283e-57	8.7589e-56	Prss34
438.193	1.9209	0.101127	18.995	1.87689e-80	9.92845e-79	Junb		274.801	-1.94114	0.121931	-15.9199	4.61076e-57	1.63154e-55	Anln
339.982	2.13133	0.11232	18.9756	2.71602e-80	1.43059e-78	Cd38		190.768	-2.52617	0.159003	-15.8876	7.72168e-57	2.71389e-55	H2-T24
691.868	1.37331	0.0723899	18.971	2.96341e-80	1.55181e-78	Man2a1		316.538	-1.77718	0.11206	-15.8591	1.21665e-56	4.24737e-55	Spag5
1120.88	1.11513	0.0588986	18.933	6.10251e-80	3.16378e-78	Bnip3		400.63	-1.66076	0.104784	-15.8493	1.42206e-56	4.95339e-55	Atp2b4
789.584	1.35208	0.0716175	18.8792	1.69263e-79	8.68867e-78	Klf9		630.075	-1.18911	0.0751248	-15.8284	1.98113e-56	6.88542e-55	Ube2s
647.484	1.42668	0.0755844	18.8753	1.82097e-79	9.31679e-78	Adam9		394.903	-1.54619	0.0978395	-15.8033	2.95137e-56	1.01669e-54	Vopp1
372.36	1.94363	0.103182	18.837	3.75756e-79	1.91623e-77	Dab2		313.703	-1.95267	0.123621	-15.7956	3.33433e-56	1.14609e-54	Hmmr
871.159	1.28234	0.0681863	18.8065	6.6854e-79	3.39823e-77	Sbno2		260.416	-2.04381	0.12956	-15.775	4.6239e-56	1.58585e-54	Aspm
537.769	1.56531	0.0835546	18.734	2.6172e-78	1.31747e-76	Uap1		469.535	-1.44685	0.0928603	-15.5809	9.81051e-55	3.27122e-53	Pglyrp1
900.238	1.21509	0.0652218	18.6301	1.83072e-77	9.15653e-76	Fermt2		230.005	-2.09301	0.134799	-15.5269	2.28263e-54	7.59498e-53	Dlgap5
244.593	2.58965	0.140243	18.4655	3.91219e-76	1.93809e-74	Serpine1		366.801	-1.71966	0.111069	-15.4829	4.52655e-54	1.49972e-52	Gypc
257.456	2.4544	0.133484	18.3873	1.66146e-75	8.12761e-74	Cd14		750.928	-1.07098	0.0691956	-15.4776	4.91526e-54	1.62506e-52	Psme3
691.451	1.42229	0.0774364	18.3671	2.40728e-75	1.17392e-73	Hif1a		137.895	-3.3742	0.218636	-15.4329	9.82811e-54	3.22201e-52	Apol8
245.2	2.58915	0.14137	18.3147	6.32047e-75	3.07262e-73	Spsb1		443.937	-1.43659	0.0932647	-15.4034	1.55278e-53	5.06927e-52	Ddx26b
430.543	1.74196	0.0954888	18.2426	2.37032e-74	1.14872e-72	Hivep2		495.387	-1.35687	0.0885348	-15.3258	5.14201e-53	1.65787e-51	Smc2
617.267	1.42618	0.0784642	18.1761	7.97674e-74	3.83006e-72	Midn		362.854	-1.55769	0.10237	-15.2164	2.7542e-52	8.70026e-51	Fam213a
1230.67	1.9281	0.107016	18.0169	1.4345e-72	6.76294e-71	Jmjd1c		714.536	-1.08039	0.0710684	-15.2021	3.42283e-52	1.07906e-50	Rrm1
317.679	2.10822	0.118067	17.8562	2.58638e-71	1.20121e-69	Bhlhe40		120.326	-3.97662	0.262124	-15.1708	5.52199e-52	1.73731e-50	Samd11
745.929	1.29276	0.0725177	17.8269	4.37186e-71	2.01843e-69	Csrp3		287.816	-1.81051	0.119683	-15.1276	1.06587e-51	3.33323e-50	Cdca8
786.919	1.2627	0.0708962	17.8106	5.85184e-71	2.68582e-69	Pcnx		563.467	-1.21742	0.080484	-15.1263	1.08679e-51	3.39188e-50	Glrx5
340.853	2.02649	0.113995	17.7769	1.06687e-70	4.88228e-69	Zfp703		189.12	-2.2926	0.151935	-15.0894	1.90179e-51	5.90009e-50	Epor
318.104	2.04058	0.115131	17.724	2.73755e-70	1.24185e-68	Ip6k3		485.506	-1.32172	0.087842	-15.0465	3.63827e-51	1.11762e-49	Rasgrp2
170.455	5.10728	0.289392	17.6483	1.0482e-69	4.72749e-68	Pi15		456.043	-1.49834	0.0996663	-15.0335	4.42809e-51	1.35757e-49	Ncapd2
1107.43	1.09994	0.0628153	17.5108	1.18583e-68	5.2871e-67	Ctss		462.739	-1.38373	0.0923393	-14.9853	9.16251e-51	2.80355e-49	Gclm
349	1.92993	0.110253	17.5046	1.32262e-68	5.88017e-67	Map3k6		503.824	-1.25545	0.0840365	-14.9393	1.82803e-50	5.54988e-49	Tpx2
473.596	1.57017	0.0897228	17.5003	1.42608e-68	6.32217e-67	Ugdh		335.065	-1.63097	0.109551	-14.8877	3.95945e-50	1.19051e-48	Myb
802.96	1.24208	0.0710312	17.4865	1.81723e-68	8.03341e-67	Nup210		196.662	-2.18433	0.14673	-14.8867	4.02104e-50	1.2067e-48	Fbxo5
513.786	1.47546	0.0843995	17.4819	1.97001e-68	8.65974e-67	Klhl21		163.994	-2.50188	0.168132	-14.8804	4.41532e-50	1.31994e-48	Gpsm2
349.774	1.86816	0.107139	17.4368	4.33888e-68	1.89659e-66	Aebp1		338.973	-1.55972	0.105324	-14.8087	1.28671e-49	3.81734e-48	Arhgap4
298.664	2.02665	0.116302	17.4257	5.26318e-68	2.2878e-66	Ppara		766.141	-1.01905	0.0691754	-14.7314	4.05272e-49	1.19101e-47	Slc25a51
172.378	5.33221	0.306094	17.4202	5.79847e-68	2.51348e-66	Adamts4		477.412	-1.28317	0.0877792	-14.6182	2.15079e-48	6.16967e-47	Dcaf12
533.325	1.54903	0.0891159	17.3822	1.12622e-67	4.85488e-66	Abca1		226.505	-1.93616	0.132742	-14.5859	3.45427e-48	9.85446e-47	Sppl2b
505.647	1.59495	0.0918924	17.3567	1.75475e-67	7.54348e-66	Fndc3b		118.352	-3.47563	0.23994	-14.4854	1.49804e-47	4.2273e-46	Sowaha
219.277	2.53423	0.146221	17.3315	2.71928e-67	1.16258e-65	Sdc1		267.543	-1.74229	0.120293	-14.4836	1.53758e-47	4.33104e-46	Ache
361.26	1.95366	0.112827	17.3156	3.5894e-67	1.5304e-65	Cdh5		196.195	-2.12621	0.147027	-14.4613	2.12667e-47	5.9581e-46	Padi4
498.381	1.46614	0.0850258	17.2435	1.25245e-66	5.29659e-65	Nid1		391.86	-1.43298	0.0992005	-14.4453	2.68551e-47	7.49684e-46	Map4k2
162.045	3.29956	0.192143	17.1725	4.26936e-66	1.79095e-64	Wnt4		360.885	-1.61904	0.112098	-14.4431	2.77054e-47	7.72041e-46	Tbcel
596.469	1.3799	0.080489	17.144	6.96883e-66	2.90772e-64	Ehd4		218.969	-2.04567	0.142366	-14.369	8.09653e-47	2.2205e-45	Slc25a38
185.964	2.81661	0.164627	17.1091	1.26962e-65	5.26924e-64	Sema4c		651.405	-1.0608	0.0739746	-14.34	1.23009e-46	3.35001e-45	Vasp
611.762	1.36506	0.0800768	17.0469	3.68507e-65	1.52535e-63	Nfkbia		352.867	-1.46758	0.103358	-14.1991	9.28319e-46	2.48481e-44	Pram1
278.223	2.08316	0.122263	17.0383	4.26677e-65	1.7568e-63	Rusc2		191.071	-2.15998	0.152943	-14.1228	2.74972e-45	7.30995e-44	Kcnn4
224.817	2.48152	0.146314	16.9602	1.6176e-64	6.62538e-63	Trp53i11		682.288	-1.01635	0.0719809	-14.1197	2.87225e-45	7.6227e-44	Cnn2
288.927	2.04388	0.120677	16.9369	2.40668e-64	9.83147e-63	Nt5e		258.783	-1.7971	0.128651	-13.9688	2.41758e-44	6.34055e-43	Samd14
569.482	1.36718	0.0809277	16.8938	4.99496e-64	2.02985e-62	Tmed5		370.991	-1.40921	0.10099	-13.9539	2.97997e-44	7.78934e-43	Ifrd2
414.963	1.63693	0.096949	16.8844	5.86107e-64	2.37564e-62	Rgs2		128.025	-2.90084	0.208142	-13.9368	3.78414e-44	9.85835e-43	Mcpt8
421.994	1.59201	0.0944856	16.8492	1.06281e-63	4.29667e-62	Rnf149		460.882	-1.25971	0.0907994	-13.8735	9.16399e-44	2.34433e-42	Rb1
357.392	1.72216	0.102395	16.8188	1.77737e-63	7.16687e-62	Ets2		257.416	-1.68928	0.121997	-13.8469	1.32885e-43	3.37182e-42	Kif15
300.353	1.94426	0.115656	16.8107	2.03867e-63	8.19933e-62	Tnnt1		238.421	-1.74861	0.126298	-13.8451	1.36224e-43	3.44534e-42	Nuf2
143.903	4.45912	0.266374	16.74	6.69329e-63	2.67817e-61	Serpina3m		475.712	-1.27855	0.0923878	-13.8389	1.48421e-43	3.74775e-42	Gid8
787.596	1.12372	0.0676549	16.6096	5.93826e-62	2.34006e-60	Aff4		358.745	-1.40995	0.102623	-13.7392	5.91539e-43	1.4699e-41	Ncapd3
507.753	1.59177	0.0962919	16.5307	2.20649e-61	8.60805e-60	Cebpb		107.068	-3.21581	0.234173	-13.7326	6.47593e-43	1.60153e-41	Fn3k
205.485	2.45948	0.149154	16.4895	4.36203e-61	1.69749e-59	Mmp19		147.338	-2.37916	0.173356	-13.7241	7.28141e-43	1.79789e-41	Ear1
397.057	1.64801	0.0999856	16.4825	4.90415e-61	1.89899e-59	Synj2		358.924	-1.39542	0.101842	-13.7019	9.89016e-43	2.43432e-41	Cd52
858.239	1.09264	0.0663283	16.4732	5.71397e-61	2.20709e-59	Synpo2		201.8	-1.9995	0.146048	-13.6907	1.15352e-42	2.82584e-41	Ptdss2
389.67	1.5995	0.0973351	16.4329	1.11279e-60	4.26661e-59	Lgals3bp		206.752	-1.90072	0.138851	-13.6889	1.18265e-42	2.89267e-41	Spc25
150.621	3.20125	0.195659	16.3614	3.60995e-60	1.37064e-58	Serpina3f		261.331	-1.64358	0.120101	-13.6849	1.24943e-42	3.04647e-41	Kifc1
530.461	1.39054	0.0851434	16.3318	5.86575e-60	2.21099e-58	Rabgef1		103.795	-3.33086	0.243447	-13.6821	1.2992e-42	3.16288e-41	Btnl10
545.6	1.37146	0.0841714	16.2936	1.09559e-59	4.10979e-58	Mafb		372.012	-1.34442	0.0987776	-13.6106	3.46339e-42	8.40533e-41	Tacc3
158.257	3.11776	0.192058	16.2335	2.9254e-59	1.08177e-57	Serpina3c		455.645	-1.27041	0.0937215	-13.5552	7.38478e-42	1.78114e-40	AI662270
496.157	1.46342	0.0904265	16.1835	6.5964e-59	2.42775e-57	Tmbim1		190.677	-2.24044	0.165591	-13.53	1.04065e-41	2.50607e-40	Fam210b
535.673	1.34619	0.0832198	16.1763	7.41759e-59	2.72357e-57	Stab1		173.863	-2.10845	0.156372	-13.4836	1.95387e-41	4.65499e-40	Ift80
949.901	1.04327	0.0645084	16.1727	7.86166e-59	2.87984e-57	Idh2		324.063	-1.51286	0.112404	-13.459	2.72396e-41	6.46993e-40	H2afx
173.835	2.66797	0.165189	16.151	1.11702e-58	4.08223e-57	Mrap		222.2	-1.7549	0.13132	-13.3635	9.87868e-41	2.31815e-39	Ckap2l
502.786	1.37111	0.0857527	15.9891	1.52137e-57	5.47026e-56	Fosl2		379.82	-1.30843	0.0979361	-13.3601	1.03451e-40	2.42394e-39	Incenp
129.536	4.11843	0.258	15.9629	2.31616e-57	8.28982e-56	Myod1		194.179	-1.95471	0.146533	-13.3398	1.35889e-40	3.16499e-39	Gch1
334.488	1.74371	0.109328	15.9494	2.87851e-57	1.02555e-55	Mmp14		318.608	-1.4329	0.107495	-13.3299	1.55025e-40	3.60532e-39	Ncapg2
675.945	1.16742	0.0733599	15.9137	5.09488e-57	1.79877e-55	Ampd3		172.239	-2.08231	0.1564	-13.314	1.92046e-40	4.45302e-39	Endod1
212.5	2.43659	0.153256	15.8988	6.45742e-57	2.27467e-55	Sh3pxd2b		391.533	-1.29347	0.0978834	-13.2144	7.24631e-40	1.66292e-38	Slc25a39
350.184	1.69959	0.107056	15.8757	9.341e-57	3.27565e-55	Mfge8		480.716	-1.1317	0.0859349	-13.1693	1.31839e-39	3.01223e-38	Usp32
170.795	2.64089	0.166849	15.828	1.99502e-56	6.9183e-55	Cldn5		238.12	-1.65019	0.125391	-13.1604	1.48274e-39	3.38278e-38	Neil3
246.921	2.11308	0.13354	15.8235	2.14105e-56	7.40821e-55	Arhgap26		524.363	-1.07739	0.0821025	-13.1225	2.44655e-39	5.55726e-38	Xpo1
416.463	1.55754	0.0990196	15.7296	9.47662e-56	3.24304e-54	AI607873		433.622	-1.19741	0.0915395	-13.0808	4.24007e-39	9.58931e-38	Fam53b
904.695	1.02699	0.0653235	15.7217	1.0746e-55	3.6694e-54	Ppp1r2		182.345	-1.94877	0.149646	-13.0225	9.11284e-39	2.055e-37	Kif4
175.688	2.57869	0.164203	15.7043	1.41431e-55	4.81163e-54	Inhbb		211.492	-1.73457	0.133501	-12.9929	1.34291e-38	3.01527e-37	Psrc1
147.956	2.95804	0.188359	15.7042	1.41527e-55	4.81163e-54	Maff		345.934	-1.33686	0.102922	-12.9891	1.41097e-38	3.16354e-37	Pnpo
692.777	1.14836	0.0732656	15.6739	2.28219e-55	7.7253e-54	Gaa		155.567	-2.13503	0.164445	-12.9832	1.52326e-38	3.41039e-37	Tnfrsf14
299.592	1.76805	0.112804	15.6736	2.29381e-55	7.74782e-54	Pi4k2a		323.253	-1.40635	0.108372	-12.977	1.65192e-38	3.69316e-37	Wfdc21
449.838	1.45222	0.0927513	15.6571	2.97088e-55	9.99151e-54	Lrig1		300.313	-1.51664	0.117086	-12.9533	2.25068e-38	5.01742e-37	Racgap1
677.284	1.13028	0.0723047	15.6322	4.39242e-55	1.46774e-53	Ctla2a		440.428	-1.16983	0.0903397	-12.9493	2.37177e-38	5.27981e-37	Hk1
902.343	1.00893	0.0651298	15.491	3.99029e-54	1.32486e-52	Bgn		490.882	-1.10169	0.0852114	-12.929	3.08944e-38	6.86762e-37	Eif2ak1
289.782	1.77654	0.114982	15.4506	7.4779e-54	2.46708e-52	Slc41a3		448.275	-1.15165	0.0894954	-12.8682	6.79312e-38	1.50578e-36	Pde7a
541.846	1.28333	0.0830962	15.4439	8.29067e-54	2.72945e-52	Pfkfb3		393.125	-1.27277	0.0993521	-12.8107	1.42805e-37	3.14312e-36	Hagh
194.733	2.40267	0.155621	15.4393	8.91305e-54	2.92817e-52	Iigp1		96.6568	-3.12324	0.245487	-12.7226	4.42859e-37	9.66548e-36	Slc38a5
301.08	1.75998	0.114661	15.3493	3.57858e-53	1.16099e-51	Osmr		214.28	-1.70092	0.134094	-12.6845	7.20777e-37	1.57091e-35	Pi16
664.998	1.13069	0.0737297	15.3357	4.41658e-53	1.42989e-51	Col6a3		254.9	-1.62381	0.128235	-12.6628	9.50887e-37	2.06378e-35	Lrrc30
679.235	1.13656	0.074152	15.3275	5.01033e-53	1.61876e-51	Art3		523.452	-1.06698	0.0843015	-12.6566	1.02795e-36	2.22486e-35	Arf5
290.453	1.88583	0.123058	15.3247	5.22992e-53	1.68274e-51	Ifi204		114.949	-2.72566	0.216217	-12.6061	1.95344e-36	4.20462e-35	Mylk3
338.055	1.67537	0.109375	15.3177	5.82091e-53	1.86904e-51	Ms4a6d		226.469	-1.62588	0.129401	-12.5647	3.30233e-36	7.08842e-35	Kif22
831.27	1.00335	0.0655937	15.2965	8.06998e-53	2.58587e-51	Cd74		390.285	-1.19343	0.0955894	-12.485	9.01933e-36	1.91753e-34	Myo1f
541.827	1.24612	0.0815584	15.2789	1.05758e-52	3.38189e-51	Lmcd1		86.0632	-3.45606	0.276898	-12.4814	9.435e-36	2.00317e-34	Art4
338.979	1.63322	0.106963	15.2691	1.22822e-52	3.91951e-51	Adcy9		171.805	-1.94239	0.156675	-12.3976	2.6929e-35	5.70187e-34	Hebp1
181.66	2.42141	0.158883	15.2402	1.91283e-52	6.07936e-51	Ednrb		216.587	-1.69225	0.137008	-12.3515	4.78126e-35	1.00963e-33	Abca8a
333.665	1.64803	0.108241	15.2256	2.39089e-52	7.58331e-51	Tgfbr3		158.579	-1.99414	0.162244	-12.291	1.0128e-34	2.12429e-33	Galnt10
236.57	2.05698	0.135778	15.1495	7.63059e-52	2.39107e-50	Timp1		400.339	-1.15119	0.0937328	-12.2816	1.13704e-34	2.38169e-33	Fcnb
770.246	1.08238	0.0718096	15.0729	2.4398e-51	7.53923e-50	Thbs4		412.319	-1.1923	0.0971252	-12.2759	1.21986e-34	2.55174e-33	Lmnb1
418.37	1.40682	0.0933866	15.0645	2.77347e-51	8.55337e-50	Serpina3g		387.694	-1.16981	0.0953642	-12.2668	1.36612e-34	2.85385e-33	Itgb2l
131.75	3.07969	0.204492	15.0602	2.95857e-51	9.1062e-50	Sox4		82.2656	-3.71517	0.303137	-12.2558	1.56493e-34	3.2648e-33	Snx22
337.407	1.63367	0.109136	14.9691	1.16935e-50	3.57097e-49	Tnfrsf12a		164.059	-1.94329	0.159569	-12.1784	4.05098e-34	8.32879e-33	Esco2
318.117	1.68381	0.112794	14.9282	2.1595e-50	6.53081e-49	Rin2		178.854	-1.85796	0.152643	-12.1719	4.38585e-34	9.00542e-33	Casc5
476.553	1.36784	0.0918735	14.8883	3.92564e-50	1.18338e-48	Gja1		228.145	-1.59552	0.131728	-12.1122	9.10165e-34	1.85905e-32	C330027C09Rik
627.353	1.14963	0.0772174	14.8883	3.92816e-50	1.18338e-48	Gna13		159.423	-1.89377	0.156354	-12.1121	9.11644e-34	1.85963e-32	Fignl1
142.025	2.7861	0.187213	14.8819	4.31768e-50	1.29323e-48	Gm13889		101.241	-2.64209	0.218597	-12.0866	1.24368e-33	2.53032e-32	Dyrk3
349.066	1.61068	0.108362	14.8639	5.65566e-50	1.68429e-48	Gpr157		396.808	-1.20516	0.100046	-12.046	2.03605e-33	4.13705e-32	Mcemp1
372.163	1.53783	0.1036	14.8439	7.62107e-50	2.26527e-48	Pdzrn3		429.827	-1.18597	0.0987383	-12.0113	3.10024e-33	6.28302e-32	Bsdc1
228.793	1.92565	0.130057	14.8062	1.33554e-49	3.95467e-48	Ppard		188.02	-1.82196	0.151926	-11.9924	3.89442e-33	7.8619e-32	Knstrn
391.609	1.44427	0.0975587	14.8041	1.37784e-49	4.0722e-48	H6pd		132.24	-2.19105	0.183174	-11.9616	5.64706e-33	1.13706e-31	Arhgef39
176.333	2.28502	0.155413	14.7028	6.18148e-49	1.80641e-47	Tnnc1		172.725	-1.83876	0.154067	-11.9348	7.79259e-33	1.56302e-31	Espl1
277.085	1.72451	0.117699	14.6518	1.31168e-48	3.78351e-47	Medag		237.188	-1.48783	0.124824	-11.9194	9.37717e-33	1.87363e-31	Cdc20
467.221	1.37215	0.0937103	14.6425	1.50514e-48	4.33353e-47	Lmo7		276.099	-1.39575	0.117397	-11.8891	1.34903e-32	2.68515e-31	Mcm2
110.469	3.55297	0.242811	14.6327	1.73849e-48	4.99616e-47	Bmpr1b		322.129	-1.26466	0.106675	-11.8553	2.02057e-32	4.00139e-31	Uba7
135.465	2.86338	0.195922	14.6149	2.25577e-48	6.45895e-47	Egr1		266.946	-1.3731	0.115837	-11.8538	2.05692e-32	4.06821e-31	Grap2
488.108	1.27029	0.0869771	14.6049	2.61349e-48	7.46949e-47	Zfp36l1		164.482	-1.84509	0.155731	-11.8479	2.20579e-32	4.35713e-31	Hace1
776.223	1.01706	0.0697964	14.5718	4.24373e-48	1.20846e-46	C1qb		177.284	-1.72614	0.146239	-11.8035	3.74228e-32	7.36422e-31	Uhrf1
318.117	1.55472	0.106812	14.5558	5.36882e-48	1.52328e-46	Slc41a1		307.258	-1.25504	0.106394	-11.7961	4.08623e-32	8.02083e-31	Slbp
577.456	1.19843	0.0827602	14.4808	1.60254e-47	4.50588e-46	Igfbp7		154.001	-1.90126	0.161768	-11.753	6.816e-32	1.33455e-30	Kif18b
745.112	1.04042	0.0719879	14.4527	2.41216e-47	6.74585e-46	Asph		182.278	-1.68634	0.143548	-11.7476	7.26283e-32	1.42026e-30	Isg15
652.005	1.05205	0.0728467	14.442	2.81561e-47	7.832e-46	Galnt2		189.967	-1.77951	0.151673	-11.7325	8.68203e-32	1.69142e-30	Ncapg
406.679	1.38485	0.0959187	14.4377	2.99518e-47	8.31669e-46	Fry		121.329	-2.20162	0.18817	-11.7002	1.27212e-31	2.46909e-30	Diap3
537.964	1.30343	0.0902899	14.436	3.07008e-47	8.50953e-46	H2-Eb1		96.593	-2.59707	0.222598	-11.6671	1.87709e-31	3.62525e-30	Cdkn3
549.788	1.16142	0.080704	14.3911	5.88789e-47	1.62621e-45	H2-Ab1		368.178	-1.14875	0.0985347	-11.6584	2.08002e-31	4.01219e-30	Atp8b4
432.191	1.30546	0.090775	14.3813	6.78117e-47	1.86962e-45	Atf3		103.927	-2.61884	0.224784	-11.6505	2.28121e-31	4.39486e-30	Fam109b
407.924	1.37097	0.0953777	14.3741	7.51937e-47	2.06584e-45	Ece1		426.334	-1.22773	0.105408	-11.6474	2.36602e-31	4.55262e-30	Fam111a
359.023	1.46716	0.102188	14.3574	9.57034e-47	2.62009e-45	Tmem87b		240.946	-1.54154	0.132624	-11.6234	3.13525e-31	6.00313e-30	Lyl1
332.84	1.63488	0.113916	14.3516	1.04052e-46	2.84368e-45	Ifi30		400.676	-1.07744	0.0927718	-11.6139	3.50435e-31	6.69343e-30	Tmem14c
329.992	1.61923	0.112999	14.3296	1.42879e-46	3.87761e-45	Myl2		75.7301	-5.04986	0.435153	-11.6048	3.89623e-31	7.42377e-30	Apol11a
451.021	1.32558	0.0926641	14.3052	2.03033e-46	5.50057e-45	Slc20a2		379.498	-1.12882	0.0973106	-11.6001	4.11462e-31	7.83032e-30	Mcm6
190.34	2.07011	0.144807	14.2956	2.33025e-46	6.30218e-45	Gprc5b		523.43	-1.0188	0.0880507	-11.5706	5.80849e-31	1.10135e-29	Arhgap19
260.028	1.74218	0.122196	14.2573	4.0406e-46	1.08901e-44	Nedd4l		243.503	-1.43232	0.123791	-11.5704	5.81809e-31	1.10184e-29	Dynll1
446.727	1.29181	0.090741	14.2363	5.45454e-46	1.46755e-44	Slc6a8		189.931	-1.61371	0.139597	-11.5598	6.58985e-31	1.24497e-29	Mettl7a1
724.667	1.03559	0.073065	14.1736	1.33458e-45	3.56613e-44	Nek7		223.786	-1.49913	0.129956	-11.5357	8.71919e-31	1.64129e-29	Rasgrp4
216.708	1.95621	0.139137	14.0596	6.72814e-45	1.77954e-43	Sema3a		135.001	-2.0648	0.179215	-11.5214	1.02947e-30	1.93088e-29	8430419L09Rik
507.693	1.16458	0.0829952	14.0319	9.94786e-45	2.62667e-43	Ptrf		191.618	-1.62976	0.142086	-11.4703	1.86081e-30	3.45278e-29	Ccnf
108.327	3.20247	0.229126	13.9769	2.15653e-44	5.66543e-43	Il33		164.016	-1.73951	0.151988	-11.4451	2.48811e-30	4.60581e-29	Mis18bp1
309.399	1.49765	0.107577	13.9218	4.67306e-44	1.21215e-42	Samd4		356.673	-1.22914	0.107435	-11.4407	2.6162e-30	4.83396e-29	Fam126a
590.944	1.08736	0.0781055	13.9217	4.67615e-44	1.21215e-42	Serping1		414.573	-1.05026	0.0918	-11.4407	2.61756e-30	4.83396e-29	Rab43
585.374	1.08265	0.077797	13.9163	5.04045e-44	1.30442e-42	Nnt		187.761	-1.68721	0.147631	-11.4285	3.01182e-30	5.55548e-29	Gtse1
578.548	1.08061	0.0778339	13.8835	7.97606e-44	2.04715e-42	Lpgat1		116.715	-2.17289	0.190244	-11.4216	3.26226e-30	5.99619e-29	Cdc6
419.319	1.30521	0.0940803	13.8733	9.19055e-44	2.34728e-42	Nus1		219.814	-1.46369	0.128217	-11.4157	3.48963e-30	6.40655e-29	E2f8
96.1029	4.40251	0.317819	13.8523	1.23275e-43	3.13818e-42	Tmem252		184.065	-1.65733	0.145606	-11.3823	5.12517e-30	9.35419e-29	Ect2
637.429	1.03619	0.074828	13.8476	1.31611e-43	3.34492e-42	Gabarapl1		69.8981	-3.66336	0.322282	-11.3669	6.10972e-30	1.11121e-28	Hbq1b
145.93	2.46937	0.178347	13.8459	1.3475e-43	3.41358e-42	Pvr		203.776	-1.56394	0.138544	-11.2885	1.49637e-29	2.68092e-28	Cdkn2c
321.899	1.4675	0.106162	13.8232	1.84685e-43	4.65592e-42	S1pr1		157.14	-1.75483	0.155635	-11.2753	1.73819e-29	3.09993e-28	Kif20a
498.245	1.15484	0.083673	13.8018	2.48642e-43	6.24808e-42	Fcgr2b		188.139	-1.76019	0.156128	-11.274	1.76283e-29	3.14029e-28	Aurka
692.126	1.07022	0.0777695	13.7614	4.35099e-43	1.08635e-41	Tob1		303.078	-1.23319	0.109435	-11.2686	1.87482e-29	3.33599e-28	Fbxo30
586.768	1.07975	0.0785532	13.7455	5.42072e-43	1.35128e-41	Gns		196.38	-1.53897	0.136702	-11.2578	2.11942e-29	3.76693e-28	Ncaph
553.651	1.1734	0.085372	13.7445	5.49391e-43	1.36734e-41	Hr		129.443	-1.98518	0.176625	-11.2395	2.60777e-29	4.62961e-28	Mrm1
242.763	1.78269	0.129766	13.7377	6.03441e-43	1.49709e-41	Kbtbd11		67.6181	-3.56176	0.317235	-11.2275	2.98762e-29	5.29794e-28	Phyhip
112.222	2.97124	0.216298	13.7368	6.11272e-43	1.51411e-41	Slc10a6		179.259	-1.80787	0.161078	-11.2236	3.12369e-29	5.53294e-28	Depdc1a
198.484	1.92502	0.141443	13.6099	3.49711e-42	8.47398e-41	Rhoj		405.54	-1.07523	0.0958977	-11.2123	3.54863e-29	6.24311e-28	Acp1
445.659	1.27698	0.0938996	13.5994	4.03621e-42	9.76514e-41	Fgf1		274.877	-1.26134	0.112514	-11.2104	3.62359e-29	6.3678e-28	Mcm5
166.237	2.13301	0.157652	13.5298	1.04275e-41	2.50727e-40	Svep1		86.443	-2.59359	0.232699	-11.1457	7.51556e-29	1.31333e-27	Chac2
128.397	2.77304	0.205063	13.5229	1.14563e-41	2.7504e-40	Cpne8		70.1924	-3.43011	0.308259	-11.1274	9.23284e-29	1.60444e-27	Sh3tc2
376.415	1.31433	0.0973111	13.5065	1.4321e-41	3.43285e-40	Foxo1		205.219	-1.50714	0.135598	-11.1148	1.06275e-28	1.84064e-27	Fcho1
274.683	1.74246	0.129025	13.5048	1.46457e-41	3.50531e-40	Fbn1		384.202	-1.05066	0.0947084	-11.0936	1.34704e-28	2.32786e-27	Samd9l
195.036	1.93438	0.143245	13.504	1.48194e-41	3.53605e-40	Pld1		404.69	-1.09769	0.0992298	-11.062	1.91668e-28	3.29766e-27	Nbeal2
667.307	1.01762	0.07566	13.4499	3.08466e-41	7.31553e-40	Abcc9		181.753	-1.64907	0.149092	-11.0607	1.94493e-28	3.33524e-27	Bub1
339.884	1.37147	0.102217	13.4172	4.79287e-41	1.13494e-39	Cblb		263.021	-1.33156	0.120674	-11.0343	2.60974e-28	4.4557e-27	Apeh
382.184	1.3458	0.100431	13.4002	6.03223e-41	1.4241e-39	Angptl4		445.037	-1.00534	0.0916332	-10.9713	5.25006e-28	8.88582e-27	Tra2a
427.906	1.23093	0.0920851	13.3673	9.3871e-41	2.20944e-39	Lox		81.4424	-2.71247	0.247521	-10.9585	6.0466e-28	1.02118e-26	Fn3krp
263.127	1.60237	0.120113	13.3406	1.34438e-40	3.13588e-39	Alpl		340.298	-1.14059	0.104129	-10.9536	6.38264e-28	1.07677e-26	Lpin2
106.64	3.02302	0.227417	13.2929	2.54621e-40	5.88646e-39	Plin1		268.132	-1.27035	0.117156	-10.8432	2.14789e-27	3.56573e-26	Bub1b
506.445	1.1281	0.0849579	13.2783	3.09363e-40	7.14144e-39	Vcan		180.104	-1.56017	0.144479	-10.7987	3.49274e-27	5.77374e-26	Cks2
433.333	1.23787	0.0934373	13.2481	4.62557e-40	1.06463e-38	Dab2ip		113.606	-2.03956	0.189059	-10.788	3.9233e-27	6.47863e-26	Polq
493.351	1.14337	0.0863285	13.2444	4.86246e-40	1.11751e-38	Ell2		263.057	-1.23686	0.115205	-10.7361	6.88862e-27	1.13274e-25	Atad2
419.723	1.26237	0.0957829	13.1796	1.15074e-39	2.63304e-38	Impact		376.306	-1.082	0.100892	-10.7243	7.82776e-27	1.28581e-25	E2f4
583.351	1.02638	0.078231	13.1199	2.53195e-39	5.7429e-38	Ank3		402.328	-1.00592	0.0939457	-10.7074	9.3953e-27	1.53683e-25	Cyb5a
191.589	1.85009	0.141181	13.1044	3.10791e-39	7.03902e-38	Arntl		155.319	-1.74185	0.162892	-10.6933	1.09415e-26	1.78227e-25	Ccp110
250.734	1.58902	0.121775	13.0488	6.45539e-39	1.45783e-37	Crim1		65.966	-3.29139	0.307878	-10.6906	1.12698e-26	1.83384e-25	Abcg4
157.309	2.06364	0.159039	12.9756	1.68174e-38	3.75445e-37	Csrnp1		196.171	-1.46518	0.13709	-10.6877	1.16179e-26	1.88851e-25	Mad2l1
398.468	1.24553	0.0967832	12.8693	6.70112e-38	1.4875e-36	Usp28		135.55	-1.8927	0.177544	-10.6604	1.55872e-26	2.52583e-25	Tmc8
329.741	1.40826	0.109671	12.8408	9.69206e-38	2.14227e-36	Yap1		193.972	-1.46666	0.138285	-10.6061	2.7928e-26	4.49295e-25	Asns
320.413	1.36104	0.106011	12.8387	9.95412e-38	2.19709e-36	Rhou		288.63	-1.16421	0.109791	-10.6039	2.85815e-26	4.59335e-25	Rab3il1
158.443	2.02072	0.157524	12.828	1.14292e-37	2.51912e-36	8430408G22Rik		415.464	-1.00418	0.0952772	-10.5396	5.67517e-26	9.07387e-25	Mcm7
263.059	1.50708	0.11781	12.7925	1.80524e-37	3.96213e-36	Scara5		185.368	-1.51115	0.144831	-10.4339	1.73679e-25	2.7404e-24	Pck2
487.151	1.08792	0.0851369	12.7785	2.16285e-37	4.74034e-36	Mapk6		106.726	-2.08132	0.199911	-10.4112	2.20388e-25	3.45992e-24	Pif1
112.171	2.81396	0.220985	12.7337	3.84174e-37	8.39641e-36	Atoh8		234.664	-1.32795	0.12767	-10.4015	2.44151e-25	3.80997e-24	Gcnt1
105.774	2.69942	0.212947	12.6765	7.98501e-37	1.73788e-35	Arl4d		175.276	-1.48541	0.143283	-10.367	3.50317e-25	5.43949e-24	Asf1b
196.806	1.76321	0.139543	12.6356	1.34379e-36	2.90039e-35	Fbp2		418.52	-1.00011	0.0967151	-10.3408	4.60576e-25	7.10909e-24	Stmn1
476.843	1.08015	0.0860742	12.5491	4.02181e-36	8.62093e-35	Csf1r		60.7604	-3.24937	0.314366	-10.3362	4.83143e-25	7.43587e-24	E130309D14Rik
220.969	1.65002	0.131514	12.5463	4.16292e-36	8.91116e-35	Sipa1l2		134.341	-1.94136	0.187825	-10.336	4.84333e-25	7.44086e-24	Sgol1
443.539	1.13061	0.0902823	12.523	5.58761e-36	1.19118e-34	Asb11		77.5519	-2.5846	0.25014	-10.3326	5.01679e-25	7.69027e-24	Paqr9
257.816	1.47933	0.119369	12.3929	2.85379e-35	6.03434e-34	Ckb		272.754	-1.17447	0.113896	-10.3118	6.23046e-25	9.532e-24	Spire1
129.552	2.21471	0.179324	12.3503	4.85018e-35	1.0228e-33	Tnni1		199.235	-1.38074	0.134323	-10.2792	8.74439e-25	1.33519e-23	Alox5
101.285	2.64473	0.2142	12.347	5.05719e-35	1.06501e-33	Rnf125		134.181	-1.74239	0.169591	-10.2741	9.2217e-25	1.40532e-23	Kntc1
474.325	1.06536	0.0865057	12.3155	7.47778e-35	1.57265e-33	Ndst1		102.151	-2.2074	0.215348	-10.2504	1.17844e-24	1.79235e-23	Kif18a
74.9395	4.08216	0.333107	12.2548	1.5833e-34	3.29871e-33	Mmp3		137.128	-1.73377	0.169423	-10.2334	1.40507e-24	2.13289e-23	Ncoa7
418.194	1.12191	0.0916262	12.2445	1.79889e-34	3.74289e-33	Dusp1		64.8272	-2.89473	0.282891	-10.2327	1.41574e-24	2.14699e-23	Bsn
333.237	1.26697	0.103517	12.2392	1.91817e-34	3.98575e-33	Acsl4		326.434	-1.04293	0.102827	-10.1426	3.57442e-24	5.3428e-23	Ceacam1
118.79	2.33958	0.191297	12.2301	2.14703e-34	4.45537e-33	Zfp462		342.043	-1.0514	0.103904	-10.119	4.55114e-24	6.77677e-23	BC037034
101.809	2.68815	0.220221	12.2066	2.86526e-34	5.9379e-33	Cxcl9		193.123	-1.37759	0.136255	-10.1104	4.97044e-24	7.38702e-23	Tk1
73.9459	4.12553	0.33805	12.2039	2.9623e-34	6.13086e-33	Saa3		95.9576	-2.20109	0.217909	-10.101	5.47001e-24	8.11402e-23	Cox6b2
149.435	1.97593	0.162812	12.1362	6.78754e-34	1.39002e-32	Cdh2		58.4139	-3.18406	0.315365	-10.0964	5.72982e-24	8.48328e-23	1190002F15Rik
75.9638	3.6027	0.297355	12.1158	8.70752e-34	1.78088e-32	Chl1		294.638	-1.11351	0.11061	-10.0669	7.7341e-24	1.13859e-22	Dnajc9
262.487	1.41976	0.117429	12.0904	1.18658e-33	2.4173e-32	Pim3		170.773	-1.48926	0.148193	-10.0494	9.24108e-24	1.3566e-22	Cep76
485.624	1.08264	0.090134	12.0114	3.09571e-33	6.28199e-32	Slc7a2		275.534	-1.19411	0.118827	-10.0491	9.27027e-24	1.35961e-22	Ccndbp1
199.09	1.63943	0.136584	12.0031	3.42273e-33	6.92759e-32	Gadd45b		258.391	-1.23836	0.123518	-10.0257	1.17486e-23	1.71663e-22	Plcb2
160.664	1.92255	0.160273	11.9955	3.75206e-33	7.5843e-32	Gramd1b		78.9394	-2.47166	0.248835	-9.93295	2.99264e-23	4.33211e-22	Mns1
389.195	1.13766	0.0952784	11.9404	7.285e-33	1.4631e-31	Ddr2		290.38	-1.10791	0.111628	-9.92508	3.23836e-23	4.6748e-22	Psip1
356.525	1.20984	0.101427	11.9281	8.44539e-33	1.69179e-31	Col6a1		168.813	-1.45255	0.146434	-9.91953	3.42358e-23	4.93305e-22	Kif20b
229.764	1.5002	0.125924	11.9136	1.00584e-32	2.00717e-31	Kank1		284.82	-1.11367	0.112326	-9.9146	3.59695e-23	5.17331e-22	Acap1
375.427	1.16814	0.098062	11.9123	1.02112e-32	2.03507e-31	Tet2		161.673	-1.50059	0.151389	-9.91216	3.68573e-23	5.29611e-22	Txnrd2
288.974	1.38122	0.116381	11.868	1.73477e-32	3.43979e-31	Sash1		243.976	-1.18958	0.120109	-9.90413	3.99443e-23	5.72915e-22	Ezh2
382.882	1.13967	0.0963507	11.8283	2.78609e-32	5.49645e-31	Pla2g7		54.8254	-3.27387	0.330742	-9.89857	4.2229e-23	6.05127e-22	Gfap
170.202	1.82106	0.154171	11.8119	3.38624e-32	6.672e-31	Loxl1		243.474	-1.1981	0.121265	-9.88005	5.0808e-23	7.26726e-22	Mcm4
106.618	2.44505	0.207559	11.78	4.94742e-32	9.69905e-31	Sema3f		177.58	-1.44606	0.146441	-9.87468	5.36011e-23	7.65275e-22	Btrc
274.978	1.34772	0.115063	11.7129	1.09472e-31	2.13007e-30	Ninj1		70.9419	-2.76132	0.279688	-9.87288	5.4574e-23	7.76324e-22	Trim58
301.235	1.31071	0.111933	11.7097	1.13616e-31	2.20794e-30	Ecm1		111.52	-1.9473	0.19758	-9.85578	6.47137e-23	9.18888e-22	Otub2
271.144	1.32344	0.11317	11.6942	1.36445e-31	2.64172e-30	Lama5		134.869	-1.71673	0.174257	-9.85167	6.74127e-23	9.55473e-22	Prr11
240.114	1.44468	0.12354	11.6941	1.36693e-31	2.64324e-30	Spred1		211.56	-1.33132	0.135326	-9.83788	7.73203e-23	1.0949e-21	Wdhd1
487.793	1.0311	0.0886002	11.6377	2.6504e-31	5.09353e-30	Cfd		360.614	-1.08864	0.110773	-9.82767	8.55772e-23	1.20854e-21	Rfwd3
323.357	1.2466	0.107212	11.6274	2.98961e-31	5.73837e-30	Mvp		138.55	-1.63301	0.166185	-9.82647	8.66046e-23	1.22194e-21	Nek2
143.879	1.93507	0.166452	11.6254	3.06169e-31	5.86949e-30	Irs2		334.996	-1.02368	0.104573	-9.78919	1.253e-22	1.76153e-21	Nde1
257.873	1.41092	0.121568	11.606	3.84099e-31	7.32747e-30	Urgcp		160.18	-1.4741	0.150696	-9.78197	1.34572e-22	1.89018e-21	Foxm1
408.568	1.0864	0.0942073	11.532	9.09917e-31	1.71075e-29	Dirc2		199.488	-1.32057	0.135438	-9.75032	1.83889e-22	2.56902e-21	Rinl
483.336	1.04117	0.0904473	11.5113	1.15664e-30	2.16679e-29	Lrp6		69.1236	-2.52804	0.259938	-9.72555	2.34636e-22	3.26046e-21	Cacna1g
355.593	1.32165	0.114952	11.4974	1.35973e-30	2.54419e-29	Enah		78.879	-2.27873	0.234589	-9.71371	2.63553e-22	3.65253e-21	Cntrob
237.486	1.47869	0.128646	11.4942	1.41002e-30	2.63513e-29	Scara3		114.356	-1.75677	0.180959	-9.70811	2.7844e-22	3.85542e-21	Depdc1b
505.844	1.01577	0.0883955	11.4912	1.45997e-30	2.72197e-29	Tbc1d15		75.7522	-2.39391	0.247508	-9.67208	3.96238e-22	5.46228e-21	Mxd3
121.949	2.19012	0.190733	11.4827	1.61255e-30	2.99926e-29	Tgfb2		87.0167	-2.1102	0.21948	-9.61453	6.94226e-22	9.49465e-21	Cpt1c
155.322	1.88281	0.163997	11.4808	1.6474e-30	3.06043e-29	Hdac4		158.296	-1.53392	0.159552	-9.61392	6.98374e-22	9.54302e-21	Tspan32
209.344	1.53277	0.134613	11.3865	4.88261e-30	8.92192e-29	Nudt18		232.859	-1.19201	0.124252	-9.59348	8.51665e-22	1.16072e-20	Tmc6
301.853	1.27355	0.111929	11.3782	5.37267e-30	9.79446e-29	Lbp		284.112	-1.0693	0.11158	-9.58322	9.4067e-22	1.27979e-20	Hmgb3
351.182	1.15556	0.101735	11.3586	6.72402e-30	1.2201e-28	Ptprb		172.115	-1.37559	0.144148	-9.54292	1.38865e-21	1.87455e-20	Plk4
280.588	1.28433	0.113233	11.3424	8.08678e-30	1.46567e-28	Pdgfra		215.981	-1.23763	0.129876	-9.52932	1.58318e-21	2.12796e-20	Unc13d
183.865	1.60772	0.141915	11.3288	9.45402e-30	1.70555e-28	2900026A02Rik		136.167	-1.57509	0.165612	-9.51071	1.89365e-21	2.5387e-20	Slc22a23
424.081	1.04761	0.0927618	11.2935	1.41263e-29	2.5338e-28	Rnf19b		63.9637	-2.73084	0.287139	-9.51051	1.89727e-21	2.54137e-20	Aqp9
152.766	1.87862	0.167527	11.2138	3.48836e-29	6.144e-28	Smad1		57.3573	-2.89593	0.304623	-9.5066	1.96997e-21	2.63422e-20	Pcyt1b
144.527	1.92643	0.172014	11.1993	4.11179e-29	7.2176e-28	Gfpt2		284.928	-1.03706	0.109243	-9.49315	2.24155e-21	2.9948e-20	Arap3
260.428	1.29104	0.115584	11.1698	5.7321e-29	1.00505e-27	Kremen1		128.015	-1.63424	0.172538	-9.47179	2.75076e-21	3.6626e-20	Lpcat1
73.5235	3.05731	0.273945	11.1603	6.37825e-29	1.11584e-27	Kcnf1		133.312	-1.70025	0.179897	-9.45125	3.34822e-21	4.44672e-20	Ndc80
107.829	2.20337	0.197885	11.1346	8.51334e-29	1.48603e-27	Itpkc		269.266	-1.16626	0.123545	-9.43993	3.73026e-21	4.94568e-20	Mtfr1
326.709	1.1791	0.105907	11.1334	8.63254e-29	1.50515e-27	Igf1		65.9608	-2.56638	0.272043	-9.43375	3.95683e-21	5.23717e-20	5830415F09Rik
299.826	1.20403	0.108179	11.1299	8.97103e-29	1.56068e-27	Colec12		70.6917	-2.38957	0.253309	-9.43344	3.96839e-21	5.24803e-20	Pnp2
103.863	2.33405	0.209817	11.1243	9.56004e-29	1.65945e-27	Spon1		55.0663	-2.94674	0.31244	-9.43137	4.04782e-21	5.34854e-20	Tlcd1
253.871	1.3061	0.117822	11.0853	1.47796e-28	2.54845e-27	Adarb1		85.2366	-2.21736	0.23606	-9.39322	5.81947e-21	7.66353e-20	Cd300lb
233.004	1.37657	0.124336	11.0714	1.72678e-28	2.97421e-27	Plekhb1		153.444	-1.49698	0.159508	-9.38498	6.2928e-21	8.27986e-20	Cmpk2
131.55	1.90084	0.172232	11.0365	2.54717e-28	4.35362e-27	Acer2		284.295	-1.08505	0.115925	-9.35995	7.97781e-21	1.04529e-19	Abtb1
393.972	1.09755	0.0997891	10.9987	3.87541e-28	6.59495e-27	Eya4		51.9449	-3.03772	0.325147	-9.34261	9.39847e-21	1.22628e-19	Lilra6
178.605	1.57061	0.142993	10.9838	4.57312e-28	7.77381e-27	Slc8a3		62.5165	-2.53414	0.271679	-9.3277	1.08193e-20	1.4093e-19	Slc6a20a
143.64	1.81239	0.165185	10.9719	5.21893e-28	8.84271e-27	Pmvk		238.615	-1.11812	0.120272	-9.29653	1.45102e-20	1.88693e-19	B430306N03Rik
83.3634	2.59307	0.236522	10.9634	5.73284e-28	9.69241e-27	Rasd2		308.618	-1.05187	0.113622	-9.25763	2.0902e-20	2.68679e-19	Sec61g
181.029	1.56672	0.14339	10.9262	8.63544e-28	1.45525e-26	Nuak1		162.994	-1.41455	0.153801	-9.1973	3.67072e-20	4.68753e-19	Mthfd2
254.772	1.30437	0.119496	10.9156	9.70916e-28	1.63091e-26	Enpp2		139.033	-1.47168	0.160444	-9.17255	4.61955e-20	5.87514e-19	Pidd1
439.511	1.12089	0.10273	10.911	1.02081e-27	1.71287e-26	Rxra		204.819	-1.2582	0.137294	-9.1643	4.98683e-20	6.33194e-19	Aurkb
360.063	1.0638	0.0975035	10.9104	1.02815e-27	1.72333e-26	Elmsan1		138.538	-1.4809	0.161875	-9.14839	5.77902e-20	7.314e-19	Pbk
199.404	1.46132	0.134124	10.8953	1.21345e-27	2.03174e-26	Sulf1		222.788	-1.2329	0.135056	-9.12885	6.92288e-20	8.74042e-19	Dck
337.745	1.12182	0.103088	10.8822	1.402e-27	2.33493e-26	Eif1a		154.516	-1.50431	0.165698	-9.07862	1.09958e-19	1.38156e-18	Clspn
192.078	1.56679	0.144272	10.8599	1.78899e-27	2.97625e-26	Cidec		90.0015	-1.96668	0.218137	-9.0158	1.95447e-19	2.4283e-18	Chek2
331.837	1.09239	0.100694	10.8486	2.02427e-27	3.36408e-26	Skil		191.1	-1.21962	0.135549	-8.99765	2.30593e-19	2.85587e-18	Fen1
250.579	1.33031	0.122819	10.8315	2.4411e-27	4.04388e-26	Flt1		195.602	-1.23264	0.137075	-8.99245	2.41771e-19	2.9872e-18	Lig1
400.027	1.00976	0.0936851	10.7782	4.3636e-27	7.1981e-26	Stab2		127.802	-1.59212	0.177074	-8.99127	2.44397e-19	3.01726e-18	Kif14
155.685	1.86478	0.173262	10.7628	5.1572e-27	8.49822e-26	Rasip1		208.894	-1.23835	0.137842	-8.98385	2.61443e-19	3.2226e-18	Rbl1
333.506	1.10341	0.103007	10.712	8.94099e-27	1.46559e-25	Plekhm2		301.112	-1.00058	0.11148	-8.97539	2.82357e-19	3.47765e-18	Pnkp
279.24	1.20471	0.112484	10.7101	9.12587e-27	1.49433e-25	Sec24a		42.3714	-3.76386	0.419595	-8.97022	2.95922e-19	3.63898e-18	Icam4
68.0724	2.9352	0.274469	10.6941	1.08451e-26	1.76842e-25	Grem1		87.8012	-1.94938	0.218466	-8.92304	4.53676e-19	5.53095e-18	Gria3
342.853	1.06798	0.100066	10.6727	1.36613e-26	2.21606e-25	Nos1		154.314	-1.40782	0.15784	-8.91928	4.69311e-19	5.70818e-18	Ckap2
309.652	1.20812	0.113338	10.6595	1.57431e-26	2.54846e-25	Cacng1		56.5237	-2.58732	0.290512	-8.90608	5.28668e-19	6.40517e-18	Agtr1a
320.836	1.09947	0.103191	10.6547	1.65759e-26	2.68049e-25	Plod2		88.2964	-1.86678	0.209639	-8.90473	5.35141e-19	6.47354e-18	Rad51
351.375	1.05986	0.0997331	10.6269	2.2331e-26	3.60367e-25	Slc39a1		113.537	-1.70665	0.192391	-8.87073	7.26652e-19	8.74954e-18	Josd2
157.449	1.65429	0.156138	10.595	3.14189e-26	5.03896e-25	AW112010		49.6914	-2.91186	0.32878	-8.85658	8.25091e-19	9.91189e-18	Slc25a21
208.946	1.44539	0.136691	10.5742	3.92586e-26	6.28984e-25	Cd302		65.2011	-2.34776	0.265538	-8.84153	9.44127e-19	1.12984e-17	Cenpk
141.05	1.75885	0.167471	10.5024	8.41919e-26	1.342e-24	Kcnj8		255.226	-1.09933	0.12448	-8.83134	1.03429e-18	1.23584e-17	Stk16
369.294	1.0661	0.101788	10.4738	1.13953e-25	1.80531e-24	Gadd45g		184.616	-1.22091	0.139326	-8.76302	1.90081e-18	2.24884e-17	Pqlc3
128.949	1.85281	0.177034	10.4659	1.23916e-25	1.96116e-24	S1pr3		145.624	-1.46236	0.166893	-8.76231	1.91293e-18	2.25975e-17	Fbxo7
272.397	1.20288	0.114975	10.4621	1.28986e-25	2.03934e-24	Acvr1b		254.498	-1.09069	0.124485	-8.76161	1.92475e-18	2.27199e-17	Parvg
350.546	1.1045	0.105862	10.4334	1.74468e-25	2.75007e-24	Zcchc24		226.436	-1.10426	0.126143	-8.75397	2.05972e-18	2.42581e-17	Ccdc71l
67.8032	2.82775	0.271619	10.4108	2.21459e-25	3.47324e-24	Cemip		167.71	-1.25497	0.143883	-8.7222	2.72844e-18	3.18931e-17	Tyms
166.632	1.57455	0.151518	10.3918	2.70231e-25	4.21273e-24	Plk2		41.3499	-3.72746	0.427876	-8.71154	2.99784e-18	3.49636e-17	Kctd14
283.338	1.22929	0.118418	10.3809	3.02984e-25	4.71393e-24	Fabp5		143.314	-1.4195	0.163151	-8.70057	3.3022e-18	3.84558e-17	Brca1
116.865	1.88544	0.181917	10.3642	3.60585e-25	5.59337e-24	Gstm2		96.8162	-1.89126	0.217631	-8.69019	3.61823e-18	4.2042e-17	Klhl25
148.239	1.64758	0.159252	10.3457	4.37532e-25	6.76008e-24	Kcnc4		119.262	-1.56377	0.180327	-8.67183	4.25232e-18	4.93364e-17	Mmp25
363.763	1.05923	0.102435	10.3404	4.62422e-25	7.13054e-24	Jmy		39.2633	-3.84171	0.44366	-8.65915	4.7531e-18	5.49831e-17	Apol10a
109.456	1.96525	0.190142	10.3357	4.85914e-25	7.45593e-24	Flrt2		72.6783	-2.04643	0.236874	-8.63932	5.65487e-18	6.51249e-17	Ccne1
222.255	1.27428	0.124008	10.2758	9.0606e-25	1.38212e-23	Hbegf		218.027	-1.14502	0.132866	-8.61785	6.82203e-18	7.82203e-17	Aaas
199.057	1.38677	0.135179	10.2588	1.08064e-24	1.64521e-23	Nrip1		216.689	-1.13102	0.131416	-8.60639	7.53962e-18	8.63212e-17	Dapp1
75.637	2.46863	0.241523	10.2211	1.59538e-24	2.4124e-23	Glt28d2		68.7421	-2.34248	0.273165	-8.57533	9.87999e-18	1.12538e-16	Cyp2e1
154.999	1.6606	0.162476	10.2205	1.60448e-24	2.42381e-23	P2ry2		179.133	-1.21678	0.141942	-8.57234	1.01405e-17	1.15421e-16	Cyb561a3
63.9064	2.83165	0.277129	10.2178	1.65014e-24	2.49037e-23	Nnmt		65.2166	-2.27717	0.26645	-8.54633	1.27062e-17	1.43578e-16	Wbscr27
139.317	1.68305	0.164985	10.2013	1.95716e-24	2.94234e-23	Ackr4		83.1191	-1.95777	0.229243	-8.54013	1.34075e-17	1.51065e-16	Fancd2
103.538	1.97062	0.194071	10.1541	3.17723e-24	4.75365e-23	Cd1d1		43.5151	-3.02078	0.354298	-8.52611	1.51347e-17	1.6979e-16	Ccdc18
270.939	1.18412	0.116755	10.142	3.59785e-24	5.37268e-23	Tmem2		95.2432	-1.75337	0.205877	-8.5166	1.6431e-17	1.83935e-16	Slc6a4
107.652	1.93176	0.19061	10.1346	3.87831e-24	5.78595e-23	Slc4a4		96.8522	-1.78847	0.21083	-8.48298	2.19503e-17	2.44318e-16	Mppe1
160.128	1.51411	0.149718	10.1131	4.83373e-24	7.1907e-23	Tnfaip3		93.7545	-1.72659	0.203933	-8.46644	2.53006e-17	2.80808e-16	Cenpl
86.7134	2.33594	0.23135	10.097	5.69665e-24	8.44219e-23	Adgrg2		103.257	-1.65762	0.1961	-8.45293	2.84083e-17	3.14183e-16	Kifc5b
113.092	1.88338	0.18693	10.0753	7.10324e-24	1.04968e-22	Agpat9		139.569	-1.37438	0.162872	-8.43844	3.21612e-17	3.54182e-16	Ddias
65.799	2.84571	0.284653	9.99714	1.56854e-23	2.28972e-22	Enpep		98.0801	-1.74709	0.207147	-8.43406	3.33879e-17	3.67173e-16	D030056L22Rik
57.4824	3.11435	0.3116	9.99469	1.60786e-23	2.34492e-22	Kcne4		82.3931	-1.89088	0.224508	-8.42232	3.69107e-17	4.04773e-16	Fam129c
158.678	1.65891	0.166052	9.99036	1.67974e-23	2.44746e-22	Slc2a1		97.656	-1.70564	0.202565	-8.42021	3.75799e-17	4.11533e-16	Rad51ap1
146.707	1.56528	0.157034	9.96779	2.10875e-23	3.06683e-22	Gpm6b		175.793	-1.22139	0.145266	-8.40789	4.17437e-17	4.56489e-16	Rnaseh2c
270.031	1.21056	0.121536	9.96046	2.27014e-23	3.29539e-22	Smoc2		150.106	-1.28714	0.153511	-8.38464	5.08808e-17	5.54466e-16	Plk1
302.142	1.06549	0.106987	9.95902	2.30332e-23	3.34046e-22	Gcnt2		95.6373	-1.65588	0.197508	-8.3839	5.12003e-17	5.57558e-16	Brca2
132.654	1.64548	0.165702	9.93035	3.07172e-23	4.44247e-22	Cttnbp2nl		274.264	-1.03189	0.123176	-8.37735	5.41331e-17	5.87446e-16	Adgrg3
270.889	1.16332	0.117422	9.90719	3.87369e-23	5.56108e-22	Wfs1		62.429	-2.23933	0.26741	-8.37414	5.56296e-17	6.02847e-16	Aplf
200.114	1.41851	0.143644	9.87518	5.33346e-23	7.62167e-22	Sema7a		52.283	-2.46334	0.294262	-8.37122	5.70225e-17	6.17513e-16	Nxpe4
218.894	1.26342	0.127963	9.8734	5.4293e-23	7.74444e-22	Myo1b		113.388	-1.53126	0.183342	-8.35191	6.71691e-17	7.24879e-16	Cdca2
228.391	1.24981	0.126838	9.85363	6.61109e-23	9.37873e-22	Rell1		44.9184	-2.80146	0.335649	-8.3464	7.03751e-17	7.57904e-16	Sec14l2
158.633	1.48998	0.151859	9.81161	1.00355e-22	1.41467e-21	Tnip2		233.604	-1.05987	0.127123	-8.33741	7.59371e-17	8.16114e-16	G2e3
329.09	1.03339	0.105724	9.77445	1.44937e-22	2.03395e-21	Itgav		138.937	-1.47163	0.176746	-8.32621	8.34704e-17	8.94613e-16	Fam132a
320.438	1.04863	0.10741	9.76286	1.62511e-22	2.27851e-21	Mical2		77.5604	-1.86648	0.224299	-8.32141	8.69254e-17	9.31002e-16	Capn5
58.6717	2.83042	0.289954	9.76162	1.64503e-22	2.30437e-21	Lif		61.5635	-2.23334	0.269473	-8.2878	1.15359e-16	1.22795e-15	Ms4a2
52.7786	3.16584	0.324826	9.74629	1.91331e-22	2.67059e-21	Kcnj15		69.0414	-1.993	0.240501	-8.28686	1.16277e-16	1.23603e-15	Gfi1b
144.368	1.69548	0.173998	9.74424	1.95235e-22	2.72265e-21	Popdc3		51.0235	-2.45963	0.296844	-8.28594	1.17183e-16	1.24482e-15	Vangl1
314.051	1.08511	0.111394	9.74117	2.01231e-22	2.80376e-21	Dapk1		157.086	-1.22981	0.14912	-8.24708	1.62311e-16	1.72069e-15	Dennd1c
280.893	1.11111	0.114084	9.73941	2.04735e-22	2.85003e-21	Cyr61		124.892	-1.43205	0.173749	-8.24204	1.69305e-16	1.7924e-15	Prim1
117.288	1.72938	0.177941	9.71883	2.50638e-22	3.47972e-21	Loxl2		125.661	-1.42991	0.173537	-8.2398	1.72496e-16	1.82495e-15	Rgs12
336.52	1.03576	0.107479	9.63685	5.58743e-22	7.65512e-21	Tns2		36.3362	-4.06822	0.495966	-8.20263	2.35187e-16	2.46812e-15	F830002L21Rik
52.047	3.18763	0.331262	9.62268	6.41392e-22	8.77976e-21	Tead4		90.3718	-1.73384	0.212	-8.17848	2.87447e-16	3.00846e-15	Dtl
366.011	1.00842	0.105447	9.56331	1.1405e-21	1.54895e-20	Bzw2		34.7221	-4.12126	0.5042	-8.17387	2.98648e-16	3.12151e-15	Redrum
152.692	1.44847	0.151476	9.5624	1.1506e-21	1.56132e-20	Crem		170.098	-1.22811	0.150284	-8.17194	3.03481e-16	3.16777e-15	Blm
279.92	1.05366	0.110255	9.55654	1.21764e-21	1.64942e-20	Slc23a2		207.956	-1.06035	0.129777	-8.17056	3.06953e-16	3.1976e-15	Abca13
325.955	1.05306	0.110412	9.53759	1.46189e-21	1.97001e-20	Zfp36		45.155	-2.71413	0.333407	-8.14061	3.93292e-16	4.07254e-15	9830107B12Rik
126.518	1.69197	0.177909	9.51027	1.90171e-21	2.54513e-20	Dok7		138.296	-1.31215	0.161638	-8.11786	4.74472e-16	4.90015e-15	Cdca7
175.267	1.37065	0.14446	9.48811	2.35269e-21	3.14061e-20	Btbd3		209.614	-1.03872	0.128023	-8.11352	4.91733e-16	5.07507e-15	Rab27b
121.264	1.64321	0.174382	9.42306	4.38114e-21	5.78406e-20	Slc1a3		112.979	-1.61699	0.199506	-8.10497	5.27579e-16	5.43783e-15	Cit
43.7983	4.31989	0.458966	9.41223	4.85707e-21	6.40698e-20	Scn5a		145.791	-1.29236	0.159775	-8.0886	6.0354e-16	6.20437e-15	Cks1b
299.226	1.02081	0.108486	9.40959	4.98081e-21	6.56466e-20	Cdh11		180.927	-1.12259	0.13914	-8.06803	7.14442e-16	7.31073e-15	Wdr81
119.741	1.64106	0.174884	9.38371	6.36892e-21	8.37295e-20	Clec10a		48.4943	-2.48102	0.307707	-8.06293	7.44894e-16	7.6024e-15	Hist1h2af
180.877	1.28979	0.137717	9.36551	7.56845e-21	9.92485e-20	Lpp		103.662	-1.54502	0.191775	-8.05639	7.85803e-16	8.00944e-15	Trim30b
160.682	1.37898	0.147523	9.34756	8.96908e-21	1.17222e-19	Sema6b		213.316	-1.04679	0.130011	-8.05159	8.17268e-16	8.31386e-15	C2cd5
138.117	1.53633	0.164403	9.34486	9.20091e-21	1.20151e-19	Sel1l3		99.4734	-1.52646	0.190371	-8.01835	1.07171e-15	1.08527e-14	Pip5k1b
49.5145	3.06448	0.330159	9.28182	1.66604e-20	2.15935e-19	Adcyap1r1		172.36	-1.13085	0.141213	-8.00807	1.16518e-15	1.17763e-14	Tab3
203.618	1.2194	0.131657	9.26193	2.00772e-20	2.58289e-19	Dusp27		123.045	-1.36519	0.170774	-7.99412	1.305e-15	1.31468e-14	Pola1
207.26	1.21053	0.130989	9.24148	2.43121e-20	3.12256e-19	Fgfr2		112.456	-1.44225	0.180896	-7.97282	1.551e-15	1.55748e-14	St5
83.0917	1.99222	0.215752	9.23384	2.61092e-20	3.34785e-19	Kng2		122.617	-1.40864	0.176684	-7.97266	1.55291e-15	1.5584e-14	Orc5
271.702	1.03386	0.112119	9.22106	2.94179e-20	3.76592e-19	Runx1		78.2017	-1.76719	0.221675	-7.97196	1.56176e-15	1.56628e-14	Dennd2c
204.093	1.19806	0.130183	9.20288	3.4849e-20	4.45388e-19	Tmem37		162.67	-1.17647	0.147595	-7.97098	1.57417e-15	1.57771e-14	Trem3
116.897	1.69889	0.184784	9.19393	3.78741e-20	4.83258e-19	Cish		173.524	-1.1797	0.148209	-7.95971	1.7245e-15	1.72174e-14	Klhl31
161.219	1.39909	0.152452	9.17725	4.42243e-20	5.62904e-19	Flt4		130.975	-1.28723	0.162297	-7.93131	2.1685e-15	2.15813e-14	Pfkfb1
46.7088	3.29571	0.360704	9.13687	6.42887e-20	8.12328e-19	Rasd1		140.627	-1.25307	0.160306	-7.81677	5.41962e-15	5.29244e-14	Pilra
205.303	1.20069	0.131716	9.11579	7.81008e-20	9.8469e-19	Bhlhe41		50.4012	-2.32986	0.298403	-7.80778	5.82036e-15	5.67667e-14	Alox15
243.279	1.13459	0.12532	9.05351	1.38442e-19	1.73247e-18	Ltbp1		148.388	-1.22579	0.157584	-7.77863	7.33164e-15	7.12392e-14	5730508B09Rik
115.803	1.63473	0.180748	9.04424	1.50704e-19	1.88139e-18	Fos		150.374	-1.24225	0.159777	-7.7749	7.55065e-15	7.32305e-14	2610507I01Rik
106.779	1.68286	0.18646	9.02527	1.7925e-19	2.23062e-18	Mzt2		163.122	-1.17186	0.151125	-7.75424	8.88716e-15	8.58194e-14	Abcb6
131.48	1.49759	0.166007	9.02125	1.85956e-19	2.31222e-18	Hs2st1		124.787	-1.39368	0.179983	-7.74341	9.67858e-15	9.33462e-14	2018-09-05
149.546	1.42411	0.158217	9.00098	2.23719e-19	2.77294e-18	Ddi2		135.568	-1.25553	0.162313	-7.73525	1.032e-14	9.94099e-14	Epx
186.005	1.25483	0.139528	8.99339	2.39714e-19	2.96413e-18	Fam160a1		79.9661	-1.7201	0.222627	-7.72637	1.1066e-14	1.0653e-13	Ska1
107.991	1.69272	0.188671	8.9718	2.91698e-19	3.58986e-18	Egfr		186.642	-1.05111	0.136084	-7.72397	1.1276e-14	1.08485e-13	Trpm2
130.983	1.48921	0.166314	8.95423	3.42104e-19	4.19037e-18	Slc25a34		30.7634	-3.80804	0.493466	-7.71693	1.1917e-14	1.14299e-13	Eldr
74.1142	2.27719	0.25447	8.94874	3.59573e-19	4.40089e-18	Dbn1		80.9659	-1.77731	0.230867	-7.69841	1.37769e-14	1.31733e-13	Ska2
54.6532	2.6116	0.292006	8.94366	3.76475e-19	4.60054e-18	Hilpda		73.8314	-1.76943	0.230009	-7.69289	1.4385e-14	1.37464e-13	Ccdc77
148.968	1.39366	0.156012	8.93307	4.14349e-19	5.05545e-18	Lipe		31.0449	-4.44191	0.577424	-7.69262	1.44148e-14	1.37664e-13	Mst1
210.916	1.1361	0.127605	8.90322	5.42485e-19	6.5573e-18	Il6ra		150.092	-1.19722	0.155865	-7.68113	1.57686e-14	1.50225e-13	Zfp950
231.429	1.07795	0.121216	8.89278	5.96007e-19	7.19311e-18	Arap2		42.9333	-2.53427	0.33051	-7.66775	1.75044e-14	1.66457e-13	Sp7
51.964	2.67272	0.301871	8.85385	8.45504e-19	1.01415e-17	Spry4		32.1617	-3.33449	0.436253	-7.64348	2.11432e-14	2.00084e-13	Smpd3
115.587	1.69171	0.191823	8.81912	1.1536e-18	1.37734e-17	Cobll1		106.823	-1.43271	0.187676	-7.63399	2.27591e-14	2.14855e-13	Tom1l1
109.649	1.62543	0.184936	8.78918	1.50661e-18	1.78653e-17	Slit2		39.3366	-2.69185	0.353345	-7.61819	2.57249e-14	2.41684e-13	Pck1
208.79	1.18581	0.135327	8.76254	1.90906e-18	2.25689e-17	Rhoc		169.014	-1.10543	0.145815	-7.58101	3.42886e-14	3.19638e-13	Dbf4
104.873	1.66598	0.191647	8.69299	3.53014e-18	4.10797e-17	Mnda		67.9228	-1.89733	0.250295	-7.58038	3.44536e-14	3.20984e-13	Cenph
90.7082	1.77283	0.203953	8.69235	3.55015e-18	4.12817e-17	Bmf		203.297	-1.02533	0.13574	-7.5536	4.23384e-14	3.93035e-13	Mpst
190.437	1.15881	0.133696	8.66752	4.4165e-18	5.11651e-17	Gdpd2		46.5286	-2.40586	0.318632	-7.5506	4.33248e-14	4.01952e-13	Dnajb13
227.621	1.12954	0.130352	8.66534	4.50181e-18	5.21148e-17	Rbm20		58.37	-2.05203	0.27178	-7.55034	4.3414e-14	4.0254e-13	Dnah8
263.504	1.02605	0.118517	8.65736	4.82816e-18	5.57686e-17	Dysf		54.6881	-2.19372	0.291804	-7.51778	5.57157e-14	5.13249e-13	Orc1
123.013	1.47724	0.17187	8.59508	8.32039e-18	9.51207e-17	Osgin1		118.423	-1.32107	0.176337	-7.49171	6.79812e-14	6.23294e-13	Fpr1
130.427	1.43974	0.167797	8.58023	9.46815e-18	1.08005e-16	Ahdc1		136.608	-1.23005	0.16511	-7.4499	9.34116e-14	8.53447e-13	Atad5
177.155	1.19749	0.139742	8.56929	1.04127e-17	1.18346e-16	Plxdc2		96.5673	-1.41826	0.190474	-7.44595	9.62458e-14	8.78827e-13	Mcm10
38.1339	3.69588	0.431367	8.56784	1.05448e-17	1.19615e-16	Fscn2		138.001	-1.18322	0.159642	-7.41171	1.24677e-13	1.13313e-12	Chaf1a
51.2589	2.64109	0.308423	8.56318	1.09797e-17	1.24429e-16	Trp63		170.016	-1.04523	0.141104	-7.40752	1.28686e-13	1.16888e-12	Golm1
151.282	1.42601	0.166825	8.54794	1.25307e-17	1.41697e-16	Ralgds		81.3771	-1.71481	0.231587	-7.4046	1.31541e-13	1.19343e-12	Il1f9
114.281	1.50904	0.17664	8.54304	1.30731e-17	1.4751e-16	Itga9		108.138	-1.42448	0.193062	-7.37837	1.60238e-13	1.4479e-12	Zfp692
136.367	1.40988	0.16508	8.54061	1.33519e-17	1.50547e-16	Tle1		76.4014	-1.65359	0.224125	-7.37797	1.60726e-13	1.45147e-12	Pth1r
47.3821	2.76479	0.323975	8.53397	1.41404e-17	1.59093e-16	Adm		169.15	-1.07868	0.146271	-7.37448	1.6499e-13	1.48825e-12	Ptpn7
232.985	1.07843	0.126404	8.53158	1.44361e-17	1.62302e-16	Slc25a28		153.703	-1.1256	0.15288	-7.36262	1.80335e-13	1.62291e-12	Cebpe
249.688	1.00147	0.117447	8.52701	1.50177e-17	1.68719e-16	Slc9a6		78.6282	-1.58539	0.215973	-7.34071	2.12469e-13	1.90441e-12	Siglecg
143.906	1.36044	0.159597	8.52424	1.53821e-17	1.72317e-16	Cfb		40.36	-2.47379	0.337431	-7.33124	2.28026e-13	2.04151e-12	Tfr2
249.27	1.12259	0.132174	8.49329	2.00875e-17	2.24545e-16	Pmp22		113.955	-1.35101	0.18431	-7.33012	2.29944e-13	2.05749e-12	Ccdc34
222.925	1.08322	0.127562	8.49176	2.03529e-17	2.27349e-16	Itga7		114.292	-1.3547	0.185218	-7.31408	2.59154e-13	2.31092e-12	Nudt5
158.276	1.2826	0.15115	8.48559	2.14634e-17	2.39411e-16	Camta1		60.6155	-1.85377	0.253616	-7.30937	2.68402e-13	2.39065e-12	Kcnj5
107.694	1.55074	0.182757	8.48527	2.15215e-17	2.39888e-16	Fcgr1		165.173	-1.0678	0.146194	-7.30398	2.79374e-13	2.48412e-12	Cdca4
180.25	1.20081	0.141535	8.4842	2.17202e-17	2.4193e-16	Kif21a		43.0616	-2.37525	0.325455	-7.29823	2.91569e-13	2.5896e-12	Pklr
114.403	1.51419	0.179344	8.44296	3.09413e-17	3.41212e-16	Sod3		88.6441	-1.46933	0.201712	-7.28429	3.23379e-13	2.86886e-12	Wdr90
163.315	1.23661	0.146662	8.43168	3.40736e-17	3.7445e-16	Kdm4b		40.8287	-2.40729	0.330508	-7.2836	3.25016e-13	2.88011e-12	Tmem86b
184.844	1.14149	0.135516	8.42331	3.66001e-17	4.01649e-16	Fam43a		173.613	-1.08576	0.149164	-7.27899	3.36318e-13	2.97688e-12	Atg4a
123.714	1.42485	0.169367	8.41281	4.00316e-17	4.38074e-16	Usp53		154.757	-1.10537	0.151971	-7.27356	3.50126e-13	3.09559e-12	Ssbp3
263.075	1.03121	0.122727	8.40246	4.37231e-17	4.77466e-16	Fmnl2		55.665	-1.98144	0.272614	-7.26829	3.64066e-13	3.21701e-12	Mpp2
158.198	1.25441	0.149334	8.39998	4.46566e-17	4.87319e-16	Lgr4		148.256	-1.09809	0.151175	-7.26368	3.76692e-13	3.32294e-12	Dna2
56.6455	2.34635	0.279706	8.38862	4.9187e-17	5.36383e-16	Lvrn		172.479	-1.09924	0.151602	-7.25086	4.14146e-13	3.64304e-12	Dut
89.7571	1.80248	0.215011	8.3832	5.15062e-17	5.60498e-16	Clmp		74.196	-1.63328	0.225641	-7.23839	4.54027e-13	3.98486e-12	Nmral1
121.9	1.42364	0.169842	8.38216	5.19671e-17	5.6512e-16	Eps8		164.058	-1.06685	0.147457	-7.23496	4.6568e-13	4.08025e-12	Tmem154
241.683	1.01481	0.121109	8.37925	5.32677e-17	5.78859e-16	Fxyd6		131.173	-1.19643	0.166037	-7.20579	5.77074e-13	5.02525e-12	Cdc45
131.206	1.42686	0.170543	8.36655	5.93279e-17	6.42033e-16	Irs1		73.0776	-1.67505	0.232537	-7.20339	5.87343e-13	5.11182e-12	Cenpi
183.377	1.14915	0.137391	8.36411	6.05683e-17	6.54548e-16	Chrdl1		50.4725	-2.02747	0.282483	-7.1773	7.10996e-13	6.17767e-12	Fancl
212.61	1.15988	0.13896	8.3469	7.00796e-17	7.55243e-16	Amy1		74.4796	-1.61336	0.224996	-7.17063	7.4654e-13	6.4649e-12	Zwilch
85.3509	1.82179	0.218371	8.34265	7.26457e-17	7.81818e-16	Col18a1		168.86	-1.0695	0.150463	-7.10809	1.17657e-12	1.01271e-11	3110002H16Rik
186.719	1.21501	0.146013	8.32123	8.70519e-17	9.31718e-16	Arhgap31		139.469	-1.1284	0.158815	-7.10515	1.20194e-12	1.0334e-11	Pold1
189.52	1.16085	0.139632	8.31358	9.2858e-17	9.93179e-16	Abi3bp		137.731	-1.1366	0.160326	-7.08931	1.34779e-12	1.15562e-11	Brip1os
72.8312	1.93283	0.232504	8.31313	9.32086e-17	9.96247e-16	Ifi205		121.175	-1.22287	0.172633	-7.08364	1.40415e-12	1.20262e-11	Kif2c
246.494	1.03331	0.124506	8.29921	1.04806e-16	1.11868e-15	Murc		52.104	-1.93842	0.273851	-7.07838	1.45853e-12	1.24851e-11	Dleu2
239.754	1.06803	0.128875	8.28736	1.15792e-16	1.23172e-15	Rai14		63.6107	-1.73455	0.24544	-7.06711	1.58188e-12	1.35187e-11	Nanp
44.0798	2.72833	0.329289	8.28553	1.17589e-16	1.24828e-15	Ttyh1		82.6927	-1.53853	0.218245	-7.04955	1.79495e-12	1.52978e-11	Tmem9
156.132	1.24776	0.151546	8.23358	1.81703e-16	1.91846e-15	Fst		52.8488	-1.96357	0.278982	-7.03833	1.94555e-12	1.65092e-11	Nme3
206.82	1.07275	0.130343	8.2302	1.86902e-16	1.97068e-15	Sbf2		37.8312	-2.41494	0.344002	-7.02011	2.21687e-12	1.87808e-11	Ankrd22
45.2018	2.72658	0.331338	8.229	1.88789e-16	1.98923e-15	Calml3		62.9014	-1.73792	0.247958	-7.00895	2.40121e-12	2.02874e-11	Ifnlr1
211.546	1.05208	0.128042	8.21668	2.09207e-16	2.20288e-15	Klf15		142.268	-1.17354	0.167454	-7.00817	2.41461e-12	2.03896e-11	Hirip3
84.2795	1.81519	0.220924	8.21634	2.09804e-16	2.20768e-15	Lep		66.3568	-1.65255	0.236531	-6.98661	2.81603e-12	2.3728e-11	Spdl1
34.6898	3.96471	0.484396	8.18485	2.72654e-16	2.85555e-15	Avpr1a		86.003	-1.48128	0.212503	-6.9706	3.15589e-12	2.64346e-11	Lin28a
62.0678	2.08	0.254789	8.1636	3.25184e-16	3.383e-15	Rgs1		60.4883	-1.80945	0.259771	-6.96556	3.27094e-12	2.73396e-11	Arhgap33
91.0232	1.67813	0.205823	8.15327	3.54218e-16	3.67769e-15	Tgif1		90.4651	-1.51048	0.217375	-6.94871	3.68638e-12	3.07461e-11	Cep70
193.72	1.07372	0.131731	8.15088	3.61297e-16	3.74869e-15	Apbb3		157.356	-1.04066	0.149798	-6.94709	3.72897e-12	3.10515e-11	Sh2d3c
177.734	1.17035	0.143683	8.14536	3.78165e-16	3.92111e-15	Sec24d		95.7744	-1.41586	0.203999	-6.94053	3.90642e-12	3.24599e-11	Shcbp1
174.614	1.14264	0.140675	8.12257	4.56432e-16	4.72009e-15	Wwtr1		46.161	-2.15104	0.311077	-6.91481	4.68494e-12	3.87102e-11	Prg3
43.3379	2.69425	0.332402	8.10541	5.25692e-16	5.42196e-15	Adamtsl2		153.534	-1.03579	0.149941	-6.90799	4.91571e-12	4.05871e-11	Wrn
176.779	1.17566	0.145176	8.09818	5.57856e-16	5.7461e-15	Popdc2		32.0621	-2.7785	0.402383	-6.90513	5.01585e-12	4.13702e-11	Adam33
215.402	1.05951	0.130872	8.09575	5.69138e-16	5.85845e-15	Naa25		42.5069	-2.17215	0.315324	-6.88861	5.63401e-12	4.63462e-11	Smim1
79.9672	1.78196	0.220517	8.08084	6.43195e-16	6.59899e-15	Adamts14		114.693	-1.26568	0.184037	-6.87731	6.09949e-12	5.0096e-11	Bora
61.1252	2.09679	0.259784	8.07128	6.95634e-16	7.12762e-15	Slc6a17		147.421	-1.04729	0.152476	-6.86857	6.48495e-12	5.30942e-11	Oas3
111.414	1.50704	0.18686	8.06508	7.319e-16	7.48447e-15	Msr1		170.506	-1.01089	0.147249	-6.86517	6.64123e-12	5.43453e-11	Suv420h2
182.587	1.19043	0.147834	8.05249	8.11248e-16	8.25801e-15	Arhgap29		113.834	-1.20312	0.175402	-6.8592	6.92465e-12	5.65754e-11	Phlpp2
170.944	1.14057	0.142031	8.03042	9.71406e-16	9.86258e-15	Mlip		124.848	-1.17684	0.171689	-6.85449	7.15684e-12	5.82894e-11	Per3
37.41	3.06089	0.382105	8.0106	1.14151e-15	1.15445e-14	Ccl8		130.572	-1.1154	0.163007	-6.84266	7.77364e-12	6.32799e-11	Senp7
73.9303	1.82796	0.228372	8.00429	1.20157e-15	1.21284e-14	Ttc9		126.942	-1.13988	0.167222	-6.81657	9.32409e-12	7.54289e-11	AI467606
133.488	1.27591	0.159426	8.00314	1.2129e-15	1.22349e-14	Wdr92		80.6705	-1.5059	0.22119	-6.80817	9.88481e-12	7.98408e-11	Spc24
132.602	1.27939	0.16011	7.99066	1.34217e-15	1.35039e-14	Ablim2		104.814	-1.27297	0.187015	-6.80678	9.9804e-12	8.05712e-11	Cdc7
82.9085	1.78565	0.223897	7.9753	1.52006e-15	1.5274e-14	Tppp		54.3491	-1.82876	0.268923	-6.80033	1.04379e-11	8.41092e-11	Il1b
34.3109	3.27948	0.412601	7.9483	1.89091e-15	1.88547e-14	Ocstamp		98.2	-1.31157	0.192941	-6.79775	1.06262e-11	8.55195e-11	Nrep
59.597	2.10561	0.265244	7.93842	2.04779e-15	2.03929e-14	Pcsk5		116.766	-1.2461	0.18346	-6.79218	1.10451e-11	8.87534e-11	1700037H04Rik
123.022	1.42875	0.180926	7.89687	2.85989e-15	2.83897e-14	Prkch		48.7428	-2.0572	0.303767	-6.7723	1.26751e-11	1.01537e-10	Spice1
146.192	1.24227	0.157435	7.89068	3.00533e-15	2.97955e-14	Slc39a10		43.4253	-2.102	0.310799	-6.76322	1.34956e-11	1.07889e-10	Zfp808
189.753	1.05212	0.133348	7.89006	3.02048e-15	2.99267e-14	Rbfox2		76.8441	-1.46904	0.217486	-6.75462	1.43206e-11	1.1425e-10	Xk
145.92	1.20232	0.152801	7.86856	3.58751e-15	3.53429e-14	Lrrc8a		44.4127	-2.03979	0.302284	-6.74792	1.49976e-11	1.19468e-10	Rfx2
171.982	1.13047	0.143826	7.85999	3.84174e-15	3.77521e-14	Rab11fip5		59.8941	-1.69245	0.250868	-6.74639	1.51572e-11	1.20678e-10	Cenpn
107.503	1.43974	0.183799	7.8332	4.75615e-15	4.65619e-14	Fzd1		69.6266	-1.60788	0.238432	-6.74357	1.54537e-11	1.2285e-10	Galnt3
135.012	1.26996	0.162902	7.79585	6.39741e-15	6.22392e-14	Tm4sf1		86.7344	-1.39077	0.206426	-6.73738	1.61268e-11	1.2794e-10	Mturn
141.087	1.26969	0.16322	7.779	7.31e-15	7.10732e-14	Casp4		89.4855	-1.36558	0.203121	-6.72298	1.7805e-11	1.40896e-10	Cntln
188.807	1.11161	0.143112	7.76741	8.01051e-15	7.75941e-14	Eepd1		147.911	-1.06948	0.159264	-6.71516	1.87855e-11	1.48354e-10	Pi4k2b
120.594	1.32541	0.170811	7.75952	8.52488e-15	8.2372e-14	Zfp52		62.8879	-1.65508	0.246748	-6.70756	1.97901e-11	1.55893e-10	Ptprv
97.4234	1.49737	0.195918	7.64283	2.12501e-14	2.00975e-13	Gbp2		33.9347	-2.48983	0.373975	-6.65775	2.7806e-11	2.17282e-10	Chst10
193.762	1.06523	0.13948	7.63712	2.22141e-14	2.09837e-13	Tanc1		139.746	-1.06842	0.160679	-6.6494	2.94295e-11	2.29623e-10	Tifab
177.155	1.08177	0.142192	7.60784	2.7872e-14	2.61384e-13	Kat6b		70.2543	-1.55374	0.234343	-6.63018	3.35281e-11	2.60431e-10	5830416P10Rik
139.234	1.2173	0.161068	7.5577	4.10265e-14	3.81082e-13	Slc35e4		55.8323	-1.71904	0.259967	-6.61253	3.77812e-11	2.93175e-10	Gen1
136.535	1.22032	0.161739	7.54503	4.52193e-14	4.19031e-13	Mpzl1		24.0629	-3.71297	0.56157	-6.61177	3.7976e-11	2.94541e-10	Mboat2
27.9222	4.03178	0.536195	7.51925	5.50897e-14	5.08082e-13	Card14		125.797	-1.07868	0.163148	-6.61167	3.8e-11	2.94581e-10	Rgs14
171.335	1.12058	0.149108	7.5152	5.68221e-14	5.23132e-13	Musk		52.5759	-1.81522	0.274562	-6.61133	3.8089e-11	2.95124e-10	Cdc25c
47.9782	2.17969	0.290111	7.51329	5.76583e-14	5.30205e-13	Zfp697		104.085	-1.24067	0.187723	-6.60908	3.86724e-11	2.99346e-10	Sgol2a
171.38	1.13132	0.150852	7.49954	6.40445e-14	5.87891e-13	Uck2		126.568	-1.06987	0.162227	-6.59487	4.25628e-11	3.28321e-10	Glipr1
83.9083	1.6033	0.215883	7.42672	1.1132e-13	1.01292e-12	Apold1		59.3503	-1.72295	0.261339	-6.59277	4.31687e-11	3.3283e-10	Troap
128.379	1.21592	0.163922	7.41766	1.1921e-13	1.08407e-12	Foxn3		128.094	-1.08034	0.163953	-6.5893	4.41912e-11	3.40545e-10	Agfg2
50.8728	2.22377	0.301237	7.38212	1.55786e-13	1.41011e-12	Car5b		110.438	-1.1648	0.177384	-6.56653	5.15026e-11	3.95521e-10	Gmnn
46.7926	2.26504	0.307441	7.36739	1.74003e-13	1.56864e-12	Scn3b		118.681	-1.1311	0.17232	-6.56394	5.24058e-11	4.02259e-10	Rap1gap2
127.161	1.23586	0.167811	7.36459	1.77688e-13	1.60094e-12	Slc7a6		60.1435	-1.77422	0.270735	-6.55333	5.62683e-11	4.30847e-10	Gapt
66.1308	1.79354	0.243599	7.36267	1.80271e-13	1.62291e-12	Taf4b		22.3982	-4.13906	0.631849	-6.55072	5.72612e-11	4.3802e-10	Gm16793
30.3165	3.2445	0.440902	7.35879	1.8558e-13	1.66915e-12	Calca		50.9511	-1.96614	0.300363	-6.54589	5.91418e-11	4.51521e-10	Ly6g6f
173.115	1.10247	0.149895	7.35493	1.91022e-13	1.7171e-12	Pde7b		142.505	-1.05709	0.16155	-6.54341	6.01318e-11	4.58854e-10	Tmem194
117.892	1.25597	0.170795	7.35371	1.9278e-13	1.73191e-12	Zswim4		36.9493	-2.32559	0.355495	-6.54183	6.07697e-11	4.63269e-10	Sh3yl1
168.469	1.1008	0.150307	7.3237	2.41219e-13	2.15591e-12	Tlr8		74.3643	-1.47926	0.226131	-6.54158	6.08719e-11	4.63821e-10	E2f1
123.294	1.22682	0.167812	7.31069	2.6577e-13	2.36856e-12	Slc30a4		114.913	-1.1245	0.172215	-6.52961	6.5941e-11	5.01711e-10	Orc6
141.127	1.17691	0.161021	7.30902	2.691e-13	2.3955e-12	Dennd5b		136.885	-1.01884	0.1562	-6.52265	6.90782e-11	5.25324e-10	Cenpc1
99.2864	1.43634	0.197712	7.26479	3.73613e-13	3.29764e-12	Ablim3		66.4111	-1.63218	0.250863	-6.50626	7.70449e-11	5.83917e-10	Nsl1
102.019	1.35398	0.186611	7.2556	3.99887e-13	3.52357e-12	Dio2		90.0057	-1.31073	0.201782	-6.49578	8.26022e-11	6.24519e-10	Terf1
64.8652	1.73973	0.240368	7.23781	4.56001e-13	3.99994e-12	Rnf217		126.327	-1.06811	0.16445	-6.49506	8.29983e-11	6.26906e-10	Slc25a42
128.174	1.22302	0.169228	7.22702	4.93724e-13	4.3187e-12	Acvr2a		110.01	-1.15541	0.178437	-6.47518	9.46984e-11	7.13209e-10	Iba57
135.048	1.22359	0.169697	7.21046	5.57647e-13	4.86422e-12	Igsf3		139.185	-1.01299	0.156796	-6.46059	1.04298e-10	7.83236e-10	Cdc25a
69.0208	1.70459	0.236431	7.20968	5.60823e-13	4.88919e-12	Hes1		70.741	-1.49233	0.231289	-6.45222	1.10222e-10	8.25736e-10	Haus8
180.881	1.03609	0.144438	7.17326	7.32338e-13	6.35249e-12	Mtmr10		122.835	-1.101	0.171878	-6.4057	1.49685e-10	1.11602e-09	Selenbp1
71.3474	1.6422	0.228953	7.17265	7.35573e-13	6.37347e-12	Nfatc4		48.9481	-1.80183	0.281307	-6.40522	1.50153e-10	1.11898e-09	Parpbp
78.1887	1.5334	0.213881	7.1694	7.53276e-13	6.51962e-12	Sox17		126.826	-1.16053	0.181277	-6.40198	1.53377e-10	1.14137e-09	Rnaseh2b
93.8062	1.4369	0.203308	7.0676	1.57634e-12	1.34788e-11	Eya1		75.9651	-1.37239	0.214451	-6.39953	1.55852e-10	1.15868e-09	Serpinb10
124.171	1.25557	0.177918	7.05702	1.70111e-12	1.45218e-11	Slco5a1		129.407	-1.05938	0.165716	-6.39272	1.62963e-10	1.20982e-09	Fahd1
145.683	1.08579	0.153899	7.05519	1.72362e-12	1.47059e-11	Hook1		127.649	-1.05942	0.165795	-6.38993	1.65958e-10	1.23088e-09	Usp46
30.9607	3.11296	0.443767	7.01485	2.30191e-12	1.94801e-11	Nog		130.145	-1.08811	0.170317	-6.38871	1.67295e-10	1.24021e-09	Bst1
92.6466	1.38543	0.197619	7.01058	2.37339e-12	2.00632e-11	Arid5b		54.3247	-1.69785	0.265916	-6.3849	1.71507e-10	1.26963e-09	AW011738
151.294	1.14389	0.163224	7.00808	2.41605e-12	2.03907e-11	Lama4		94.3394	-1.21801	0.191607	-6.35684	2.05943e-10	1.52094e-09	9430015G10Rik
87.3933	1.42611	0.204147	6.98566	2.8351e-12	2.38629e-11	Bicc1		95.7073	-1.2439	0.196291	-6.33704	2.34226e-10	1.72329e-09	Stil
59.4133	1.97215	0.282992	6.96894	3.19334e-12	2.67339e-11	Lpin3		116.597	-1.1148	0.176524	-6.31529	2.69663e-10	1.97285e-09	Snx15
53.4123	1.8822	0.270586	6.95603	3.4999e-12	2.9222e-11	Shb		85.0429	-1.34457	0.212906	-6.31533	2.69587e-10	1.97285e-09	Ttll12
177.038	1.01031	0.145279	6.95428	3.54378e-12	2.95725e-11	Fbln5		64.7792	-1.50891	0.239011	-6.31314	2.73432e-10	1.99949e-09	Pilrb1
82.7904	1.60496	0.231211	6.94154	3.87842e-12	3.22444e-11	Bmp5		38.6147	-2.09561	0.332892	-6.29517	3.0707e-10	2.23812e-09	Siglech
60.4117	1.76975	0.257103	6.88341	5.84359e-12	4.80196e-11	Ccr5		120.879	-1.11018	0.176451	-6.29171	3.13985e-10	2.28746e-09	P2rx1
42.1517	2.15575	0.313582	6.87458	6.21714e-12	5.10355e-11	Itga3		109.727	-1.11152	0.176731	-6.28935	3.18791e-10	2.31922e-09	Spib
84.4348	1.50895	0.219596	6.87147	6.35416e-12	5.21054e-11	Slc25a33		87.8279	-1.29227	0.206425	-6.26024	3.84376e-10	2.7808e-09	Cep164
28.3377	2.96716	0.43188	6.87033	6.40525e-12	5.24968e-11	Ccl19		52.8779	-1.82903	0.292206	-6.25938	3.86504e-10	2.7949e-09	Oip5
46.3673	1.99849	0.291273	6.86122	6.82767e-12	5.58416e-11	Cxcl13		56.3297	-1.59479	0.255358	-6.2453	4.22986e-10	3.05305e-09	Bard1
116.98	1.16356	0.16968	6.85734	7.01558e-12	5.71986e-11	Adap2		47.3197	-1.86312	0.300275	-6.20471	5.47969e-10	3.9225e-09	Mrgpra2b
104.438	1.26105	0.1845	6.83499	8.20082e-12	6.65837e-11	Adgra2		59.455	-1.56772	0.253363	-6.18764	6.10734e-10	4.3578e-09	Hacd4
163.008	1.05203	0.154278	6.81905	9.16462e-12	7.42544e-11	Gramd3		54.0108	-1.67186	0.272522	-6.13478	8.52759e-10	6.02959e-09	Gsg2
77.5777	3.00998	0.44152	6.81732	9.27533e-12	7.50805e-11	Fgf23		131.047	-1.04413	0.171239	-6.09751	1.07732e-09	7.56938e-09	Ctc1
54.1866	1.81116	0.266335	6.8003	1.04402e-11	8.41092e-11	Nos3		116.499	-1.03265	0.169539	-6.09096	1.12236e-09	7.87871e-09	Lpcat2
164.784	1.05547	0.155367	6.79341	1.09512e-11	8.80444e-11	Dhx32		57.4241	-1.60525	0.264071	-6.07885	1.21047e-09	8.48199e-09	Clcn2
56.4708	1.7198	0.253765	6.77713	1.2259e-11	9.82543e-11	Pdpn		92.8763	-1.22537	0.201595	-6.07836	1.21417e-09	8.50408e-09	Afmid
88.3828	1.33709	0.198042	6.75151	1.46313e-11	1.16609e-10	Pltp		66.7857	-1.45096	0.238835	-6.07516	1.23868e-09	8.66797e-09	Tcf19
139.105	1.04436	0.154888	6.74269	1.55477e-11	1.23409e-10	Mdfic		100.409	-1.12226	0.184766	-6.07398	1.24775e-09	8.72756e-09	Mms22l
30.6578	2.80445	0.416753	6.72928	1.70506e-11	1.35132e-10	Tfpi2		20.4517	-3.44969	0.569026	-6.06244	1.34069e-09	9.35246e-09	A730036I17Rik
81.1033	1.56074	0.23199	6.7276	1.72484e-11	1.36561e-10	Ifit3		55.8974	-1.64854	0.272121	-6.05812	1.3772e-09	9.58973e-09	4930581F22Rik
46.6597	1.94286	0.289134	6.7196	1.82229e-11	1.43984e-10	Efr3b		114.719	-1.09302	0.180424	-6.05805	1.37777e-09	9.58973e-09	Polh
131.653	1.08116	0.16103	6.71405	1.89294e-11	1.49355e-10	Map1b		61.8642	-1.4575	0.240619	-6.05728	1.38446e-09	9.63115e-09	Fanci
145.524	1.07618	0.160289	6.71404	1.89313e-11	1.49355e-10	Ptprm		125.892	-1.02297	0.169136	-6.04822	1.46456e-09	1.01666e-08	Gtf2e2
112.798	1.19264	0.177679	6.7123	1.91583e-11	1.51069e-10	C1qtnf1		82.2949	-1.29005	0.213316	-6.04758	1.47042e-09	1.02027e-08	Fanca
149.062	1.03651	0.15445	6.71095	1.93362e-11	1.52394e-10	Rnf185		58.9716	-1.50595	0.249103	-6.04548	1.48962e-09	1.0313e-08	Rad54l
89.3329	1.36882	0.205074	6.67475	2.47657e-11	1.94108e-10	Mst1r		49.4433	-1.73133	0.286715	-6.0385	1.55557e-09	1.07648e-08	Snx32
33.0655	2.56234	0.384014	6.67253	2.51434e-11	1.96673e-10	Slc1a1		38.5698	-1.93522	0.320587	-6.03649	1.57506e-09	1.08852e-08	Diras2
23.5252	3.48798	0.523406	6.66402	2.66443e-11	2.08309e-10	Myog		89.0856	-1.23227	0.204841	-6.01573	1.79078e-09	1.22943e-08	Klhl17
146.953	1.01246	0.152103	6.65642	2.80585e-11	2.19146e-10	D16Ertd472e		100.904	-1.12356	0.186928	-6.01063	1.848e-09	1.26594e-08	Hmga2-ps1
109.695	1.1648	0.175253	6.64638	3.00386e-11	2.34142e-10	Exoc6b		62.2015	-1.42321	0.239106	-5.95221	2.64554e-09	1.79027e-08	Dclk2
152.102	1.02687	0.154652	6.63989	3.13926e-11	2.4433e-10	Luzp1		115.957	-1.03363	0.173896	-5.94398	2.78187e-09	1.87602e-08	Mybl2
62.4077	1.72201	0.25943	6.63766	3.187e-11	2.47798e-10	Rarres2		85.9298	-1.26415	0.214476	-5.89414	3.76645e-09	2.51284e-08	2018-03-03
90.6796	1.30152	0.197102	6.60326	4.02213e-11	3.11028e-10	Efemp1		92.6452	-1.23237	0.209348	-5.8867	3.93984e-09	2.62403e-08	Rdh12
94.4272	1.39203	0.210904	6.60028	4.10384e-11	3.17189e-10	Gla		65.6506	-1.41823	0.241297	-5.87754	4.16415e-09	2.77107e-08	Dzip3
130.928	1.07375	0.162974	6.58844	4.4448e-11	3.42355e-10	Lyve1		84.7341	-1.20762	0.20586	-5.86624	4.45779e-09	2.96268e-08	Ankrd54
57.9137	1.67331	0.254641	6.57125	4.98962e-11	3.83751e-10	Cyyr1		59.6004	-1.48559	0.25347	-5.86101	4.60051e-09	3.05234e-08	Cby1
79.4426	1.459	0.222031	6.57116	4.99256e-11	3.83788e-10	Ppp1r1a		104.568	-1.07688	0.183987	-5.853	4.82779e-09	3.19634e-08	Reep4
138.549	1.01921	0.155339	6.56118	5.3384e-11	4.09504e-10	Ctla2b		67.8132	-1.36148	0.233002	-5.84319	5.12092e-09	3.38754e-08	Klra2
84.3334	1.34146	0.204456	6.56113	5.34022e-11	4.09504e-10	Lpxn		52.4863	-1.57458	0.269789	-5.83632	5.33659e-09	3.52274e-08	Hist2h2be
46.9485	1.92035	0.293899	6.53404	6.40208e-11	4.87339e-10	Gem		20.618	-3.06124	0.525501	-5.82538	5.69815e-09	3.75505e-08	6030468B19Rik
53.1099	1.72016	0.263832	6.51991	7.03501e-11	5.34736e-10	Fam179a		49.6374	-1.67074	0.28695	-5.8224	5.80083e-09	3.81627e-08	Tex9
22.3147	3.39966	0.524117	6.48646	8.78783e-11	6.63445e-10	Ctla4		80.3945	-1.23596	0.21312	-5.79936	6.65697e-09	4.35322e-08	Cdca5
30.6767	2.54276	0.393127	6.46803	9.929e-11	7.46349e-10	Dusp4		17.6319	-3.77869	0.652506	-5.79104	6.99526e-09	4.5655e-08	Cyp4b1-ps2
118.812	1.08456	0.16769	6.46767	9.95286e-11	7.47782e-10	Dusp26		73.7418	-1.27811	0.220914	-5.78557	7.22655e-09	4.70857e-08	Zranb3
151.958	1.11012	0.171888	6.4584	1.05817e-10	7.93882e-10	Pdxk		63.2734	-1.3741	0.237961	-5.77446	7.72016e-09	5.01762e-08	Neto2
31.8834	2.37974	0.369269	6.44446	1.1601e-10	8.68263e-10	Ackr2		17.5411	-4.0256	0.697378	-5.77248	7.81141e-09	5.07464e-08	Rbm44
67.968	1.47626	0.229258	6.4393	1.20026e-10	8.97892e-10	Chst2		18.5097	-3.4573	0.598992	-5.77187	7.83987e-09	5.08484e-08	Unc5cl
125.461	1.11507	0.173632	6.42202	1.34475e-10	1.00454e-09	Thop1		76.7052	-1.24685	0.216234	-5.76622	8.10713e-09	5.25381e-08	Ttk
20.6602	3.92055	0.610675	6.42002	1.36253e-10	1.01733e-09	Rasl10b		47.4232	-1.65104	0.28634	-5.766	8.11758e-09	5.2584e-08	Cercam
78.4237	1.36556	0.213281	6.40264	1.52711e-10	1.13695e-09	Cnksr3		54.0455	-1.5169	0.263674	-5.75293	8.77103e-09	5.6582e-08	C330018D20Rik
110.971	1.15502	0.180753	6.39006	1.65817e-10	1.23042e-09	Map3k14		68.8908	-1.31271	0.228213	-5.75213	8.81237e-09	5.68018e-08	Bcl11a
144.216	1.0088	0.157913	6.38828	1.67759e-10	1.24306e-09	Irf2bpl		78.1926	-1.2356	0.21481	-5.75206	8.81607e-09	5.68021e-08	Dynlt1a
109.889	1.14404	0.179109	6.38739	1.68746e-10	1.24978e-09	Gpihbp1		19.6053	-3.11216	0.54159	-5.74634	9.11982e-09	5.86624e-08	Gm10371
155.591	1.02736	0.161722	6.35263	2.11665e-10	1.56172e-09	Rnf103		104.824	-1.10943	0.193407	-5.73627	9.67848e-09	6.19749e-08	Siva1
68.1223	1.47388	0.232258	6.3459	2.21134e-10	1.62927e-09	Sh2d5		99.185	-1.08608	0.189389	-5.73465	9.77167e-09	6.24946e-08	4930503L19Rik
97.613	1.19201	0.18823	6.33274	2.40849e-10	1.76868e-09	Wif1		116.264	-1.04472	0.182286	-5.73123	9.97076e-09	6.36896e-08	Rbm43
64.8245	1.51122	0.239111	6.32015	2.6131e-10	1.91444e-09	Cxcl16		79.129	-1.23516	0.215712	-5.726	1.02829e-08	6.56296e-08	Rfc4
32.0906	2.33918	0.370984	6.30533	2.87577e-10	2.10096e-09	Ret		93.5278	-1.10898	0.19394	-5.71816	1.07681e-08	6.84554e-08	Fam78a
81.1631	1.3418	0.213128	6.29574	3.05942e-10	2.23094e-09	C1qtnf6		113.357	-1.00365	0.175604	-5.7154	1.09447e-08	6.94839e-08	Hspa4l
117.675	1.11115	0.17716	6.27198	3.56476e-10	2.58615e-09	Col5a3		86.9037	-1.14953	0.201221	-5.71277	1.1115e-08	7.04794e-08	Pilrb2
26.6125	2.62969	0.419294	6.27171	3.57115e-10	2.58958e-09	Cbln1		33.8756	-1.94954	0.341675	-5.70582	1.15786e-08	7.33e-08	Tonsl
74.3892	1.42585	0.227983	6.25421	3.99522e-10	2.8877e-09	Lss		56.3613	-1.43611	0.251942	-5.70016	1.19696e-08	7.56833e-08	Smim5
54.2583	1.64602	0.263461	6.24767	4.16612e-10	3.00983e-09	Scin		100.736	-1.06933	0.187696	-5.69712	1.21849e-08	7.70131e-08	Nipal3
55.4434	1.59754	0.255929	6.2421	4.31748e-10	3.11054e-09	Tspan6		58.6361	-1.43237	0.251614	-5.69272	1.25029e-08	7.87995e-08	Alms1
23.3843	5.57099	0.89282	6.23976	4.38229e-10	3.15577e-09	Saa1		108.151	-1.02523	0.180098	-5.69262	1.25104e-08	7.88152e-08	Gnpda1
105.415	1.1527	0.184868	6.23528	4.50966e-10	3.2445e-09	Zfyve9		25.1748	-2.35969	0.415095	-5.6847	1.31042e-08	8.23231e-08	Panct2
82.3379	1.2916	0.207484	6.22506	4.81371e-10	3.45529e-09	Foxc1		32.5739	-2.00299	0.352514	-5.68201	1.3312e-08	8.34944e-08	A530064D06Rik
49.5224	1.72158	0.277626	6.20109	5.6073e-10	4.01017e-09	Ecscr		77.7324	-1.21745	0.21436	-5.67946	1.3512e-08	8.46805e-08	Dsn1
94.9719	1.19063	0.192272	6.19242	5.92473e-10	4.2333e-09	Sh2b2		38.9545	-1.79693	0.31741	-5.66123	1.50288e-08	9.366e-08	Cep57l1
117.62	1.09359	0.176866	6.18313	6.2842e-10	4.47785e-09	Zhx2		74.4601	-1.25513	0.221769	-5.65963	1.51699e-08	9.45013e-08	Zfp101
29.3754	2.40574	0.389732	6.17281	6.70859e-10	4.77153e-09	Slc2a13		82.4086	-1.15626	0.204577	-5.65196	1.58629e-08	9.86612e-08	Tbccd1
137.336	1.01533	0.165746	6.12582	9.02201e-10	6.37629e-09	Gpr137b		99.1768	-1.03835	0.18377	-5.65028	1.60186e-08	9.95901e-08	Pot1b
72.7844	1.33147	0.217847	6.11196	9.84139e-10	6.92715e-09	Lnx2		68.3285	-1.27618	0.225985	-5.6472	1.63085e-08	1.01352e-07	Tbc1d31
82.3381	1.27963	0.21097	6.06547	1.3157e-09	9.18639e-09	Farp1		100.245	-1.04301	0.18494	-5.63972	1.70325e-08	1.05641e-07	Dalrd3
63.4156	1.42686	0.235311	6.06374	1.3299e-09	9.28137e-09	Gm4951		60.8788	-1.41154	0.25089	-5.62615	1.84273e-08	1.1402e-07	Ercc6l
46.1072	1.75116	0.288866	6.06217	1.34296e-09	9.35997e-09	Bcat1		89.6644	-1.11938	0.199172	-5.62018	1.90763e-08	1.17848e-07	Megf9
24.9875	2.6031	0.430224	6.05057	1.44338e-09	1.0024e-08	Stc1		42.0794	-1.67674	0.298823	-5.61113	2.01005e-08	1.23832e-07	Syce2
26.3956	2.47778	0.409807	6.04622	1.48284e-09	1.02706e-08	Igfbp2		69.0919	-1.24492	0.222539	-5.59416	2.21691e-08	1.3556e-07	BC035044
18.1326	4.42812	0.734603	6.02791	1.66093e-09	1.1428e-08	Rarres1		83.2759	-1.13187	0.202746	-5.5827	2.36816e-08	1.44187e-07	Cenpq
15.6127	7.45878	1.23897	6.02015	1.74259e-09	1.19741e-08	Saa2		91.6891	-1.17346	0.210195	-5.58273	2.36767e-08	1.44187e-07	Dhcr24
61.6273	1.52625	0.25571	5.96866	2.39204e-09	1.62719e-08	Gm16907		52.2942	-1.63987	0.294233	-5.57336	2.49866e-08	1.516e-07	Zdhhc24
89.764	1.16096	0.19452	5.96831	2.3972e-09	1.62999e-08	Adhfe1		60.5204	-1.35704	0.243595	-5.57089	2.53443e-08	1.53711e-07	B230354K17Rik
62.7734	1.49413	0.250475	5.9652	2.44331e-09	1.65917e-08	Plcd3		89.3468	-1.11814	0.200861	-5.56675	2.59536e-08	1.57223e-07	Ly6d
57.8712	1.48411	0.249242	5.95449	2.60883e-09	1.76696e-08	Ahr		100.545	-1.02893	0.184865	-5.56581	2.60931e-08	1.58007e-07	Agpat4
52.1444	1.62335	0.272874	5.9491	2.69616e-09	1.82373e-08	Thsd7a		60.5945	-1.40075	0.251843	-5.56199	2.66722e-08	1.61326e-07	Sass6
17.9213	4.13692	0.695558	5.94763	2.7206e-09	1.83788e-08	Rtn4rl2		40.0639	-1.70319	0.307143	-5.54526	2.93514e-08	1.76845e-07	BC017158
29.3147	2.23244	0.375504	5.94518	2.76157e-09	1.86313e-08	Mt3		31.144	-1.98075	0.357849	-5.53514	3.10972e-08	1.86787e-07	Adgre4
69.4722	1.3298	0.223977	5.93722	2.89889e-09	1.95156e-08	Adck4		53.6484	-1.47641	0.267015	-5.5293	3.21507e-08	1.92892e-07	Aasdh
53.0151	1.55729	0.263459	5.91095	3.40138e-09	2.27609e-08	Pde1a		86.8369	-1.08548	0.196608	-5.52103	3.3702e-08	2.01966e-07	Hells
45.1141	1.76853	0.299428	5.90635	3.49764e-09	2.3375e-08	Mid1		67.9273	-1.2871	0.233219	-5.51886	3.41202e-08	2.04315e-07	1810011H11Rik
47.1758	1.67256	0.283331	5.9032	3.56522e-09	2.38165e-08	Ntrk2		43.7602	-1.6289	0.296053	-5.50207	3.75364e-08	2.24415e-07	Amigo3
60.1164	1.47013	0.249488	5.89259	3.80194e-09	2.53544e-08	Echdc2		57.8645	-1.39109	0.255984	-5.43429	5.50145e-08	3.24821e-07	Dtnb
50.4568	1.60116	0.271966	5.88734	3.92463e-09	2.61503e-08	Clec4n		65.9492	-1.29424	0.238211	-5.43318	5.5359e-08	3.26731e-07	Ufsp1
103.808	1.07202	0.18212	5.88634	3.94852e-09	2.6287e-08	Oplah		28.7715	-2.03668	0.374961	-5.43173	5.58107e-08	3.29273e-07	Plekha6
81.9033	1.21419	0.207416	5.85392	4.80109e-09	3.18271e-08	Stox2		49.9327	-1.49852	0.276252	-5.42447	5.81253e-08	3.42023e-07	Nek8
57.6449	1.47633	0.25268	5.84267	5.13695e-09	3.3967e-08	Snai1		34.5475	-1.84386	0.340389	-5.41693	6.06301e-08	3.55957e-07	Eme1
59.5594	1.45295	0.249313	5.8278	5.61618e-09	3.70259e-08	Dpep2		86.7434	-1.12776	0.208603	-5.40626	6.43533e-08	3.76682e-07	Gpr141
56.4667	1.47873	0.254168	5.81795	5.95755e-09	3.91277e-08	Rasgef1b		81.3829	-1.11141	0.20594	-5.39677	6.785e-08	3.96554e-07	Bzrap1
87.8022	1.13692	0.195661	5.81065	6.22293e-09	4.0802e-08	Emcn		102.626	-1.03608	0.192712	-5.37633	7.60198e-08	4.41492e-07	Donson
19.3307	3.16953	0.546536	5.79931	6.65884e-09	4.35322e-08	Ramp3		34.53	-1.76435	0.328876	-5.36479	8.10449e-08	4.69976e-07	Naprt
28.5118	2.23252	0.385511	5.79107	6.99386e-09	4.5655e-08	Ccdc152		31.903	-1.91933	0.358281	-5.35706	8.45877e-08	4.89611e-07	Rad54b
81.4857	1.27377	0.220208	5.78438	7.27817e-09	4.73627e-08	Gprc5c		58.8022	-1.31392	0.24556	-5.35072	8.7605e-08	5.06888e-07	Nup35
42.4381	1.73819	0.302821	5.74001	9.46734e-09	6.07225e-08	Akr1b8		54.681	-1.37335	0.256699	-5.35003	8.79384e-08	5.08267e-07	Tbx2
17.2564	3.64575	0.635589	5.73602	9.6929e-09	6.20417e-08	Ccl7		21.0009	-2.53191	0.475352	-5.32639	1.00184e-07	5.76037e-07	A930006K02Rik
16.6579	3.78786	0.661864	5.72301	1.04651e-08	6.66834e-08	Il10		93.9344	-1.01167	0.190101	-5.32174	1.02779e-07	5.89872e-07	Pkmyt1
41.955	1.71321	0.300273	5.70551	1.15993e-08	7.34008e-08	Slco2a1		31.1322	-1.91568	0.360762	-5.31009	1.09574e-07	6.26794e-07	Nipa1
74.4896	1.21349	0.213065	5.69539	1.23088e-08	7.77018e-08	Tdrp		24.4927	-2.17892	0.411705	-5.29243	1.20703e-07	6.88941e-07	Fbxo48
67.6048	1.2957	0.228392	5.67315	1.40198e-08	8.76871e-08	Cd83		63.019	-1.28197	0.24259	-5.28451	1.26042e-07	7.18368e-07	Melk
54.2382	1.46646	0.258611	5.67054	1.42352e-08	8.89626e-08	Camk4		33.5164	-1.79884	0.341666	-5.26492	1.40252e-07	7.97609e-07	Ccne2
73.3953	1.23558	0.218814	5.64672	1.63533e-08	1.0159e-07	Ptprf		70.5233	-1.21244	0.230289	-5.26484	1.40309e-07	7.9764e-07	Wdr8
40.4821	1.77483	0.314364	5.64579	1.64427e-08	1.02104e-07	Plat		27.1684	-2.04152	0.387946	-5.2624	1.42189e-07	8.07738e-07	Lst1
116.853	1.06051	0.188258	5.63326	1.76831e-08	1.09458e-07	Pogk		89.6743	-1.03442	0.19668	-5.25937	1.4455e-07	8.19658e-07	Cd300lg
28.4289	2.22688	0.397953	5.59583	2.19572e-08	1.34475e-07	Dcstamp		60.8358	-1.2883	0.245357	-5.25069	1.51534e-07	8.58325e-07	Rpa3
20.6757	2.71861	0.485924	5.59473	2.20964e-08	1.35274e-07	Grhl1		33.2059	-1.77545	0.338731	-5.24146	1.59312e-07	9.01075e-07	Ppm1e
32.8475	2.03109	0.363063	5.59431	2.21495e-08	1.35493e-07	Sfrp1		79.4814	-1.10711	0.211589	-5.23238	1.67345e-07	9.45826e-07	Sfxn5
59.1811	1.38897	0.248338	5.59309	2.23063e-08	1.36345e-07	Car4		26.1428	-2.0348	0.389543	-5.22356	1.75518e-07	9.90224e-07	Rad51c
33.7593	1.8761	0.335646	5.58952	2.27693e-08	1.39012e-07	Pcdh19		57.7055	-1.26855	0.243263	-5.21471	1.8411e-07	1.03645e-06	Ska3
21.4534	2.58843	0.463652	5.5827	2.36811e-08	1.44187e-07	Pappa2		74.4645	-1.13015	0.216835	-5.21205	1.86769e-07	1.04953e-06	Gcsam
59.0668	1.38498	0.248692	5.56907	2.56107e-08	1.55266e-07	Smoc1		14.0082	-3.9511	0.758679	-5.20786	1.91026e-07	1.07075e-06	9830132P13Rik
88.9121	1.09049	0.196237	5.55699	2.74469e-08	1.65819e-07	Relb		94.8224	-1.0125	0.194499	-5.20571	1.93252e-07	1.08284e-06	Ppp1r3b
62.7094	1.3279	0.239525	5.54391	2.95799e-08	1.78153e-07	C3ar1		79.2805	-1.08344	0.208366	-5.19972	1.99593e-07	1.11556e-06	Fmo5
88.6563	1.09717	0.198004	5.54116	3.00477e-08	1.80692e-07	Mitf		89.1772	-1.03276	0.198653	-5.19885	2.00529e-07	1.12039e-06	Aatk
84.391	1.11384	0.201879	5.51734	3.44176e-08	2.06017e-07	Cntfr		92.7468	-1.00307	0.192992	-5.19748	2.02011e-07	1.12786e-06	Lsm7
15.6699	3.68347	0.672226	5.47952	4.26492e-08	2.54315e-07	Elovl4		59.9162	-1.28298	0.247014	-5.19395	2.05876e-07	1.1478e-06	Dclre1a
36.7299	1.73074	0.317792	5.44612	5.14793e-08	3.04871e-07	Dll4		79.9159	-1.09918	0.212597	-5.17025	2.3378e-07	1.29734e-06	Fntb
36.6181	1.72711	0.317182	5.44516	5.1759e-08	3.06295e-07	Aldh3a1		87.1775	-1.0157	0.196775	-5.16175	2.44658e-07	1.35627e-06	Pdzd11
22.2621	2.48567	0.456858	5.4408	5.30422e-08	3.1365e-07	Gprc5a		22.53	-2.24294	0.434579	-5.16119	2.4539e-07	1.35894e-06	Sirpb1b
90.8234	1.08795	0.200003	5.43967	5.33787e-08	3.15282e-07	Slc9a2		98.9218	-1.02011	0.19796	-5.15311	2.56199e-07	1.41521e-06	Esm1
89.973	1.08187	0.199786	5.41514	6.12409e-08	3.59407e-07	Casq2		84.5456	-1.05771	0.205529	-5.14625	2.65744e-07	1.46483e-06	Slc25a45
97.9934	1.00074	0.184921	5.41171	6.24243e-08	3.65939e-07	Shtn1		30.4865	-1.85064	0.360037	-5.14013	2.74548e-07	1.51069e-06	Kcnj10
89.8084	1.06984	0.197709	5.41119	6.26069e-08	3.66872e-07	Dyrk2		49.6743	-1.39971	0.272978	-5.12756	2.93528e-07	1.61228e-06	Sertad3
57.0054	1.34856	0.24929	5.4096	6.31653e-08	3.69867e-07	Stard13		54.387	-1.31152	0.256131	-5.12049	3.04741e-07	1.67152e-06	Rab37
64.8224	1.24609	0.231055	5.39305	6.92708e-08	4.04253e-07	Il2rb		55.5337	-1.29773	0.253568	-5.11786	3.09017e-07	1.69379e-06	Dgkg
95.4409	1.00439	0.186723	5.37902	7.48904e-08	4.35581e-07	Met		86.5238	-1.01084	0.197729	-5.11224	3.18356e-07	1.74192e-06	Scly
48.6039	1.44979	0.269544	5.37868	7.50328e-08	4.36247e-07	Ccl5		66.8926	-1.1463	0.224311	-5.11033	3.21601e-07	1.75782e-06	Hrsp12
93.4007	1.01189	0.188889	5.35707	8.45829e-08	4.89611e-07	Nr1d1		50.3129	-1.38403	0.27207	-5.08705	3.63676e-07	1.97397e-06	Gp6
36.3361	1.77851	0.332426	5.35011	8.78992e-08	5.08267e-07	Notum		71.3946	-1.12699	0.221782	-5.08155	3.74364e-07	2.02845e-06	Tspan2
17.6226	2.89447	0.542525	5.33518	9.54503e-08	5.50038e-07	Ngf		46.7461	-1.44345	0.284396	-5.07549	3.86503e-07	2.08915e-06	Chtf18
50.5008	1.43829	0.269735	5.33222	9.70189e-08	5.5887e-07	Srpx		58.2934	-1.23653	0.24402	-5.06734	4.03417e-07	2.1753e-06	4930427A07Rik
47.6677	1.48344	0.278492	5.32669	1.00021e-07	5.75496e-07	Kng1		67.8187	-1.13245	0.224624	-5.04156	4.61746e-07	2.47699e-06	Abcg3
95.1635	1.0546	0.198092	5.32381	1.01615e-07	5.83839e-07	Fndc1		39.2692	-1.61635	0.322549	-5.01117	5.41008e-07	2.87941e-06	Ube2t
21.7139	2.44385	0.459871	5.31422	1.07115e-07	6.13632e-07	Il6		70.7314	-1.11084	0.221754	-5.00932	5.46226e-07	2.90421e-06	Banp
77.7043	1.09986	0.207656	5.29656	1.18002e-07	6.74514e-07	Pknox2		36.3682	-1.63069	0.325847	-5.00447	5.6016e-07	2.97222e-06	Cep72
14.5471	3.57719	0.676042	5.29137	1.21402e-07	6.92678e-07	Aspg		61.2355	-1.22448	0.244828	-5.00139	5.69185e-07	3.01703e-06	Elmo3
55.8779	1.30803	0.249011	5.2529	1.49725e-07	8.48386e-07	Bcar1		83.7493	-1.04277	0.208766	-4.99492	5.886e-07	3.11254e-06	Aoc2
83.6061	1.07991	0.206397	5.23221	1.67495e-07	9.46331e-07	Tfec		54.3752	-1.27209	0.254905	-4.99047	6.02332e-07	3.18085e-06	Kcna2
59.8845	1.27327	0.244027	5.21776	1.81103e-07	1.021e-06	Cdr2l		14.4755	-3.2535	0.652748	-4.98431	6.21828e-07	3.27825e-06	Gm10872
19.6405	2.54185	0.487641	5.21255	1.86262e-07	1.04706e-06	Tnfaip6		20.6598	-2.33205	0.468576	-4.9769	6.46106e-07	3.40165e-06	Tbx6
30.5024	1.87013	0.358832	5.2117	1.8712e-07	1.05112e-06	Cacna1d		82.7741	-1.04147	0.209703	-4.96642	6.82014e-07	3.57862e-06	Pafah2
14.8416	3.21545	0.617095	5.21061	1.88219e-07	1.05653e-06	Pdcd1		63.0654	-1.20927	0.244155	-4.95288	7.31225e-07	3.81759e-06	9330159F19Rik
93.8548	1.00538	0.193477	5.19636	2.03233e-07	1.13428e-06	Fam20c		66.9134	-1.1118	0.224485	-4.95266	7.32054e-07	3.82064e-06	Ushbp1
54.5658	1.32217	0.254532	5.1945	2.05271e-07	1.14484e-06	Ptprk		91.7545	-1.00941	0.203938	-4.94961	7.43624e-07	3.87843e-06	Dcps
59.2132	1.3105	0.252444	5.19125	2.08887e-07	1.16376e-06	Col15a1		50.3282	-1.40393	0.284698	-4.93129	8.16877e-07	4.24347e-06	Slc2a4rg-ps
65.3942	1.19184	0.230047	5.18084	2.20888e-07	1.22763e-06	Slc45a3		32.5356	-1.72819	0.350802	-4.92641	8.37538e-07	4.34068e-06	Sycp2
72.9498	1.11281	0.215617	5.16104	2.45576e-07	1.35894e-06	Nov		25.9165	-1.96919	0.402446	-4.89306	9.92821e-07	5.11657e-06	Rec114
75.9625	1.15744	0.224263	5.1611	2.45501e-07	1.35894e-06	Npr3		35.2361	-1.59928	0.327032	-4.89029	1.00689e-06	5.17709e-06	Rnase6
56.9644	1.31613	0.255306	5.15509	2.53505e-07	1.40182e-06	Itga11		54.5883	-1.22352	0.250822	-4.87806	1.07133e-06	5.49034e-06	Tmem181c-ps
23.3457	2.25694	0.437989	5.15297	2.56396e-07	1.41538e-06	Lrtm2		21.5303	-2.15402	0.441742	-4.87619	1.08155e-06	5.53909e-06	9830166K06Rik
26.4292	1.99085	0.386788	5.14713	2.64506e-07	1.45955e-06	Sln		52.9896	-1.28532	0.264052	-4.86767	1.1292e-06	5.77367e-06	C130083M11Rik
33.0098	1.71629	0.333556	5.14544	2.6689e-07	1.47063e-06	Mdk		58.4095	-1.17982	0.242489	-4.86547	1.14187e-06	5.83652e-06	Cklf
30.7556	1.78213	0.348635	5.11172	3.19234e-07	1.74611e-06	Dos		69.9385	-1.17534	0.241619	-4.86443	1.14785e-06	5.86324e-06	Ticrr
83.6049	1.02924	0.201409	5.11021	3.21801e-07	1.7583e-06	Chac1		15.7551	-2.72935	0.562142	-4.85526	1.20226e-06	6.13316e-06	2500004C02Rik
14.5416	3.17236	0.621829	5.10166	3.36691e-07	1.83644e-06	BB123696		67.9407	-1.13458	0.233968	-4.84931	1.23892e-06	6.31188e-06	Cep89
85.4579	1.09458	0.214963	5.09196	3.54373e-07	1.9275e-06	Adprhl1		57.0543	-1.23963	0.257111	-4.82138	1.42571e-06	7.23755e-06	Mybl1
70.073	1.24111	0.243972	5.08709	3.63594e-07	1.97397e-06	F830016B08Rik		23.4865	-1.97826	0.412122	-4.80017	1.58529e-06	8.00858e-06	Nrip3
61.1572	1.26831	0.249474	5.08394	3.69694e-07	2.00385e-06	Afap1l2		35.9095	-1.52513	0.317842	-4.79838	1.59957e-06	8.07548e-06	Poli
38.3468	1.68246	0.331963	5.06821	4.01575e-07	2.16761e-06	Prdm1		41.8899	-1.50882	0.315563	-4.78138	1.74098e-06	8.74695e-06	Gins3
31.3472	1.79378	0.355267	5.0491	4.43907e-07	2.38375e-06	Lrfn4		77.9047	-1.00005	0.209323	-4.77753	1.7746e-06	8.913e-06	Gas2l3
33.8324	1.79734	0.357186	5.03193	4.8557e-07	2.59408e-06	Mettl11b		56.0085	-1.19421	0.251254	-4.75301	2.0041e-06	1.00173e-05	Tmco6
88.121	1.03271	0.205392	5.02801	4.95602e-07	2.64677e-06	Zbtb21		40.7471	-1.45596	0.30641	-4.75169	2.01723e-06	1.00765e-05	Chek1
14.6069	3.19906	0.636989	5.02216	5.10931e-07	2.72584e-06	Serpina3i		22.9558	-1.98955	0.418875	-4.74974	2.0368e-06	1.0158e-05	Atp7b
44.8154	1.44659	0.288845	5.00818	5.49466e-07	2.92044e-06	Shroom2		26.1218	-1.86546	0.393886	-4.73605	2.17927e-06	1.08477e-05	Kctd7
34.5222	1.7478	0.349865	4.99563	5.86433e-07	3.10213e-06	Arhgef19		62.2801	-1.1142	0.235626	-4.72868	2.25981e-06	1.12343e-05	Ddx11
66.0249	1.14874	0.230423	4.98537	6.18448e-07	3.26153e-06	Rbms3		59.6945	-1.13742	0.240646	-4.72652	2.28405e-06	1.13475e-05	Hspbap1
13.6794	3.26409	0.656702	4.97044	6.68019e-07	3.50846e-06	Hcar1		35.9378	-1.49569	0.316977	-4.71859	2.37484e-06	1.17798e-05	9230114K14Rik
47.0743	1.34084	0.269765	4.97039	6.68192e-07	3.50846e-06	Tead3		41.6296	-1.40513	0.298349	-4.70968	2.48101e-06	1.22948e-05	Mettl8
31.5229	1.75553	0.35403	4.95871	7.09636e-07	3.71606e-06	Mcoln2		64.9682	-1.08099	0.229581	-4.70855	2.4949e-06	1.23518e-05	Mgam
61.6947	1.17202	0.236503	4.95562	7.21003e-07	3.77179e-06	4930413G21Rik		44.5779	-1.30974	0.278179	-4.70826	2.49836e-06	1.23611e-05	Ninl
37.5193	1.53517	0.309838	4.95476	7.24202e-07	3.78433e-06	Ric3		17.5435	-2.33648	0.497012	-4.70106	2.58812e-06	1.2793e-05	Cilp2
56.0681	1.26535	0.255383	4.9547	7.2442e-07	3.78433e-06	Ubtd2		13.8423	-2.98656	0.63545	-4.69991	2.60279e-06	1.28533e-05	D630023F18Rik
60.351	1.17638	0.239147	4.91906	8.69594e-07	4.50083e-06	Procr		27.1879	-1.83361	0.390342	-4.69746	2.6342e-06	1.30002e-05	Cmc4
49	1.30826	0.267661	4.88773	1.02006e-06	5.23967e-06	Efnb2		58.3099	-1.12802	0.240313	-4.69397	2.67958e-06	1.32116e-05	Chdh
29.8471	1.69255	0.349016	4.84949	1.23778e-06	6.30813e-06	Vsig4		13.5895	-3.18094	0.678563	-4.68776	2.76214e-06	1.36015e-05	Acmsd
12.4599	3.33015	0.69433	4.79622	1.61692e-06	8.15513e-06	Map7d2		19.6842	-2.16314	0.461859	-4.68355	2.81945e-06	1.3875e-05	Apitd1
26.7726	1.91266	0.399131	4.79206	1.65081e-06	8.31534e-06	Pawr		15.8543	-2.50035	0.534536	-4.6776	2.90249e-06	1.42611e-05	Sost
13.8665	2.93598	0.613279	4.78734	1.69004e-06	8.4965e-06	Serpina3h		24.709	-1.88792	0.403665	-4.67693	2.91199e-06	1.42988e-05	Nanos1
69.3966	1.04428	0.219622	4.7549	1.98542e-06	9.93026e-06	Gnao1		70.6436	-1.06615	0.228423	-4.66744	3.04976e-06	1.49424e-05	Tmem80
6.70631	6.23889	1.31834	4.73239	2.21888e-06	1.10378e-05	Fga		54.3636	-1.22368	0.262371	-4.66391	3.10253e-06	1.51819e-05	Stap1
59.6315	1.1361	0.240556	4.72281	2.32611e-06	1.15492e-05	Ptx3		44.2374	-1.38944	0.29797	-4.66304	3.11579e-06	1.52372e-05	Asprv1
34.7625	1.55992	0.331036	4.71223	2.45023e-06	1.21461e-05	Gpr35		46.4097	-1.37353	0.296908	-4.6261	3.72608e-06	1.80745e-05	Atp1a3
22.0664	1.96785	0.417901	4.70888	2.49078e-06	1.23353e-05	Pcdhb9		36.6772	-1.49261	0.324586	-4.59849	4.25559e-06	2.05154e-05	Ccdc163
28.7961	1.7177	0.36688	4.68192	2.84202e-06	1.39816e-05	Aldh1a3		34.6692	-1.49446	0.325098	-4.59696	4.28702e-06	2.06542e-05	4930430F08Rik
18.3542	2.31132	0.494601	4.67309	2.96697e-06	1.45572e-05	Arxes2		18.9448	-2.17777	0.47489	-4.58584	4.52162e-06	2.17643e-05	Amt
32.9492	1.55669	0.333726	4.66457	3.09267e-06	1.51384e-05	Slc1a4		67.3313	-1.05182	0.230126	-4.57062	4.8628e-06	2.33059e-05	3830406C13Rik
25.7819	1.83342	0.393149	4.66344	3.1097e-06	1.52122e-05	B3galt2		34.2424	-1.47478	0.32279	-4.56886	4.9038e-06	2.34952e-05	Exo1
29.3069	1.70911	0.367151	4.65505	3.23905e-06	1.57954e-05	Bex1		65.0619	-1.05162	0.230286	-4.56659	4.95727e-06	2.37368e-05	Cecr2
66.3266	1.05559	0.228496	4.61975	3.84199e-06	1.8602e-05	Pla1a		29.6653	-1.65269	0.362611	-4.55774	5.17068e-06	2.46754e-05	Cenpp
34.4808	1.46905	0.318227	4.61636	3.90522e-06	1.88964e-05	Rbp4		58.8027	-1.09215	0.239798	-4.55448	5.25158e-06	2.50461e-05	Dguok
12.3034	3.10261	0.673651	4.60567	4.11149e-06	1.98453e-05	Dpep3		23.405	-1.93718	0.425826	-4.54923	5.38414e-06	2.56587e-05	Prokr1
55.7059	1.1255	0.245471	4.58507	4.53824e-06	2.18376e-05	Ston1		54.3272	-1.14534	0.252106	-4.5431	5.54318e-06	2.63483e-05	Fam212a
40.6896	1.33056	0.290306	4.5833	4.57684e-06	2.20165e-05	Heph		67.2161	-1.03267	0.22813	-4.52667	5.99207e-06	2.84041e-05	Ap5b1
11.4825	3.44011	0.753749	4.564	5.01879e-06	2.40019e-05	Sphkap		50.1045	-1.19383	0.263926	-4.52335	6.08673e-06	2.88353e-05	0610007P14Rik
10.5297	3.60063	0.789227	4.56222	5.06152e-06	2.41766e-05	Cxcl1		54.4563	-1.17763	0.260714	-4.51695	6.27376e-06	2.96763e-05	Hist3h2a
34.2033	1.48429	0.326195	4.55031	5.35662e-06	2.55393e-05	Wnt11		38.2093	-1.35339	0.300684	-4.50103	6.76263e-06	3.18152e-05	Eri2
53.9891	1.14554	0.251811	4.5492	5.38495e-06	2.56587e-05	Efna1		46.9284	-1.25516	0.279072	-4.49763	6.87164e-06	3.23085e-05	Cd300ld
11.3489	3.19365	0.702932	4.54333	5.53727e-06	2.63282e-05	Gdf5		18.7451	-2.1682	0.48219	-4.49657	6.90586e-06	3.24498e-05	Cntd1
24.9134	1.774	0.391108	4.53582	5.73789e-06	2.7224e-05	Hoga1		11.3502	-5.0073	1.11428	-4.49374	6.99815e-06	3.28341e-05	Slc30a10
24.5296	1.81604	0.400949	4.52934	5.91674e-06	2.80641e-05	Klhdc7a		28.7296	-1.62147	0.36087	-4.49322	7.01542e-06	3.28953e-05	Aldh1a7
36.4283	1.41155	0.312197	4.52134	6.14488e-06	2.90755e-05	Clcf1		20.5385	-1.98977	0.443324	-4.48829	7.17977e-06	3.36458e-05	Msh5
11.4895	3.21938	0.713388	4.5128	6.39764e-06	3.02348e-05	Fam222a		34.8555	-1.43349	0.319478	-4.48697	7.22446e-06	3.3845e-05	Gm6307
44.8627	1.31493	0.291523	4.51055	6.4661e-06	3.05306e-05	Rapgef5		25.6094	-1.78708	0.398309	-4.48668	7.23419e-06	3.38804e-05	Spns3
46.4313	1.29227	0.287061	4.50172	6.74069e-06	3.17215e-05	Tnfrsf11a		68.3817	-1.01219	0.225697	-4.48471	7.30126e-06	3.4174e-05	Tada3
14.2546	2.8102	0.62911	4.46695	7.93423e-06	3.70256e-05	Pdzrn4		67.2533	-1.04122	0.233172	-4.46547	7.98924e-06	3.72712e-05	Dhfr
11.101	3.39404	0.763588	4.44485	8.79519e-06	4.07388e-05	Mc5r		52.6143	-1.12496	0.25238	-4.45741	8.29541e-06	3.85957e-05	Myo5c
11.9762	2.87577	0.647281	4.44285	8.87767e-06	4.10964e-05	4931440P22Rik		61.9587	-1.08306	0.2438	-4.4424	8.89592e-06	4.11649e-05	Katnal1
11.232	3.15609	0.710851	4.43987	9.00119e-06	4.16312e-05	Zdbf2		30.3197	-1.51876	0.342596	-4.4331	9.28864e-06	4.2859e-05	Six5
66.282	1.00661	0.226944	4.43552	9.18485e-06	4.24303e-05	Syde1		42.747	-1.35257	0.305152	-4.43243	9.31779e-06	4.29808e-05	Zfp39
34.122	1.44381	0.326016	4.42865	9.48243e-06	4.37273e-05	Wbscr17		64.9401	-1.00949	0.228136	-4.42497	9.64561e-06	4.44404e-05	Ccnd1
30.1354	1.54771	0.349824	4.42427	9.67702e-06	4.4572e-05	Fam110b		50.2391	-1.17108	0.264795	-4.42257	9.75354e-06	4.49112e-05	Tubd1
30.7938	1.50362	0.340093	4.42119	9.81611e-06	4.51859e-05	Cdk20		36.268	-1.41578	0.320366	-4.41926	9.9041e-06	4.55373e-05	Zfp341
69.9292	1.02927	0.232832	4.42066	9.8402e-06	4.52835e-05	Rtp4		21.3136	-1.91966	0.434819	-4.41485	1.01081e-05	4.63931e-05	Aunip
40.3013	1.32077	0.299798	4.40552	1.0553e-05	4.83357e-05	Slc4a8		21.6661	-1.88545	0.427549	-4.40991	1.03412e-05	4.7435e-05	Fcer1a
62.2165	1.03512	0.235522	4.395	1.10773e-05	5.06481e-05	Traf3ip2		40.7872	-1.29373	0.293442	-4.40882	1.03933e-05	4.76462e-05	A830010M20Rik
28.9827	1.54628	0.352094	4.39168	1.12479e-05	5.13226e-05	Mafa		60.7433	-1.04219	0.23645	-4.40764	1.04503e-05	4.78934e-05	Engase
28.514	1.55801	0.355013	4.3886	1.14081e-05	5.19926e-05	Edn1		9.35946	-5.64191	1.28115	-4.40379	1.06374e-05	4.86934e-05	Gm8221
24.5119	1.75998	0.404032	4.35605	1.32431e-05	5.99184e-05	Sh3rf2		26.3365	-1.66429	0.37975	-4.38259	1.17274e-05	5.33235e-05	Pla2g4c
47.9415	1.19742	0.275446	4.3472	1.37884e-05	6.21875e-05	Aoc3		62.6849	-1.06713	0.243807	-4.37695	1.20354e-05	5.4692e-05	Athl1
18.582	2.01538	0.463627	4.347	1.38012e-05	6.22271e-05	Tmem132b		11.895	-2.93377	0.671727	-4.3675	1.25676e-05	5.69942e-05	Matn1
5.34895	5.92263	1.36818	4.32883	1.49906e-05	6.74145e-05	2010106E10Rik		49.5088	-1.14829	0.264369	-4.3435	1.40228e-05	6.3153e-05	Gins1
37.7409	1.29819	0.30186	4.30062	1.7032e-05	7.59819e-05	Map2k3os		16.705	-2.16	0.500212	-4.31818	1.57324e-05	7.05471e-05	Ptprz1
35.5002	1.36301	0.317469	4.29338	1.75974e-05	7.83699e-05	Gpc6		56.0605	-1.06813	0.247432	-4.31687	1.58259e-05	7.09256e-05	Fam122b
53.6108	1.06972	0.249428	4.28868	1.79741e-05	7.99581e-05	Vash1		15.5071	-2.32646	0.539228	-4.31443	1.60019e-05	7.16525e-05	Kctd21
45.02	1.21481	0.284379	4.27181	1.93895e-05	8.59337e-05	Cacna1c		14.2316	-2.4321	0.564424	-4.309	1.63992e-05	7.33057e-05	1110019D14Rik
18.963	1.97537	0.462677	4.26944	1.95963e-05	8.68259e-05	Adamts12		20.8374	-1.8906	0.438936	-4.30722	1.65317e-05	7.38554e-05	Ankrd13d
10.0158	3.23717	0.75885	4.26589	1.99105e-05	8.8168e-05	Ptgs2		39.0553	-1.30577	0.303582	-4.30122	1.69859e-05	7.57977e-05	Hspa12b
7.98428	5.50296	1.29163	4.26046	2.04004e-05	9.02347e-05	Klb		59.6278	-1.03103	0.241207	-4.27448	1.91582e-05	8.50051e-05	Med19
56.6887	1.05875	0.248993	4.25213	2.11745e-05	9.33941e-05	Chpf		37.5682	-1.35275	0.316651	-4.27206	1.93678e-05	8.58863e-05	Rbm12b2
9.37532	3.75605	0.885859	4.24001	2.2351e-05	9.83053e-05	Itgb8		10.0756	-3.42938	0.805955	-4.25506	2.08997e-05	9.22602e-05	Celf5
39.0175	1.25195	0.298646	4.19209	2.76398e-05	0.000120078	Epb4.1l4b		35.9783	-1.33172	0.314102	-4.23976	2.23756e-05	9.83856e-05	Oas1b
14.5724	2.22381	0.530607	4.19106	2.7765e-05	0.000120588	Cidea		30.5861	-1.44313	0.340523	-4.23799	2.25532e-05	9.91387e-05	Acrbp
16.6684	2.06554	0.494926	4.17343	3.00045e-05	0.000129737	Cxcl2		57.3225	-1.04321	0.246866	-4.22582	2.38073e-05	0.000104299	H2-Ob
20.0386	1.86601	0.447359	4.17117	3.03039e-05	0.000130922	Cd6		65.5046	-1.03575	0.245336	-4.22175	2.42416e-05	0.000106053	Mtfr2
18.9483	1.89882	0.455407	4.16951	3.05257e-05	0.000131735	Gli3		47.6902	-1.20529	0.28574	-4.21815	2.4631e-05	0.000107666	Pole2
26.6871	1.51803	0.36415	4.16871	3.06332e-05	0.000132162	Fzd8		24.818	-1.67442	0.397292	-4.21459	2.50228e-05	0.000109256	Rec8
42.6729	1.21744	0.292157	4.16706	3.08548e-05	0.000133045	Dusp14		4.95054	-5.71497	1.36025	-4.20141	2.65257e-05	0.000115527	Hbq1a
50.0442	1.0781	0.259801	4.1497	3.32912e-05	0.000142997	6030419C18Rik		21.4237	-1.80856	0.430613	-4.19996	2.66961e-05	0.000116173	Slc13a5
60.3738	1.02554	0.24716	4.14929	3.33507e-05	0.000143214	Hspa1b		44.7436	-1.24032	0.296131	-4.18843	2.8089e-05	0.000121961	Dnm1
4.57725	5.69309	1.37438	4.14229	3.43856e-05	0.000147333	Sftpa1		42.8214	-1.19909	0.286497	-4.18534	2.84734e-05	0.000123527	2018-09-04
33.157	1.34883	0.325774	4.14038	3.46728e-05	0.000148504	Grrp1		38.8198	-1.2519	0.299299	-4.18277	2.87983e-05	0.000124729	Primpol
21.7094	1.69309	0.409248	4.13709	3.51745e-05	0.000150507	Eva1c		51.3489	-1.11665	0.267234	-4.17854	2.93386e-05	0.000126963	Clec9a
29.6298	1.43	0.345838	4.13488	3.55143e-05	0.000151836	Scx		39.5279	-1.26239	0.302671	-4.17083	3.03499e-05	0.000131012	Hyls1
47.8176	1.17131	0.283586	4.13036	3.62202e-05	0.000154642	Dclk1		35.7753	-1.31129	0.315626	-4.15456	3.25915e-05	0.000140185	L1cam
13.5002	2.32132	0.562311	4.12819	3.65633e-05	0.000155979	Phf24		17.394	-2.01834	0.486265	-4.15071	3.31449e-05	0.000142416	Sdsl
27.7411	1.58709	0.384706	4.12548	3.69963e-05	0.000157654	Fndc4		20.8382	-1.80517	0.435234	-4.14759	3.35996e-05	0.000144203	Nat8l
53.5942	1.09227	0.264882	4.1236	3.72994e-05	0.000158815	A4galt		23.2847	-1.72801	0.416775	-4.14615	3.38106e-05	0.000145029	Proser3
10.1293	2.99422	0.730024	4.10153	4.1043e-05	0.000173618	Foxf1		10.0023	-3.13053	0.755359	-4.14442	3.40673e-05	0.000146009	A230056P14Rik
20.7584	1.72198	0.420523	4.09486	4.22423e-05	0.000178305	Mpzl2		45.6364	-1.12473	0.271963	-4.1356	3.54021e-05	0.000151439	Ppl
45.9458	1.15029	0.281302	4.08915	4.3296e-05	0.000182505	Igf2		31.9603	-1.37554	0.332711	-4.13434	3.55976e-05	0.00015215	Olr1
41.1124	1.19373	0.291951	4.08881	4.336e-05	0.000182725	Dnah17		41.9111	-1.23221	0.298148	-4.1329	3.58212e-05	0.000153022	Txnl4b
38.9356	1.21371	0.297288	4.08259	4.45357e-05	0.000187326	Auts2		9.0541	-4.06403	0.984374	-4.12854	3.65072e-05	0.000155782	Gm19434
45.6307	1.19411	0.2936	4.06713	4.75958e-05	0.000199445	Lbx1		13.5761	-2.35062	0.571395	-4.11383	3.89145e-05	0.000165331	Zcwpw1
36.6687	1.23925	0.305202	4.06043	4.89833e-05	0.000204874	Gm5532		7.77837	-5.3739	1.30721	-4.11097	3.93995e-05	0.000167164	Tac2
43.3792	1.12638	0.277718	4.05583	4.99556e-05	0.000208549	Rab20		46.457	-1.11502	0.271262	-4.11048	3.94836e-05	0.00016743	2610020H08Rik
44.3181	1.12402	0.277661	4.04818	5.16168e-05	0.000215024	Slc41a2		8.74656	-3.99697	0.97518	-4.0987	4.1547e-05	0.000175607	Slc7a4
29.7039	1.39288	0.344672	4.04118	5.31823e-05	0.000221132	Ccdc146		39.5914	-1.27443	0.311109	-4.09642	4.19579e-05	0.000177152	Cited4
57.7885	1.00383	0.248689	4.0365	5.42538e-05	0.000225407	Tbx1		46.3487	-1.14979	0.280909	-4.0931	4.25635e-05	0.000179563	Gin1
22.2261	1.77551	0.44092	4.02684	5.65325e-05	0.000234251	Nr3c2		8.82106	-4.6352	1.13506	-4.08368	4.43283e-05	0.000186655	Rag1
36.3826	1.33696	0.332022	4.02673	5.65584e-05	0.000234296	Sctr		43.5035	-1.16969	0.287255	-4.07196	4.66182e-05	0.000195558	Fam64a
50.6717	1.09656	0.272781	4.01991	5.82193e-05	0.000240793	Fscn1		58.8427	-1.01019	0.24896	-4.05762	4.95746e-05	0.00020718	Pomt1
21.0937	1.70935	0.426274	4.00997	6.07273e-05	0.000250701	Upk1b		52.6772	-1.09887	0.27173	-4.04399	5.25483e-05	0.000218729	Gdap1
55.4603	1.03274	0.257764	4.00651	6.16217e-05	0.000254124	Zbp1		59.4524	-1.00923	0.249634	-4.04286	5.28037e-05	0.000219616	Rab29
40.9007	1.17338	0.293557	3.99712	6.4118e-05	0.000263931	Zfp503		34.2752	-1.32986	0.329665	-4.03398	5.48409e-05	0.000227786	C1qtnf9
18.6029	1.78639	0.447141	3.99514	6.46563e-05	0.000265796	Stfa1		10.068	-2.88799	0.716427	-4.0311	5.5517e-05	0.000230349	Hist3h2ba
49.5727	1.05459	0.264018	3.99438	6.4865e-05	0.000266432	Psd		26.724	-1.50771	0.374633	-4.02448	5.7101e-05	0.000236418	Nme4
43.1498	1.17359	0.293935	3.99271	6.5323e-05	0.000267902	Abhd15		46.1741	-1.12036	0.279285	-4.01154	6.0325e-05	0.000249304	Cchcr1
48.9619	1.05817	0.265039	3.99249	6.53844e-05	0.000268083	B3gnt3		48.1904	-1.10654	0.275867	-4.01114	6.0425e-05	0.000249585	9030025P20Rik
26.3045	1.44817	0.363493	3.98404	6.77528e-05	0.000277211	Pgf		23.2539	-1.64341	0.410178	-4.00657	6.16063e-05	0.000254124	Nek3
41.2464	1.14623	0.287767	3.98318	6.80003e-05	0.000278151	Lrp3		43.0162	-1.14372	0.286208	-3.99613	6.43865e-05	0.000264826	Nlrp12
25.8916	1.45719	0.366036	3.98099	6.86293e-05	0.000280503	Nr4a2		51.1005	-1.0647	0.266554	-3.99432	6.48792e-05	0.000266432	Dfna5
43.656	1.10822	0.278449	3.97996	6.89279e-05	0.000281428	Fam189a2		26.0195	-1.53548	0.384659	-3.99179	6.55766e-05	0.0002688	Angptl1
45.4763	1.11978	0.281634	3.97601	7.00805e-05	0.000285686	D830031N03Rik		10.6015	-2.73876	0.687958	-3.981	6.86251e-05	0.000280503	Lincred1
27.0162	1.44838	0.364996	3.96822	7.24108e-05	0.00029457	Efcab6		28.5899	-1.40136	0.35217	-3.9792	6.91474e-05	0.000282177	Ceacam10
19.4328	1.8532	0.467229	3.96638	7.29738e-05	0.000296706	Has1		40.1281	-1.18384	0.297768	-3.97572	7.01661e-05	0.00028596	BC055324
14.3996	2.19857	0.55488	3.96225	7.42464e-05	0.000301644	Has2		40.7629	-1.26223	0.317922	-3.97025	7.1796e-05	0.000292298	Kif24
32.4478	1.30583	0.330778	3.94774	7.88913e-05	0.000319186	Oacyl		38.1011	-1.22523	0.309391	-3.96013	7.49092e-05	0.000304099	Slc2a6
9.33995	2.86675	0.727403	3.94107	8.1119e-05	0.00032735	Tigit		38.2149	-1.28012	0.323826	-3.95312	7.71396e-05	0.000312544	Recql4
33.6991	1.26232	0.323876	3.89754	9.71746e-05	0.000387333	Sh2d2a		28.3282	-1.41992	0.359301	-3.95188	7.75387e-05	0.000314039	Pask
33.19	1.29807	0.33339	3.89354	9.87905e-05	0.000392971	Pvrl2		52.4874	-1.02111	0.258835	-3.94501	7.97959e-05	0.000322428	Parp16
34.1225	1.2169	0.312779	3.89061	9.99945e-05	0.000397052	Slc36a4		47.5427	-1.06107	0.269092	-3.94313	8.04244e-05	0.000324799	Prss57
8.29151	3.21222	0.831766	3.86193	0.000112495	0.000442298	Mmp12		41.29	-1.12108	0.284408	-3.9418	8.08718e-05	0.000326521	Cdca7l
50.7595	1.03054	0.26744	3.85336	0.000116509	0.000457407	Glis3		43.088	-1.21078	0.307611	-3.93608	8.28231e-05	0.000333968	Cass4
43.8064	1.06785	0.277269	3.85131	0.000117486	0.000461109	Ttc39c		53.6149	-1.01887	0.259176	-3.93119	8.4526e-05	0.000340306	Pdlim2
23.9301	1.60758	0.417674	3.84889	0.000118654	0.00046534	Rnf122		13.8125	-2.13576	0.543403	-3.93034	8.48249e-05	0.000341422	Gm996
30.5134	1.29335	0.336262	3.84625	0.000119938	0.000469905	Gm5105		7.93578	-3.85405	0.984245	-3.91575	9.01254e-05	0.000361451	Cd300c
17.5059	1.74739	0.456022	3.83182	0.000127197	0.000496476	Foxc2		14.4739	-2.09199	0.534612	-3.9131	9.11204e-05	0.000365254	Car12
7.4422	3.84546	1.0124	3.79835	0.000145662	0.000564455	Nipal1		14.7331	-2.03779	0.52079	-3.91289	9.11992e-05	0.000365476	Zswim3
51.6845	1.02466	0.26988	3.79672	0.000146621	0.000568027	Rassf8		26.3379	-1.45899	0.373021	-3.91128	9.18077e-05	0.000367537	Tube1
45.6331	1.02035	0.268888	3.79471	0.000147817	0.000571809	St8sia5		38.4866	-1.17936	0.302596	-3.89747	9.72041e-05	0.000387352	Smco1
11.9419	2.38386	0.628673	3.7919	0.000149501	0.000577894	Flrt1		6.55805	-5.12069	1.31405	-3.89688	9.74388e-05	0.000388089	Myo15
12.295	2.27444	0.600482	3.78769	0.000152053	0.000587325	Hsf2bp		14.095	-2.2832	0.58856	-3.8793	0.000104758	0.000414804	Plek2
27.7109	1.34424	0.356358	3.77216	0.000161842	0.000622667	Oscar		24.7744	-1.49921	0.386926	-3.87467	0.000106771	0.000422239	AW146154
10.8231	2.35903	0.626669	3.76439	0.000166956	0.000640135	G530011O06Rik		44.2462	-1.15315	0.297994	-3.86969	0.000108972	0.000430616	Stxbp4
10.6717	2.50379	0.665639	3.76148	0.000168909	0.000646988	Nlrp5-ps		30.5708	-1.32575	0.343241	-3.86245	0.000112257	0.000441487	Cachd1
41.6332	1.06175	0.282573	3.75744	0.000171659	0.000657035	Rab30		22.2828	-1.5665	0.407913	-3.84028	0.000122895	0.000480887	Mxra7
17.7982	1.70796	0.454825	3.75521	0.000173195	0.000662428	Gm10638		12.2402	-2.31306	0.602366	-3.83995	0.000123059	0.000481407	Bex4
14.1303	2.05433	0.547762	3.75041	0.000176547	0.000673607	Ror1		24.2088	-1.54795	0.403549	-3.83585	0.000125131	0.00048878	Stag3
31.2362	1.28305	0.342236	3.74901	0.000177533	0.000677193	Sox9		33.5365	-1.43633	0.375572	-3.82438	0.0001311	0.000511196	Mcm8
7.77887	3.12274	0.834688	3.74121	0.000183135	0.000696182	Nts		30.7837	-1.3025	0.340704	-3.82296	0.000131861	0.000514039	Cdkl1
30.5816	1.29515	0.346205	3.74098	0.000183302	0.000696584	Tusc5		23.8789	-1.48753	0.389691	-3.81721	0.000134969	0.000525233	Crocc
7.98534	3.17903	0.854859	3.71878	0.000200187	0.000755116	Stra6l		20.7729	-1.62461	0.425679	-3.81651	0.000135355	0.000526473	Senp8
27.3673	1.30711	0.352498	3.70813	0.000208799	0.000784757	Cd276		37.2403	-1.1694	0.307388	-3.80432	0.000142194	0.000552526	Treml4
7.37525	3.3831	0.912871	3.706	0.000210561	0.000790616	Lamb3		8.41876	-3.1502	0.828441	-3.80256	0.000143207	0.000556046	Dntt
3.41456	5.26768	1.43118	3.68066	0.000232635	0.000865793	Fgg		35.6833	-1.25559	0.330436	-3.79979	0.000144819	0.000561466	Rpgrip1l
5.48955	4.94463	1.34477	3.67693	0.000236054	0.000877473	A530050N04Rik		37.1145	-1.22611	0.322956	-3.79651	0.000146745	0.00056837	Abcb9
26.2743	1.3498	0.370143	3.64671	0.000265619	0.000978974	Hs3st3b1		41.1204	-1.08393	0.28621	-3.78718	0.000152367	0.000588391	Cep78
7.16155	3.33897	0.918195	3.63645	0.000276421	0.00101687	Cdsn		35.4131	-1.19528	0.315841	-3.78443	0.000154061	0.000594493	Osm
40.3064	1.10413	0.304381	3.62745	0.000286234	0.00105098	Ptgfr		14.7959	-1.9288	0.511662	-3.76967	0.000163463	0.000628441	Rab36
32.6284	1.19967	0.331628	3.61751	0.000297448	0.0010896	Kbtbd13		14.6695	-2.01032	0.533315	-3.76948	0.000163591	0.000628776	Ccdc150
44.5627	1.04687	0.290142	3.60813	0.000308417	0.00112713	Tha1		43.8703	-1.04136	0.276394	-3.76766	0.000164788	0.000633067	Palb2
16.0955	1.85565	0.515514	3.5996	0.000318704	0.00116119	E230013L22Rik		40.9173	-1.14095	0.303029	-3.76515	0.000166448	0.000638815	Flt3l
21.8352	1.48808	0.414155	3.59305	0.000326835	0.00118915	Spats2		36.3745	-1.23768	0.328768	-3.76459	0.000166822	0.000639777	Haao
9.14137	2.62843	0.733077	3.58547	0.000336472	0.00122137	Cttnbp2		13.4964	-2.11352	0.563938	-3.7478	0.000178395	0.00067965	Cd200r3
15.4839	1.75422	0.489799	3.58151	0.000341611	0.00123921	Gm5431		3.68107	-5.28674	1.41207	-3.74395	0.00018115	0.000689306	Klhl14
15.0833	1.8105	0.506264	3.57619	0.000348642	0.00126348	Mtmr7		7.71907	-3.38375	0.905328	-3.7376	0.000185786	0.000705058	Ttc39a
16.1257	1.73794	0.486205	3.5745	0.000350897	0.00127047	E130012A19Rik		48.5213	-1.00877	0.270208	-3.7333	0.000188985	0.000716152	Caap1
14.5687	1.90539	0.533242	3.57322	0.000352617	0.00127611	Gja4		13.5898	-2.08605	0.560193	-3.7238	0.000196243	0.000741675	Naaladl1
16.8566	1.75895	0.492986	3.56795	0.000359784	0.00129955	Hunk		21.6567	-1.64607	0.442129	-3.72305	0.000196828	0.000743706	Foxd2os
21.2647	1.46553	0.410881	3.56679	0.00036138	0.0013048	Trabd2b		8.79343	-2.92251	0.785198	-3.72201	0.000197646	0.000745964	5830428M24Rik
19.3377	1.59302	0.448321	3.5533	0.000380437	0.00136728	Negr1		19.2756	-1.65835	0.44629	-3.71585	0.00020252	0.000762996	5033406O09Rik
9.83609	2.34927	0.661478	3.55155	0.000382969	0.00137511	F730043M19Rik		33.8426	-1.22266	0.32914	-3.71472	0.00020343	0.000766053	Mterf2
36.7582	1.06544	0.300032	3.5511	0.000383624	0.00137715	Unc5a		20.0327	-1.61525	0.435179	-3.71169	0.000205883	0.000774731	Siglecf
9.34679	2.43763	0.688199	3.54205	0.000397037	0.00142137	Fosb		8.57671	-2.87557	0.775582	-3.70763	0.000209208	0.000786106	Nhlrc4
23.1564	1.38206	0.390736	3.53707	0.000404593	0.00144511	Fam19a5		9.74444	-2.61249	0.704839	-3.7065	0.00021014	0.000789342	Pdia2
14.3634	1.79112	0.508143	3.52484	0.000423734	0.00150933	Cxcl10		5.75735	-4.92993	1.33131	-3.70306	0.000213013	0.000798671	Aknad1
7.36423	3.03549	0.862033	3.52131	0.00042942	0.00152854	Arxes1		31.3838	-1.25882	0.340009	-3.70232	0.000213635	0.00080062	1700047M11Rik
4.87996	4.77959	1.36111	3.51154	0.00044552	0.00158152	Ces2c		36.8748	-1.17038	0.31634	-3.69976	0.000215806	0.000807784	C920025E04Rik
10.5772	2.17366	0.621351	3.49827	0.000468281	0.00165516	Olfr920		20.862	-1.56938	0.424397	-3.69791	0.000217383	0.000813101	Kbtbd6
3.05807	5.11033	1.46464	3.48915	0.000484565	0.00170923	Gm3086		5.79289	-4.93433	1.33463	-3.69714	0.000218041	0.000815366	Gm16938
22.5638	1.3788	0.396697	3.4757	0.000509518	0.00178755	Tbx3		17.127	-1.74397	0.471862	-3.69594	0.000219078	0.00081905	Cx3cr1
28.0772	1.20127	0.346261	3.46925	0.000521917	0.00182777	Cables1		29.6166	-2.42156	0.657066	-3.68542	0.000228327	0.000850775	Inmt
31.8259	1.13999	0.329157	3.46338	0.000533444	0.00186145	Casr		22.3656	-1.45567	0.396219	-3.6739	0.000238878	0.000886912	Psmc3ip
6.14342	3.5531	1.02833	3.45522	0.00054984	0.00191395	Olfm2		40.2421	-1.07506	0.293253	-3.66597	0.0002464	0.000912236	Tctn1
19.7049	1.52095	0.441736	3.44311	0.000575062	0.00199552	Adamtsl1		32.4837	-1.21881	0.332768	-3.66264	0.000249634	0.000923113	Fbxl2
11.3022	2.00667	0.583599	3.43844	0.000585074	0.00202846	Grem2		41.717	-1.07039	0.292849	-3.6551	0.00025708	0.000949748	Zfp60
2.93527	5.04524	1.47613	3.41787	0.000631122	0.00217794	Itih4		12.66	-2.11677	0.581684	-3.63904	0.000273654	0.00100764	Ssc4d
20.1595	1.48965	0.436772	3.4106	0.000648202	0.00223244	Ttpa		38.3401	-1.1206	0.30797	-3.63868	0.000274043	0.00100859	Gnaz
20.7217	1.42332	0.417511	3.40907	0.000651846	0.002244	Bcl6b		7.36514	-3.29923	0.90693	-3.6378	0.000274981	0.00101181	Amer2
30.433	1.14626	0.337619	3.39514	0.00068594	0.00235513	Fam78b		8.26096	-2.81195	0.779915	-3.60545	0.000311608	0.00113746	Scml2
23.4291	1.41293	0.419116	3.37121	0.000748383	0.00254656	Hrct1		32.1075	-1.19974	0.333206	-3.60058	0.000317508	0.0011571	4930579G24Rik
36.7675	1.00972	0.299883	3.36705	0.000759764	0.00258191	Cldn10		24.5395	-1.37499	0.383126	-3.58888	0.000332101	0.0012069	Tlr5
35.2135	1.03255	0.30681	3.36544	0.000764218	0.00259422	Gpr182		25.5109	-1.38814	0.389635	-3.56266	0.000367116	0.00132428	Syn3
6.3184	3.13747	0.932353	3.36511	0.000765133	0.00259676	4833427F10Rik		17.0737	-1.6758	0.471377	-3.55511	0.000377822	0.00135882	Slc2a12
24.2905	1.27586	0.380127	3.35641	0.000789624	0.00266885	Pcdh1		13.7977	-1.90765	0.536722	-3.55427	0.000379034	0.00136255	Gm166
15.2591	1.72777	0.515813	3.34961	0.000809254	0.00272928	Dusp5		22.9102	-1.3996	0.393992	-3.55236	0.000381799	0.00137186	Irg1
9.03291	2.39119	0.716331	3.33811	0.000843499	0.00283742	Gm6377		16.5511	-1.70367	0.481026	-3.54174	0.000397496	0.00142269	Cdh24
17.054	1.54348	0.464009	3.3264	0.000879743	0.00294917	Clcn5		18.5787	-1.69064	0.477661	-3.5394	0.000401033	0.00143342	Gpr27
2.76073	4.95687	1.49284	3.32043	0.000898796	0.00300658	Cdkn2a		39.6689	-1.03774	0.293689	-3.53345	0.000410169	0.00146335	Ankrd35
2.78536	4.96663	1.49865	3.31406	0.000919509	0.00306798	Gm6093		34.9123	-1.10282	0.313147	-3.52172	0.000428764	0.0015269	Dupd1
6.71378	2.88736	0.875091	3.29949	0.000968594	0.00322074	Serpind1		34.1276	-1.11936	0.317965	-3.52038	0.000430926	0.00153285	Dnaaf2
16.2429	1.53385	0.465682	3.29378	0.000988504	0.00328135	Tshr		48.2168	-1.02023	0.291082	-3.50494	0.000456707	0.00161791	Cpa3
9.92064	2.0587	0.631238	3.26137	0.00110875	0.003651	Ccl12		7.77072	-3.01102	0.859203	-3.50444	0.000457573	0.00161988	BC021767
28.7304	1.16787	0.359114	3.25208	0.00114563	0.00376369	Krt80		13.1029	-1.94081	0.557803	-3.47938	0.00050257	0.00176595	Slc26a1
27.3695	1.17514	0.361464	3.25106	0.00114976	0.0037749	Dcbld1		5.04009	-4.72085	1.35711	-3.47861	0.000504016	0.00177024	Icam5
20.0029	1.36457	0.420879	3.24219	0.00118617	0.0038838	Prkd1		30.7516	-1.24264	0.35731	-3.47777	0.0005056	0.0017754	Gm5483
23.4958	1.30172	0.402019	3.23794	0.00120395	0.00393706	Csmd1		35.564	-1.10154	0.316862	-3.47641	0.000508172	0.00178403	Nat2
35.2255	1.03987	0.321747	3.23194	0.00122953	0.00401481	Sim2		10.8086	-2.22175	0.640856	-3.46684	0.000526615	0.00184211	Panx3
18.6167	1.44525	0.448118	3.22516	0.00125901	0.00410766	2018-03-01		28.2241	-1.21258	0.349809	-3.46641	0.000527456	0.00184426	Foxd4
8.47055	2.27917	0.708598	3.21645	0.00129789	0.00422389	Tc2n		21.8577	-1.41568	0.408741	-3.46351	0.000533175	0.00186092	Ccdc62
32.7339	1.06553	0.332071	3.20875	0.00133315	0.00431973	Sytl2		13.5913	-1.87448	0.54259	-3.4547	0.000550908	0.00191724	Ccdc74a
6.44165	2.82227	0.880425	3.20558	0.00134791	0.0043603	Il11		34.0977	-1.11831	0.324732	-3.4438	0.000573601	0.00199089	Robo3
33.4693	1.06353	0.331857	3.20479	0.00135161	0.00437136	Nsg1		16.65	-1.62056	0.4731	-3.42541	0.000613863	0.0021212	Oas1c
28.9983	1.12521	0.351169	3.20419	0.00135442	0.00437955	Txnrd3		27.6202	-1.33251	0.389458	-3.42145	0.000622889	0.00215096	Prok2
10.9085	1.94041	0.607485	3.19418	0.0014023	0.00452314	Masp1		6.83566	-3.18383	0.940161	-3.38647	0.000707984	0.00242336	AI427809
42.6039	1.01503	0.318573	3.18618	0.00144166	0.00463857	Rapgef4		6.24171	-3.51013	1.03711	-3.38453	0.000712997	0.00243891	Zfp750
16.3055	1.46883	0.46237	3.17674	0.00148938	0.00477736	Btbd11		16.8911	-1.5653	0.465167	-3.36504	0.000765332	0.00259687	Lrr1
11.5627	1.80893	0.569718	3.17513	0.00149772	0.00480266	Npas2		18.3974	-1.50654	0.447957	-3.36314	0.000770623	0.00261369	2810002D19Rik
14.0988	1.58296	0.500696	3.16151	0.00156951	0.00501067	Barx2		14.3369	-1.81082	0.54396	-3.32896	0.000871698	0.00292408	Grtp1
31.6533	1.04642	0.332634	3.14586	0.00165598	0.00526199	Fam174b		7.15973	-2.86598	0.862094	-3.32444	0.00088597	0.0029675	Dnajb3
6.7813	2.60035	0.829869	3.13345	0.00172765	0.00547745	Gzmk		8.1242	-2.51588	0.758212	-3.31817	0.000906099	0.00302842	Vpreb3
20.8817	1.32864	0.424046	3.13324	0.00172887	0.0054802	Fignl2		17.8238	-1.50878	0.455063	-3.31554	0.000914672	0.00305445	Gdf10
5.78517	2.99617	0.957118	3.1304	0.00174566	0.00552779	1700101I11Rik		8.0216	-2.52692	0.762434	-3.31428	0.000918804	0.00306628	Brinp2
3.80323	4.39153	1.41383	3.10613	0.00189552	0.00596124	Steap1		29.4023	-1.13525	0.344019	-3.29996	0.000966977	0.00321604	Izumo4
17.0534	1.42025	0.457878	3.10181	0.00192338	0.0060452	Vipr1		16.5745	-1.53587	0.465585	-3.2988	0.000970992	0.00322802	Bmp3
17.2348	1.5808	0.50997	3.09979	0.0019366	0.00608306	C6		23.3155	-1.32065	0.401352	-3.29052	0.00100004	0.00331471	Lrrc1
2.50485	4.82847	1.55979	3.0956	0.00196418	0.00616595	Cdhr1		36.6311	-1.00982	0.306881	-3.2906	0.000999747	0.00331471	Tmem138
32.0481	1.10288	0.357175	3.08779	0.0020165	0.00631497	Zdhhc23		7.98664	-2.49468	0.760333	-3.28104	0.00103425	0.00341866	Acsm3
23.2906	1.1919	0.386038	3.08752	0.00201838	0.00631957	Dll1		32.0103	-1.11248	0.339315	-3.27862	0.00104316	0.00344737	5530601H04Rik
9.73362	2.01112	0.6518	3.08549	0.00203216	0.00636018	Bnc2		12.1079	-1.88137	0.575176	-3.27095	0.00107187	0.00353626	Cys1
2.41656	4.7647	1.54991	3.07417	0.00211088	0.00658278	6030408B16Rik		23.6048	-1.24086	0.380592	-3.26034	0.00111277	0.0036627	Prkg2
33.8653	1.09207	0.356166	3.06617	0.00216817	0.00673587	Bend3		28.3105	-1.15647	0.355312	-3.25481	0.00113467	0.00373095	Il1a
10.8766	1.81736	0.595312	3.05278	0.00226731	0.00701177	Oas1g		35.4979	-1.03918	0.319526	-3.25226	0.00114491	0.00376212	Xrcc2
29.0397	1.05049	0.345185	3.04328	0.00234016	0.00722131	Mex3d		6.85304	-2.79464	0.861829	-3.24268	0.0011841	0.00387783	Ldhc
26.2289	1.13061	0.372068	3.03872	0.00237588	0.00731418	Grasp		31.2847	-1.06927	0.329925	-3.24095	0.00119132	0.00389821	AI839979
19.4856	1.29263	0.425487	3.03801	0.00238144	0.00732698	Myh3		15.1728	-1.60655	0.497309	-3.23049	0.00123578	0.00403354	Xlr
3.64593	4.32613	1.42484	3.03623	0.00239558	0.007369	Cyp2t4		6.25778	-3.032	0.940841	-3.22265	0.0012701	0.00413776	Gpr50
7.92332	2.15911	0.718947	3.00316	0.00267196	0.00812627	Pcdhgb2		12.3745	-1.81515	0.564226	-3.21706	0.00129512	0.00421578	Ppp1r42
17.7677	4.09781	1.36626	2.99929	0.00270609	0.00822206	Tnfrsf9		23.8017	-1.22215	0.379996	-3.21622	0.00129889	0.00422627	Zfhx2
12.0137	1.65752	0.553315	2.99562	0.00273885	0.0083119	Pydc4		31.117	-1.06739	0.332028	-3.21478	0.00130547	0.00424324	Nadsyn1
7.88287	2.17034	0.725163	2.9929	0.00276337	0.00837813	Fam83a		25.5775	-1.22336	0.381093	-3.21014	0.00132669	0.00430147	Tfb1m
19.1816	1.34321	0.450641	2.98067	0.00287619	0.00868645	Dpyd		21.2294	-1.2941	0.403373	-3.20819	0.00133574	0.00432543	Tacstd2
28.075	1.01396	0.340412	2.97862	0.0028955	0.00874139	Chrna1		16.7443	-1.53571	0.479649	-3.20174	0.001366	0.00441334	Tmie
15.4523	1.43628	0.482415	2.97726	0.00290833	0.00877842	1110046J04Rik		11.9249	-1.87139	0.585932	-3.19387	0.0014038	0.00452703	Ngef
12.3562	1.62214	0.544893	2.97699	0.00291089	0.00878445	Rspo3		37.9843	-1.01462	0.318006	-3.19057	0.00141993	0.00457434	Slc24a5
29.4417	1.06503	0.358835	2.96803	0.00299717	0.00902041	Hmgcll1		4.22925	-4.46362	1.40016	-3.18794	0.00143289	0.00461322	Adamts18
28.7182	1.06303	0.358269	2.96712	0.003006	0.00904351	Tlr3		7.63316	-2.43197	0.763063	-3.18711	0.00143701	0.00462553	Wdr78
33.3951	1.01813	0.343778	2.9616	0.00306048	0.00919499	Slc7a11		14.1493	-1.741	0.54675	-3.18428	0.00145116	0.00466818	Efcab11
9.69519	1.86232	0.629628	2.95781	0.00309829	0.00930321	Bcl2a1a		4.20304	-4.4506	1.40187	-3.17477	0.00149956	0.00480705	Mmel1
5.32286	3.34873	1.13433	2.95217	0.0031555	0.00944955	Fam150b		20.0995	-1.35525	0.427048	-3.17353	0.00150599	0.00482568	Neu3
6.26014	2.46553	0.835663	2.95039	0.00317372	0.00950045	Ch25h		26.4687	-1.15446	0.364365	-3.16842	0.00153268	0.00490214	Sh2d4a
10.1664	1.80467	0.611917	2.94921	0.00318589	0.00953141	Il20ra		17.0139	-1.51058	0.477992	-3.16025	0.00157633	0.00503038	Clec4b2
22.7319	1.13884	0.387009	2.94266	0.00325404	0.00971295	D8Ertd82e		4.02889	-4.39408	1.39221	-3.1562	0.00159841	0.00509669	Edar
2.18287	4.6285	1.57328	2.94194	0.00326159	0.00973362	Slc44a5		23.2231	-1.21474	0.385607	-3.15021	0.00163152	0.00519697	E230029C05Rik
18.7558	1.28836	0.439128	2.9339	0.00334727	0.00996074	Avil		8.00202	-2.47593	0.7868	-3.14684	0.00165046	0.00524764	1700007K13Rik
								7.26564	-2.60984	0.830487	-3.14254	0.00167488	0.0053177	2610037D02Rik
								17.1892	-1.45223	0.46283	-3.13772	0.00170267	0.00540265	Tex15
								16.9731	-1.51044	0.482214	-3.1323	0.00173445	0.00549565	1700086O06Rik
								12.2778	-1.78107	0.568676	-3.13195	0.00173647	0.00549981	Gm16712
								30.2679	-1.06627	0.340924	-3.1276	0.0017624	0.0055763	Faap24
								14.773	-1.55237	0.499758	-3.10624	0.00189485	0.0059603	Rcor2
								22.5645	-1.23913	0.400529	-3.09374	0.00197652	0.00619846	Wnk4
								24.9775	-1.23376	0.398987	-3.09223	0.00198656	0.0062262	Pcyox1l
								9.43483	-2.01946	0.656435	-3.0764	0.00209514	0.00654192	9130221H12Rik
								28.4403	-1.06759	0.347031	-3.07637	0.00209539	0.00654192	Ccdc51
								27.6772	-1.08942	0.354529	-3.07287	0.0021201	0.00660495	Zc3hav1l
								22.3218	-1.23342	0.40236	-3.06545	0.00217341	0.00674947	Anxa9
								9.88318	-2.08779	0.681727	-3.0625	0.00219499	0.00680633	Gm9895
								14.1206	-1.55782	0.509891	-3.0552	0.00224907	0.00696501	B3gnt7
								19.488	-1.29643	0.424832	-3.05162	0.0022761	0.00703476	Prox2
								2.39956	-4.66952	1.53213	-3.04773	0.00230576	0.0071208	Serpinf2
								24.8779	-1.1213	0.368422	-3.04351	0.00233835	0.00721715	Ccsap
								7.45896	-2.40426	0.793058	-3.03163	0.00243238	0.00747192	Fam161b
								9.72451	-1.90826	0.630951	-3.02442	0.00249111	0.00764022	Zfp239
								13.2463	-1.62071	0.53737	-3.01601	0.00256129	0.0078309	Rassf7
								30.3903	-1.00108	0.332477	-3.01098	0.00260404	0.0079507	3110052M02Rik
								15.3209	-1.46716	0.487468	-3.00975	0.00261464	0.00797839	Npas4
								24.9527	-1.1214	0.372602	-3.00965	0.00261548	0.00797937	Enkd1
								28.957	-1.02212	0.341488	-2.99313	0.00276136	0.00837368	Dqx1
								15.5624	-1.47997	0.495424	-2.98727	0.00281477	0.00851909	Dscc1
								24.0431	-1.20435	0.404577	-2.97682	0.00291258	0.00878785	Fancb
								26.7299	-1.09511	0.368017	-2.97569	0.00292328	0.00881673	Col9a3
								11.0036	-1.73614	0.584162	-2.97202	0.00295848	0.00891091	Clic3
								13.1488	-1.71319	0.577297	-2.9676	0.00300133	0.0090312	Gm16675
								29.1861	-1.01602	0.342705	-2.9647	0.00302978	0.00910997	Podnl1
								15.2788	-1.46767	0.495427	-2.96244	0.0030521	0.00917157	Mfsd9
								27.4068	-1.07093	0.362112	-2.95745	0.00310196	0.00931245	Mast1
								3.54592	-4.19469	1.41882	-2.95646	0.00311195	0.00933527	Efcc1
								7.47786	-2.38994	0.810122	-2.9501	0.00317669	0.00950752	Dkkl1
								24.5098	-1.08519	0.368277	-2.94666	0.00321225	0.00960107	Cep41
								26.5515	-1.0806	0.366819	-2.94587	0.00322045	0.00962373	2810006K23Rik

## Sheet: ACLT-YAP vs. ACLT-Luc
DEG: log2FoldChange >1 or log2FoldChange < -1, padj < 0.01
Up-regulated in ACLT-YAP								Down-regulated in ACLT-YAP
baseMean	log2FoldChange	lfcSE	stat	pvalue	padj	gene		baseMean	log2FoldChange	lfcSE	stat	pvalue	padj	gene
2557.23	2.37832	0.0436595	54.4743	0	0	Alas2		10317.7	-1.21176	0.0225833	-53.6572	0	0	Actn3
2915.5	3.07845	0.045488	67.6759	0	0	Car2		1499.78	-2.50471	0.0562954	-44.4922	0	0	Cxcl14
2129.09	2.56866	0.04908	52.3361	0	0	Col3a1		5879.33	-1.25157	0.0270141	-46.3301	0	0	Des
5683.69	1.70073	0.031824	53.4417	0	0	Fn1		3470.54	-1.7623	0.0379284	-46.4638	0	0	Fabp4
1133.64	2.65778	0.0661744	40.1633	0	0	Hmbs		2429.06	-2.11479	0.043447	-48.675	0	0	Fam134b
4998.66	1.71544	0.0302019	56.7993	0	0	Ltf		1589.36	-2.89073	0.05917	-48.8547	0	0	Fgl2
6113.57	1.408	0.0279419	50.3902	0	0	Lyz2		7844.7	-2.60186	0.0303562	-85.7112	0	0	Flnc
2676.89	1.82277	0.0396702	45.948	0	0	Mki67		897.255	-3.32113	0.0835068	-39.7707	0	0	Hhatl
10775.9	1.15722	0.0222491	52.012	0	0	Ngp		3034.11	-2.67041	0.0440657	-60.6005	0	0	Hk2
9885.89	1.37572	0.0250457	54.9283	0	0	S100a8		1281.46	-2.47106	0.0601515	-41.0806	0	0	Ifrd1
2171.37	2.53296	0.0489444	51.7518	0	0	Slc25a37		1988.84	-3.62285	0.0882854	-41.0357	0	0	Klhl40
3198.81	2.86917	0.0419823	68.3423	0	0	Slc4a1		3204.69	-1.68384	0.0383622	-43.8933	0	0	Lpl
1290.22	2.63713	0.0616266	42.7921	0	0	Tmcc2		3431.1	-1.88196	0.0358387	-52.5118	0	0	Mmp13
1278.73	2.34126	0.0606544	38.6	0	0	Xpo7		2300.51	-3.14106	0.0531205	-59.1308	0	0	Mt1
1575.28	1.92661	0.0526346	36.6035	2.52014e-293	9.38151e-291	Retnlg		4731.37	-1.24398	0.032622	-38.1332	0	0	Nrap
3994.56	1.27101	0.034923	36.3947	5.17227e-290	1.79708e-287	Camp		1281.17	-2.32897	0.0611868	-38.0633	0	0	Pde4d
2388.98	1.47563	0.0408441	36.1283	8.15449e-286	2.71267e-283	Gpx1		981.627	-4.06829	0.0929086	-43.7881	0	0	Ppargc1a
663.407	3.2633	0.0948577	34.4021	2.34771e-259	6.43973e-257	Spta1		2993.11	-2.83578	0.0458708	-61.8209	0	0	Scd1
724.541	3.027	0.0883374	34.2663	2.49155e-257	6.71643e-255	Ermap		1302.62	-2.24229	0.0583842	-38.4058	0	0	Serpina3n
1774.99	1.66207	0.0486356	34.1739	5.91541e-256	1.56758e-253	Mmp8		1030.25	-2.73022	0.0703778	-38.7938	0	0	Slc39a14
631.398	3.3687	0.101093	33.3229	1.79955e-243	4.32862e-241	Hemgn		10231.4	-1.3081	0.0225959	-57.8912	0	0	Spp1
1328.22	1.91229	0.0575505	33.2281	4.23081e-242	1.00225e-239	Bpgm		996.486	-2.90149	0.0726548	-39.9353	0	0	Srxn1
1156.38	1.96204	0.0593009	33.0862	4.69249e-240	1.09503e-237	Lum		2899.78	-2.44512	0.0423297	-57.7637	0	0	Trim63
4521.9	1.14412	0.0355952	32.1425	1.1259e-226	2.31624e-224	Neat1		2684.35	-3.47002	0.0504818	-68.738	0	0	Xirp1
571.09	3.47355	0.108238	32.0918	5.73589e-226	1.16468e-223	Trim10		1499.13	-2.0447	0.0558811	-36.5902	4.10228e-293	1.49161e-290	Mrc1
16490.1	1.41954	0.0442372	32.0893	6.22481e-226	1.24776e-223	S100a9		4242.54	-1.1292	0.0309977	-36.4286	1.50101e-290	5.33371e-288	Apoe
1571.86	1.5662	0.0496665	31.5343	2.94808e-218	5.83458e-216	Tfrc		795.852	-3.0545	0.0839797	-36.3718	1.18769e-289	4.03685e-287	Sdc4
564.108	3.30192	0.104732	31.5272	3.67906e-218	7.19027e-216	Kel		6179.93	-1.00562	0.0280456	-35.8567	1.44806e-281	4.62049e-279	Obscn
1182.61	1.79787	0.0584528	30.7577	9.6594e-208	1.77676e-205	Prg2		1401.49	-1.93816	0.0542864	-35.7025	3.61443e-279	1.13023e-276	Trf
818.845	2.17825	0.0720076	30.2503	5.1724e-201	9.18982e-199	Csf3r		817.578	-2.72284	0.077294	-35.227	7.71396e-272	2.36486e-269	Klhl30
504.998	3.30627	0.109842	30.1001	4.82394e-199	8.19807e-197	Apol11b		6027.27	-1.06357	0.0303606	-35.0315	7.47183e-269	2.24658e-266	Ryr1
472.198	4.44072	0.148877	29.8282	1.68542e-195	2.80336e-193	Epb4.2		1935.5	-1.79761	0.0513878	-34.9814	4.32072e-268	1.27461e-265	Igfbp5
685.91	2.42323	0.0848161	28.5704	1.56583e-179	2.20556e-177	Ube2c		657.747	-3.34926	0.0964442	-34.7274	3.03954e-264	8.80058e-262	Il1rn
686.936	2.25414	0.0791138	28.4923	1.4575e-178	2.03464e-176	Pigq		677.403	-3.26462	0.0945331	-34.5341	2.46851e-261	7.0173e-259	Igfbp3
1324.16	1.55579	0.0570144	27.2876	5.94585e-164	7.55799e-162	Prdx2		825.961	-2.62081	0.075964	-34.5007	7.83163e-261	2.18656e-258	Cyp1b1
568.049	2.39418	0.0886475	27.0078	1.19657e-160	1.4848e-158	Ctse		1099.94	-2.15488	0.0640755	-33.6304	6.03143e-248	1.54592e-245	Rcan1
1926.08	1.22311	0.0453937	26.9444	6.63569e-160	8.10539e-158	Hmgb2		3277.94	-1.15027	0.0342926	-33.5428	1.14738e-246	2.89343e-244	Plin4
588.691	2.30981	0.0877775	26.3144	1.31348e-152	1.54408e-150	Snca		659.002	-3.07005	0.0915968	-33.517	2.72258e-246	6.75676e-244	Alpk2
595.088	2.21348	0.0843518	26.241	9.04536e-152	1.04759e-149	Cpox		2883.85	-1.30351	0.0390546	-33.3766	2.99933e-244	7.32728e-242	Ddx3x
669.239	2.13789	0.0826876	25.855	2.13731e-147	2.43919e-145	Ube2l6		1628.9	-1.67167	0.0507148	-32.9622	2.83269e-238	6.51311e-236	Cdkn1a
1364.74	1.30294	0.0517655	25.17	8.52748e-140	9.06987e-138	Ncf1		1164.7	-1.91539	0.0582797	-32.8655	6.84935e-237	1.52985e-234	Tgm2
1174.16	1.39841	0.0558195	25.0524	1.64453e-138	1.72565e-136	Mkrn1		1212.12	-1.97029	0.0599925	-32.8423	1.46574e-236	3.22772e-234	Jmjd1c
525.987	2.42535	0.0969355	25.0202	3.68604e-138	3.84208e-136	Aspn		585.687	-3.37947	0.103897	-32.5271	4.40953e-232	9.57541e-230	Slc25a25
472.761	2.44158	0.0996623	24.4985	1.53147e-132	1.52513e-130	Rhag		681.196	-5.88531	0.182446	-32.2578	2.73127e-228	5.77074e-226	Nr4a3
305.969	3.66865	0.15195	24.1437	8.68568e-129	8.48754e-127	Nxpe2		678.29	-2.76543	0.0860064	-32.1538	7.81551e-227	1.62927e-224	Pde4b
332.209	3.21216	0.133537	24.0544	7.50127e-128	7.28462e-126	Rhd		1375.74	-1.71661	0.0551679	-31.1161	1.46012e-212	2.8184e-210	Stat3
1707.65	1.09146	0.0455726	23.95	9.23838e-127	8.91618e-125	Metap2		593.446	-2.92215	0.0942965	-30.9889	7.60063e-211	1.44922e-208	Ankrd33b
330.815	3.44411	0.143895	23.9349	1.32665e-126	1.27252e-124	Dmtn		492.228	-4.69416	0.152145	-30.8532	5.08167e-209	9.57252e-207	Agt
443.46	2.36379	0.102334	23.0988	4.76374e-118	4.20797e-116	Cdr2		4309.95	-1.11545	0.036167	-30.8416	7.26994e-209	1.35316e-206	Ahnak
1345.67	1.21697	0.0531511	22.8964	5.04485e-116	4.33386e-114	Slfn4		1194.28	-1.79979	0.0586805	-30.6709	1.38996e-206	2.52698e-204	Col4a1
1467.18	1.12536	0.0501715	22.4304	1.99053e-111	1.68227e-109	Epb4.1		864.937	-2.18904	0.0722448	-30.3003	1.13605e-201	2.04162e-199	Errfi1
458.66	2.12114	0.0948263	22.3686	7.95173e-111	6.64841e-109	Dhrs11		1159.03	-1.79289	0.0593197	-30.2241	1.14136e-200	2.00507e-198	Ddit4
892.132	1.43832	0.0649385	22.149	1.06653e-108	8.77641e-107	Comp		3213.65	-3.1897	0.105737	-30.1665	6.51282e-200	1.13142e-197	Mt2
516.572	1.93072	0.0878953	21.9662	6.06565e-107	4.86341e-105	Abcb10		1131.03	-1.89054	0.0627005	-30.1518	1.01488e-199	1.74369e-197	Txnrd1
938.858	1.38808	0.0636096	21.8218	1.43924e-105	1.13319e-103	Mxd1		2175.6	-1.28561	0.0429734	-29.9164	1.20571e-196	2.02702e-194	Mknk2
418.711	2.17187	0.0997318	21.7771	3.82609e-105	2.99105e-103	Blvrb		1694.6	-1.50324	0.050409	-29.8209	2.09209e-195	3.44314e-193	Got1
427.002	2.21065	0.10188	21.6986	2.11714e-104	1.63061e-102	Ppox		574.318	-2.69285	0.0917532	-29.3489	2.4713e-189	4.02488e-187	Cnksr1
911.621	1.45606	0.0678429	21.4623	3.50817e-102	2.67562e-100	Adpgk		2843.74	-1.10281	0.0375864	-29.3406	3.14649e-189	5.07169e-187	Dst
704.653	1.68697	0.0786888	21.4385	5.84747e-102	4.43812e-100	Ranbp10		1299.92	-1.58717	0.0542897	-29.2351	6.94284e-188	1.10767e-185	Hspb8
314.016	2.69066	0.126104	21.3367	5.17973e-101	3.87488e-99	Slc43a1		635.459	-2.47284	0.0852843	-28.9953	7.53726e-185	1.17845e-182	Sfrp4
243.249	3.56287	0.167214	21.3073	9.71391e-101	7.23224e-99	Add2		692.798	-2.28788	0.0790016	-28.96	2.10249e-184	3.22278e-182	Ankrd1
1081.42	1.25919	0.059124	21.2974	1.19979e-100	8.89039e-99	Top2a		1789.48	-1.30699	0.0452946	-28.8553	4.35296e-183	6.54409e-181	Sorbs1
299.501	2.70144	0.128649	20.9985	6.77061e-98	4.83372e-96	Trim59		2757.57	-1.09343	0.0379315	-28.8264	1.00126e-182	1.49093e-180	Mylk2
398.11	2.08232	0.101313	20.5534	7.18125e-94	4.88169e-92	Cdc25b		2726.09	-1.09764	0.0382383	-28.7051	3.29464e-181	4.81417e-179	Trdn
937.788	1.28394	0.06348	20.226	5.78562e-91	3.84929e-89	Smc4		656.721	-2.38041	0.0830472	-28.6634	1.09173e-180	1.58048e-178	Thbd
604.21	1.60146	0.0795202	20.139	3.36118e-90	2.20807e-88	E2f2		513.329	-2.80374	0.0979445	-28.6258	3.20387e-180	4.59565e-178	Nr4a1
1273.17	1.09462	0.0552932	19.7967	3.18089e-87	2.01349e-85	Fech		617.852	-2.41897	0.0853222	-28.351	8.13668e-177	1.12581e-174	Steap4
202.416	3.83967	0.194445	19.7469	8.53377e-87	5.38006e-85	Slfn14		753.658	-2.13148	0.0756333	-28.1818	9.76707e-175	1.33955e-172	Ccl9
206.558	3.45185	0.176932	19.5095	9.12338e-85	5.61591e-83	Col10a1		1667.33	-1.3641	0.0489404	-27.8728	5.70965e-171	7.76264e-169	Lpin1
369.897	2.02601	0.104686	19.3531	1.91892e-83	1.14513e-81	Tal1		527.094	-2.65136	0.0959502	-27.6327	4.50989e-168	6.02668e-166	Nfil3
273.594	2.53121	0.131423	19.26	1.164e-82	6.86761e-81	Tspan33		526.493	-2.87965	0.104316	-27.605	9.68141e-168	1.28279e-165	Adamts1
298.759	2.31694	0.120527	19.2235	2.35378e-82	1.38351e-80	Pi16		1025.39	-1.70231	0.0619204	-27.4919	2.19351e-166	2.88198e-164	Ptpn3
323.652	2.16394	0.112951	19.1583	8.25743e-82	4.79944e-80	Fam117a		2527.58	-1.08792	0.0397791	-27.3489	1.11249e-164	1.43751e-162	Ybx3
479.7	1.67462	0.0880061	19.0285	9.90593e-81	5.69409e-79	Rsad2		1442.37	-1.38234	0.0506262	-27.3049	3.70586e-164	4.74927e-162	Ctsl
194.152	3.64034	0.191475	19.0121	1.35326e-80	7.75027e-79	Ypel4		520.005	-2.52626	0.0933258	-27.0692	2.26907e-161	2.86104e-159	Adipoq
311.743	2.23188	0.117467	19.0001	1.70146e-80	9.63851e-79	Col2a1		937.688	-1.81185	0.0671371	-26.9874	2.07885e-160	2.55927e-158	Asb5
415.719	1.9491	0.104156	18.7132	3.86617e-78	2.09161e-76	Lmo2		774.231	-2.06191	0.0771328	-26.7319	2.00361e-157	2.42841e-155	Lepr
247.168	2.69011	0.143984	18.6834	6.75575e-78	3.64228e-76	Ces2g		1171.66	-1.49339	0.0564981	-26.4325	5.80346e-154	6.97977e-152	Ankrd2
1115.83	1.08178	0.0580441	18.6373	1.60158e-77	8.57558e-76	Ncoa4		594.819	-2.23373	0.0846341	-26.3928	1.65875e-153	1.97973e-151	Sik1
416.996	1.80434	0.0968366	18.6328	1.74014e-77	9.28572e-76	Nfe2		427.146	-3.10765	0.118095	-26.3147	1.30101e-152	1.54101e-150	Pappa
1152.92	1.02356	0.0550345	18.5985	3.3066e-77	1.75846e-75	Grina		2567.69	-1.00772	0.0383231	-26.2953	2.16918e-152	2.53098e-150	Pink1
451.7	1.70548	0.0919919	18.5394	9.93174e-77	5.26382e-75	Urod		1622.91	-1.32273	0.0512498	-25.8094	6.94773e-147	7.87158e-145	Slc38a2
572.299	1.53583	0.0837966	18.3281	4.93849e-75	2.54829e-73	Gm15800		328.369	-4.25371	0.165124	-25.7608	2.4406e-146	2.72563e-144	Angpt2
285.361	2.26742	0.123867	18.3053	7.50241e-75	3.85856e-73	Isg20		741.863	-2.0049	0.0782541	-25.6204	9.03514e-145	1.00188e-142	Rora
1043.31	3.14306	0.17209	18.264	1.60191e-74	8.18493e-73	Gypa		765.619	-2.0327	0.0797269	-25.4958	2.19392e-143	2.41563e-141	Ncor2
858.017	1.15088	0.0634994	18.1243	2.04838e-73	1.01671e-71	Angptl7		536.37	-2.27843	0.0894346	-25.4759	3.64407e-143	3.9566e-141	Smad3
501.51	1.59229	0.0882421	18.0445	8.70965e-73	4.25548e-71	Pglyrp1		506.453	-2.30909	0.0916422	-25.1968	4.34458e-140	4.65257e-138	Tiparp
444.026	1.6741	0.0930515	17.9911	2.28814e-72	1.11449e-70	Ccna2		1383.93	-1.2704	0.0511318	-24.8455	2.89092e-136	2.97365e-134	Atp1a1
641.288	1.37513	0.0767061	17.9272	7.2295e-72	3.51035e-70	Gtpbp2		843.426	-1.73625	0.0698816	-24.8455	2.88996e-136	2.97365e-134	Pfkfb4
170.591	3.40332	0.191115	17.8077	6.16082e-71	2.9457e-69	Cldn13		1041	-1.46781	0.0593775	-24.72	6.52421e-135	6.66706e-133	Map4k4
336.298	1.90514	0.106989	17.807	6.23989e-71	2.97441e-69	Prelp		1085.57	-1.42481	0.0577569	-24.6691	2.29595e-134	2.33099e-132	Gpt2
194.308	2.9457	0.165549	17.7935	7.92965e-71	3.73434e-69	Fhdc1		1106.21	-1.45027	0.0591976	-24.4988	1.52299e-132	1.52513e-130	Lgmn
616.638	1.36051	0.0769702	17.6758	6.44703e-70	3.01794e-68	Postn		473.07	-2.35283	0.0969738	-24.2625	4.87938e-130	4.82842e-128	Tubb6
202.969	2.92207	0.166907	17.5072	1.26295e-68	5.89439e-67	Klf1		601.268	-2.02123	0.0834108	-24.2323	1.01654e-129	9.99602e-128	Mafk
968.934	1.10061	0.0632318	17.4059	7.44089e-68	3.44196e-66	Col5a2		896.216	-1.55	0.0651812	-23.7799	5.39455e-125	5.14291e-123	Kpna1
228.359	2.36762	0.13755	17.2129	2.12664e-66	9.69388e-65	Uros		455.417	-2.32388	0.0978415	-23.7515	1.06141e-124	1.00577e-122	Il1r1
378.812	1.71729	0.100648	17.0624	2.82857e-65	1.27083e-63	Fzr1		308.792	-3.27998	0.139352	-23.5374	1.69012e-122	1.59187e-120	Adamts9
711.134	1.20618	0.0709398	17.0029	7.81582e-65	3.4716e-63	Tfdp2		734.853	-1.71627	0.0730247	-23.5027	3.83086e-122	3.56521e-120	Ghr
483.311	1.51255	0.0894299	16.9133	3.58988e-64	1.57662e-62	Rab44		605.712	-1.99606	0.0849359	-23.5008	4.00068e-122	3.70122e-120	Il4ra
377.956	1.73583	0.102925	16.8649	8.1503e-64	3.53972e-62	Nusap1		456.594	-2.29607	0.0978882	-23.456	1.14744e-121	1.05531e-119	Socs3
796.627	1.12065	0.0665024	16.8513	1.026e-63	4.44363e-62	Add1		1220.2	-1.25545	0.0540603	-23.2232	2.6566e-119	2.41488e-117	Igfbp4
525.507	1.4684	0.0871783	16.8437	1.16759e-63	5.01517e-62	2018-03-08		581.165	-1.89609	0.0817332	-23.1986	4.70797e-119	4.25487e-117	Mustn1
331.112	1.88943	0.112696	16.7657	4.34737e-63	1.85713e-61	Cenpf		352.351	-2.8889	0.124567	-23.1916	5.53678e-119	4.97515e-117	Ldlr
555.609	1.32499	0.0794141	16.6845	1.69833e-62	7.2156e-61	Mpp1		1146.03	-1.31569	0.0569846	-23.0885	6.0385e-118	5.30404e-116	Xbp1
254.606	2.19935	0.132461	16.6037	6.54808e-62	2.73741e-60	Alad		351.962	-2.69389	0.116745	-23.075	8.26122e-118	7.21587e-116	Atf3
324.285	1.9931	0.120221	16.5787	9.94183e-62	4.14508e-60	Specc1		731.976	-1.69328	0.0743846	-22.7639	1.04555e-114	8.93289e-113	Nup210
802.642	1.17454	0.0710007	16.5426	1.80971e-61	7.50524e-60	Arrb1		1082.37	-1.33571	0.0596566	-22.39	4.93108e-111	4.14503e-109	Myo18b
478.158	1.48588	0.0901372	16.4846	4.73362e-61	1.94252e-59	Ube2o		794.574	-1.61903	0.0725027	-22.3307	1.86033e-110	1.54714e-108	Lrrc58
324.812	1.87254	0.113953	16.4326	1.11781e-60	4.54961e-59	Car1		315.528	-2.76362	0.125283	-22.0591	7.82032e-108	6.40161e-106	Vgll2
483.226	1.46123	0.0889235	16.4325	1.12031e-60	4.54961e-59	Rrm2		762.716	-1.59046	0.0721361	-22.048	9.97551e-108	8.12329e-106	Tead1
267.21	2.13958	0.130351	16.414	1.51943e-60	6.13856e-59	Ift140		420	-2.17221	0.0986559	-22.0181	1.93316e-107	1.56606e-105	Egln3
144.235	3.4632	0.212787	16.2754	1.47542e-59	5.89981e-58	Tspo2		1521.21	-1.06128	0.0485111	-21.8771	4.2903e-106	3.40501e-104	Mbnl2
573.46	1.29644	0.0799954	16.2065	4.53965e-59	1.80604e-57	Otud5		578.846	-1.80981	0.0829359	-21.8218	1.44231e-105	1.13319e-103	Bag3
724.675	1.14492	0.0713949	16.0365	7.10941e-58	2.79989e-56	2018-03-02		257.849	-3.27665	0.15075	-21.7356	9.45102e-105	7.35157e-103	Vdr
176.483	2.70003	0.169298	15.9484	2.92387e-57	1.13616e-55	Ear1		703.865	-1.60419	0.0739137	-21.7036	1.89908e-104	1.46991e-102	Col4a2
199.253	2.32567	0.14663	15.8608	1.18396e-56	4.51493e-55	Slc6a9		247.365	-4.61231	0.212901	-21.6642	4.47052e-104	3.4263e-102	Adamts15
347.28	1.61985	0.102901	15.7418	7.8139e-56	2.95097e-54	Prc1		584.248	-1.82808	0.0853614	-21.4158	9.52589e-102	7.19504e-100	Maf
208.065	2.2466	0.142901	15.7213	1.08028e-55	4.05042e-54	Padi4		362.043	-2.30174	0.107796	-21.3528	3.67008e-101	2.75874e-99	Serpina3g
323.415	1.70778	0.108973	15.6716	2.36407e-55	8.75884e-54	Birc5		231.457	-4.48601	0.211602	-21.2002	9.50949e-100	7.01325e-98	Tnfsf11
647.031	1.13997	0.0730028	15.6155	5.70993e-55	2.10058e-53	Tnc		742.052	-1.52132	0.0718152	-21.1838	1.34712e-99	9.84213e-98	Pcnx
282.581	1.83445	0.118602	15.4672	5.77707e-54	2.10057e-52	Lrrc30		430.207	-2.10988	0.0998038	-21.1403	3.38834e-99	2.45263e-97	Cry2
140.477	3.00358	0.196835	15.2594	1.4257e-52	5.06608e-51	Pkhd1l1		654.051	-1.5839	0.0756656	-20.9329	2.68807e-97	1.90172e-95	H2-Aa
584.292	1.17119	0.0770191	15.2064	3.20509e-52	1.12864e-50	Cilp		466.847	-1.96464	0.0939319	-20.9155	3.86645e-97	2.72306e-95	Sphk1
291.548	1.81506	0.120442	15.0701	2.54775e-51	8.7934e-50	Ccnb2		836.662	-1.44221	0.0692336	-20.8311	2.26438e-96	1.5876e-94	Sbno2
741.78	1.09267	0.0726034	15.0498	3.46281e-51	1.19253e-49	St3gal5		213.27	-4.15467	0.200341	-20.738	1.5727e-95	1.09285e-93	Rrad
117.675	3.78433	0.251818	15.028	4.81169e-51	1.6498e-49	1300017J02Rik		1236.04	-1.14117	0.0550988	-20.7113	2.73684e-95	1.88504e-93	Fstl1
422.987	1.37626	0.0916504	15.0164	5.73152e-51	1.9566e-49	Myo1f		327.07	-2.37756	0.115097	-20.657	8.43638e-95	5.78521e-93	Cd38
269.424	1.84649	0.123077	15.0028	7.03881e-51	2.39764e-49	Anxa8		1481.31	-1.04824	0.0508981	-20.5949	3.04987e-94	2.08231e-92	Cacna1s
124.623	3.36652	0.2247	14.9823	9.58346e-51	3.25733e-49	Pdzk1ip1		1147.1	-1.16639	0.056826	-20.5256	1.2723e-93	8.61141e-92	Pnpla2
433.728	1.37037	0.0920043	14.8946	3.57409e-50	1.19916e-48	Brpf3		292.28	-2.78275	0.136149	-20.4389	7.53988e-93	5.05949e-91	Akap12
471.221	1.27333	0.0855786	14.879	4.50876e-50	1.50308e-48	Pde7a		334.619	-2.25419	0.111472	-20.222	6.26804e-91	4.15257e-89	Tmcc3
669.098	1.1038	0.0748754	14.7418	3.47343e-49	1.13613e-47	Nt5c3		714.998	-1.54685	0.0770412	-20.0783	1.14331e-89	7.4482e-88	Bach1
249.687	1.90556	0.129384	14.7279	4.26789e-49	1.39308e-47	Klhl31		275.511	-2.56455	0.128456	-19.9644	1.12328e-88	7.28737e-87	Socs2
367.619	1.46063	0.0993621	14.7001	6.43856e-49	2.08853e-47	Cd52		1187.46	-1.23167	0.0617613	-19.9423	1.74667e-88	1.12848e-86	Il6st
435.299	1.41916	0.096951	14.6379	1.60925e-48	5.17707e-47	Clec3a		1087.66	-1.12669	0.0567873	-19.8406	1.32942e-87	8.55372e-86	Mss51
349.362	1.46633	0.10044	14.5991	2.84378e-48	9.09254e-47	Pram1		379.945	-2.06654	0.104223	-19.828	1.70554e-87	1.08399e-85	Adamts5
588.685	1.10951	0.0762014	14.5602	5.03272e-48	1.60258e-46	Pisd-ps1		281.176	-2.44795	0.125423	-19.5175	7.78877e-85	4.81334e-83	Ppara
377.704	1.39403	0.0959029	14.5359	7.17967e-48	2.26319e-46	Mfsd2b		1295.89	-1.024	0.0525123	-19.5002	1.09301e-84	6.6755e-83	Eprs
590.954	1.10048	0.0762445	14.4336	3.18011e-47	9.92435e-46	Rnf123		642.719	-1.45074	0.0747279	-19.4137	5.9129e-84	3.59721e-82	Sh3pxd2a
477.931	1.25038	0.0867106	14.4201	3.86545e-47	1.20152e-45	Lsp1		784.607	-1.33621	0.0689558	-19.3778	1.18783e-83	7.17054e-82	Klf9
492.708	1.20453	0.0836612	14.3977	5.34639e-47	1.65526e-45	Fmod		626.522	-1.47344	0.0760658	-19.3706	1.36634e-83	8.2164e-82	Ctla2a
717.279	1.03367	0.0718901	14.3785	7.05891e-47	2.17685e-45	Kpna2		906.555	-1.21783	0.0628802	-19.3674	1.45311e-83	8.70472e-82	Rapgef1
412.289	1.31485	0.0915039	14.3694	8.05554e-47	2.4793e-45	Itgb2l		500.647	-1.66006	0.085925	-19.3199	3.6531e-83	2.17172e-81	Rabgef1
261.204	1.72078	0.119995	14.3404	1.22289e-46	3.75635e-45	Asb1		306.854	-2.22451	0.115454	-19.2676	1.00479e-82	5.95072e-81	Tnfrsf12a
341.874	1.54976	0.108502	14.2832	2.78463e-46	8.50345e-45	Ogn		770.514	-1.35928	0.0708685	-19.1804	5.40024e-82	3.16228e-80	Wbp1l
438.839	1.27713	0.0894914	14.271	3.31827e-46	1.01133e-44	Clcn3		603.497	-1.49845	0.0781549	-19.1728	6.24662e-82	3.64425e-80	Midn
179.281	2.21553	0.155844	14.2163	7.25711e-46	2.19893e-44	Epor		588.482	-1.54334	0.0805959	-19.1491	9.83872e-82	5.69735e-80	Usp2
379.198	1.38596	0.0978909	14.1582	1.66284e-45	4.98054e-44	Map4k2		678.614	-1.42539	0.074769	-19.064	5.03254e-81	2.90346e-79	Man2a1
727.732	1.02484	0.0723917	14.1569	1.6927e-45	5.06029e-44	Pygl		251.121	-2.60335	0.136984	-19.0048	1.55765e-80	8.85595e-79	Cd14
240.819	1.90616	0.134651	14.1563	1.70723e-45	5.09401e-44	Abca8a		340.95	-2.04325	0.107568	-18.9949	1.87975e-80	1.06101e-78	Pdzrn3
325.624	1.50013	0.106082	14.1412	2.11688e-45	6.30427e-44	Arhgap4		308.043	-2.21512	0.116806	-18.9641	3.38012e-80	1.8942e-78	Ip6k3
343.905	1.47097	0.104094	14.1311	2.44226e-45	7.24567e-44	Fam213a		573.074	-1.54713	0.081914	-18.8872	1.45235e-79	8.08094e-78	Ehd4
528.679	1.1541	0.082314	14.0207	1.16453e-44	3.42246e-43	Kif11		982.484	-1.18482	0.0630588	-18.7892	9.26073e-79	5.0804e-77	Emp1
412.787	1.30928	0.0934438	14.0114	1.32723e-44	3.88601e-43	Ddx26b		516.859	-1.60056	0.0853328	-18.7567	1.70582e-78	9.32537e-77	Nupr1
103.503	3.75886	0.268574	13.9956	1.65874e-44	4.84756e-43	Samd11		443.63	-1.77372	0.0945909	-18.7515	1.88189e-78	1.02521e-76	Junb
228.358	1.82109	0.131275	13.8723	9.32562e-44	2.67044e-42	Aspm		1239.36	-1.06559	0.0575797	-18.5064	1.83276e-76	9.64823e-75	Vldlr
224.477	1.82821	0.13293	13.7531	4.87747e-43	1.37901e-41	Kif23		375.227	-1.96363	0.106226	-18.4853	2.70954e-76	1.4216e-74	Shisa2
491.098	1.22648	0.0892508	13.742	5.68917e-43	1.6056e-41	Carhsp1		773.519	-1.29426	0.0702425	-18.4256	8.19297e-76	4.28419e-74	Cd74
451.333	1.19141	0.0871016	13.6784	1.36725e-42	3.84476e-41	Rasgrp2		1218.35	-1.01372	0.055053	-18.4136	1.02234e-75	5.32809e-74	Ccl6
156.356	2.21217	0.162696	13.5969	4.17602e-42	1.17011e-40	Mfap5		313.129	-2.13627	0.116324	-18.3649	2.51116e-75	1.30439e-73	Ms4a6d
310.514	1.46658	0.108452	13.5228	1.14742e-41	3.18084e-40	2018-09-08		323.28	-2.05192	0.112414	-18.2532	1.95258e-74	9.94419e-73	Gpr157
164.647	2.20333	0.16364	13.4645	2.53024e-41	6.96483e-40	Gata1		170.502	-4.70064	0.257635	-18.2454	2.2517e-74	1.14303e-72	Pi15
238.469	1.63635	0.122855	13.3194	1.78628e-40	4.8403e-39	Dpt		761.422	-1.23952	0.0680538	-18.2138	4.00758e-74	2.02778e-72	Aff4
267.174	1.55479	0.116913	13.2988	2.35321e-40	6.36548e-39	Cenpa		995.489	-1.07932	0.0593803	-18.1764	7.93053e-74	3.9998e-72	Vegfa
314.285	1.4853	0.111951	13.2674	3.57639e-40	9.6077e-39	Slc16a10		748.14	-1.23208	0.0678565	-18.1572	1.12652e-73	5.64526e-72	Csrp3
317.945	1.39229	0.105227	13.2313	5.78514e-40	1.54881e-38	Wfdc21		554.068	-1.46275	0.0806169	-18.1444	1.42068e-73	7.09658e-72	Tmed5
174.199	2.0096	0.1523	13.195	9.38121e-40	2.50299e-38	Slc14a1		520.956	-1.51415	0.083536	-18.1257	1.99918e-73	9.95451e-72	Ndrg1
410.187	1.30534	0.0990839	13.1741	1.23742e-39	3.29031e-38	Ncapd2		596.593	-1.44922	0.0799965	-18.116	2.38179e-73	1.17846e-71	Nfkbia
101.145	3.02987	0.233203	12.9924	1.35122e-38	3.50934e-37	Ankle1		1099.79	-1.09	0.0602285	-18.0978	3.31527e-73	1.63515e-71	Ctss
477.9	1.14487	0.0881544	12.9871	1.44775e-38	3.74761e-37	Cmas		172.159	-4.91883	0.272516	-18.0497	7.93821e-73	3.89072e-71	Adamts4
287.062	1.47568	0.114216	12.9201	3.46864e-38	8.94921e-37	Cenpe		809.062	-1.21155	0.0678197	-17.8642	2.24134e-71	1.08493e-69	Hspb1
88.9388	3.63906	0.282527	12.8804	5.80131e-38	1.49183e-36	Angptl1		759.726	-1.27249	0.0713731	-17.8287	4.2321e-71	2.02972e-69	Epas1
95.2802	3.14549	0.244213	12.8801	5.82645e-38	1.49584e-36	Sowaha		646.358	-1.34095	0.0753294	-17.8012	6.92311e-71	3.27018e-69	Ampd3
192.336	1.82939	0.142212	12.8638	7.1938e-38	1.84385e-36	Zfpm1		513.701	-1.51408	0.0865024	-17.5034	1.35004e-68	6.2821e-67	Pfkfb3
202.372	1.746	0.136006	12.8377	1.00863e-37	2.57678e-36	Sppl2b		876.719	-1.12606	0.0644317	-17.4769	2.1499e-68	9.97441e-67	Ppp1r2
136.215	2.22447	0.174405	12.7547	2.93666e-37	7.41755e-36	Ecm2		514.948	-1.49303	0.085968	-17.3673	1.4605e-67	6.73595e-66	Hr
92.485	3.16222	0.247958	12.7531	2.99767e-37	7.55946e-36	Btnl10		164.465	-3.24308	0.186749	-17.366	1.49264e-67	6.86394e-66	Mrap
151.544	2.14501	0.168429	12.7354	3.75964e-37	9.46569e-36	H2-T24		389.131	-1.71398	0.0992867	-17.2629	8.94702e-67	4.10225e-65	Synj2
216.535	1.6727	0.131527	12.7175	4.72674e-37	1.18434e-35	Stx2		159.121	-3.43915	0.19958	-17.2319	1.5294e-66	6.99185e-65	Wnt4
229.594	1.62395	0.128498	12.638	1.304e-36	3.2362e-35	Anln		899.528	-1.17449	0.0684734	-17.1525	6.02178e-66	2.73693e-64	Fermt2
440.779	1.13797	0.0905148	12.5722	3.00071e-36	7.37674e-35	Dcaf12		612.525	-1.30253	0.075967	-17.146	6.73709e-66	3.05317e-64	Galnt2
307.551	1.39664	0.111192	12.5605	3.47917e-36	8.53953e-35	Gypc		654.674	-1.28907	0.0755992	-17.0513	3.41639e-65	1.53052e-63	Tob1
325.479	1.43716	0.114865	12.5117	6.4419e-36	1.56883e-34	Tbcel		343.433	-1.78112	0.104572	-17.0325	4.71568e-65	2.10656e-63	Eya4
108.458	2.64791	0.212008	12.4896	8.5028e-36	2.05791e-34	Cd300lb		169.795	-3.06398	0.180058	-17.0166	6.18748e-65	2.75616e-63	Ednrb
135.297	2.1864	0.175082	12.4879	8.69384e-36	2.1009e-34	Gpsm2		406.667	-1.64382	0.0969085	-16.9625	1.55455e-64	6.88537e-63	AI607873
86.5429	3.26982	0.262014	12.4796	9.65147e-36	2.32872e-34	Gm867		274.019	-2.1009	0.12445	-16.8814	6.16276e-64	2.69148e-62	Slc41a3
224.75	1.57752	0.12676	12.4449	1.49004e-35	3.57312e-34	Cdca3		357.636	-1.70634	0.101154	-16.8688	7.6384e-64	3.32664e-62	Map3k6
191.302	1.81654	0.147174	12.3428	5.32822e-35	1.26414e-33	Slc25a38		145.914	-3.83627	0.227707	-16.8474	1.09615e-63	4.73432e-62	Serpina3m
261.506	1.42786	0.116453	12.2613	1.46214e-34	3.44804e-33	Spag5		222.687	-2.48774	0.147678	-16.8457	1.1286e-63	4.86108e-62	Trp53i11
166.14	1.89855	0.156017	12.1689	4.55407e-34	1.05957e-32	Fbxo5		152.284	-3.59311	0.214247	-16.7708	3.98773e-63	1.70817e-61	Serpina3c
335.779	1.33441	0.110068	12.1235	7.93464e-34	1.83518e-32	Atp2b4		327.713	-1.78158	0.106751	-16.6891	1.57427e-62	6.70674e-61	Adcy9
185.587	1.71785	0.1419	12.1061	9.80224e-34	2.26044e-32	Dlgap5		415.505	-1.60383	0.0961665	-16.6776	1.90625e-62	8.077e-61	Fgf1
308.027	1.32048	0.10915	12.0979	1.08413e-33	2.4854e-32	Cdk1		600.683	-1.31344	0.0788796	-16.6512	2.9666e-62	1.25359e-60	Gna13
318.022	1.27505	0.105587	12.0758	1.4177e-33	3.23588e-32	Ccnb1		537.306	-1.40108	0.084148	-16.6502	3.01807e-62	1.2719e-60	Mafb
88.3306	2.91996	0.241885	12.0717	1.49056e-33	3.39722e-32	Fn3k		239.793	-2.25871	0.135733	-16.6409	3.52447e-62	1.48132e-60	Nedd4l
387.616	1.12974	0.0936498	12.0634	1.64802e-33	3.73973e-32	Ypel3		186.167	-2.76014	0.166056	-16.6218	4.84754e-62	2.03194e-60	Iigp1
254.212	1.57716	0.13099	12.0403	2.18138e-33	4.93573e-32	Hmmr		710.919	-1.23457	0.0746988	-16.5274	2.33125e-61	9.61716e-60	Hif1a
162.762	1.97596	0.164352	12.0227	2.69925e-33	6.08987e-32	Fam210b		243.437	-2.14607	0.130367	-16.4618	6.90575e-61	2.82648e-59	Arhgap26
166.883	1.83525	0.153001	11.9951	3.77036e-33	8.45762e-32	Asb15		256.246	-2.12115	0.129179	-16.4202	1.37065e-60	5.55184e-59	Spsb1
146.843	1.98636	0.165631	11.9927	3.88054e-33	8.69231e-32	Omd		293.212	-1.86422	0.113876	-16.3706	3.09973e-60	1.24908e-58	Nos1
478.296	1.05172	0.0881448	11.9317	8.08804e-33	1.80137e-31	S100a6		359.022	-1.6384	0.10122	-16.1866	6.26956e-59	2.48793e-57	Ets2
191.7	1.69627	0.142243	11.9251	8.75477e-33	1.94433e-31	Fam46c		144.758	-3.12311	0.193799	-16.1152	1.99601e-58	7.90067e-57	Maff
240.274	1.55338	0.130323	11.9195	9.36663e-33	2.07727e-31	Lyl1		849.361	-1.01732	0.0634809	-16.0256	8.47336e-58	3.32867e-56	Etf1
117.757	2.31407	0.194426	11.902	1.15483e-32	2.55387e-31	Thbs3		350.518	-1.66186	0.103749	-16.0181	9.55153e-58	3.74281e-56	Fam129b
451.552	1.03493	0.0876703	11.8048	3.68618e-32	8.02694e-31	Pkd1		530.799	-1.30151	0.0813161	-16.0055	1.16917e-57	4.56999e-56	Lmcd1
331.525	1.21567	0.102986	11.8042	3.71391e-32	8.07607e-31	Vopp1		726.974	-1.10966	0.0696382	-15.9347	3.63849e-57	1.40464e-55	Asph
91.5188	2.72737	0.231804	11.7659	5.85324e-32	1.25708e-30	Apol8		448.33	-1.44929	0.0909609	-15.9331	3.73585e-57	1.43867e-55	Mapk6
386.676	1.12519	0.0957484	11.7515	6.93897e-32	1.48821e-30	Htra1		502.219	-1.34863	0.0847024	-15.922	4.46186e-57	1.71403e-55	Tmbim1
384.119	1.1403	0.0973899	11.7087	1.15083e-31	2.45475e-30	Atpif1		353.685	-1.71453	0.107694	-15.9204	4.57245e-57	1.75221e-55	Zfp703
189.759	1.6304	0.139602	11.6789	1.63406e-31	3.47127e-30	Mettl7a1		134.387	-3.41751	0.21499	-15.8962	6.7372e-57	2.57545e-55	Gm13889
140.62	1.98164	0.169776	11.6721	1.7699e-31	3.74965e-30	Prss34		705.841	-1.11112	0.0703749	-15.7886	3.72807e-56	1.41476e-54	Nek7
387.642	1.10307	0.0947716	11.6393	2.60278e-31	5.48443e-30	Fcnb		432.072	-1.40853	0.0895832	-15.7232	1.04967e-55	3.94509e-54	Rnf149
229.31	1.46453	0.125938	11.6289	2.93759e-31	6.15673e-30	Ache		132.066	-3.5058	0.223023	-15.7194	1.11306e-55	4.16333e-54	Myod1
464.942	1.00584	0.0869046	11.5741	5.57736e-31	1.15499e-29	Eif2ak1		531.751	-1.29217	0.0822362	-15.7129	1.2349e-55	4.60805e-54	Cebpb
273.961	1.3274	0.115054	11.5372	8.56656e-31	1.75083e-29	Ephx1		882.668	-1.05857	0.0675442	-15.6722	2.34295e-55	8.70119e-54	Map2k3
406.287	1.12545	0.097594	11.532	9.10052e-31	1.85753e-29	Nbeal2		688.585	-1.19787	0.0768664	-15.5839	9.37343e-55	3.44023e-53	Apod
156.161	1.8123	0.157303	11.5211	1.03329e-30	2.10359e-29	Kcnn4		677.223	-1.15713	0.0745139	-15.529	2.20802e-54	8.08486e-53	Adam9
281.914	1.31015	0.114166	11.4759	1.74424e-30	3.5234e-29	Myb		448.078	-1.42271	0.0917265	-15.5104	2.95113e-54	1.07806e-52	Lrig1
211.117	1.49106	0.130574	11.4193	3.34891e-30	6.70425e-29	Sdc2		704.191	-1.08969	0.0703304	-15.4938	3.81882e-54	1.39178e-52	Ptpn1
173.975	1.74366	0.152792	11.412	3.64195e-30	7.28157e-29	Ptdss2		554.692	-1.21365	0.0789062	-15.3809	2.19942e-53	7.94179e-52	Ank3
242.579	1.42151	0.124633	11.4055	3.92333e-30	7.82413e-29	Pcolce		427.474	-1.41671	0.092448	-15.3244	5.25748e-53	1.88967e-51	Rgs2
223.496	1.51372	0.132913	11.3888	4.75245e-30	9.41756e-29	Rasgrp4		465.975	-1.37719	0.0898742	-15.3235	5.32319e-53	1.9089e-51	Ell2
169.857	1.66283	0.146634	11.34	8.31045e-30	1.64058e-28	Uhrf1		403.726	-1.45502	0.0949605	-15.3224	5.4205e-53	1.93935e-51	Nus1
228.331	1.432	0.126609	11.3104	1.16545e-29	2.28918e-28	Cdc20		807.122	-1.01668	0.0666025	-15.2649	1.31036e-52	4.66686e-51	Setd7
291.512	1.322	0.117031	11.2961	1.3714e-29	2.68696e-28	H2afx		382.244	-1.54126	0.101204	-15.2292	2.26411e-52	7.99084e-51	Cdh5
406.153	1.04149	0.0924854	11.2611	2.04187e-29	3.9856e-28	Cdkn1b		208.249	-2.18232	0.14359	-15.1983	3.63185e-52	1.27605e-50	Sema3a
134.633	1.89202	0.168825	11.207	3.76768e-29	7.32683e-28	Tnfrsf14		531.685	-1.31389	0.0867215	-15.1507	7.49797e-52	2.61093e-50	H2-Eb1
205.667	1.46258	0.130621	11.1971	4.21404e-29	8.18467e-28	Alox5		186.239	-2.26461	0.149836	-15.114	1.30993e-51	4.5412e-50	Nudt18
163.418	1.70712	0.152977	11.1593	6.4509e-29	1.24981e-27	Casc5		346.776	-1.66004	0.11047	-15.0271	4.88162e-51	1.67011e-49	Lamb1
148.916	1.84425	0.165844	11.1204	9.98077e-29	1.92654e-27	Ift80		196.783	-2.18611	0.146108	-14.9623	1.29418e-50	4.38927e-49	Sema4c
85.6517	2.59401	0.234955	11.0404	2.43833e-28	4.6777e-27	Chac2		223.513	-2.02608	0.135481	-14.9547	1.45134e-50	4.91163e-49	Ppard
126.279	1.96222	0.178032	11.0217	3.00224e-28	5.7454e-27	8430419L09Rik		475.807	-1.3341	0.0894895	-14.9079	2.92685e-50	9.86235e-49	Fcgr2b
253.244	1.28252	0.116879	10.973	5.15436e-28	9.81588e-27	Crip1		173.889	-2.37904	0.159722	-14.8949	3.55952e-50	1.19684e-48	Cldn5
185.063	1.54248	0.140696	10.9632	5.74311e-28	1.08577e-26	Hapln1		563.3	-1.16103	0.077955	-14.8935	3.62996e-50	1.2153e-48	Lpgat1
219.443	1.40307	0.128205	10.9439	7.10676e-28	1.34196e-26	Trpm2		539.25	-1.1827	0.0795301	-14.8711	5.07843e-50	1.68939e-48	Klhl21
69.3727	3.12653	0.285978	10.9328	8.03536e-28	1.51365e-26	Art4		289.412	-1.74814	0.117699	-14.8526	6.68818e-50	2.21546e-48	Rusc2
66.7031	3.40019	0.311153	10.9277	8.49735e-28	1.59875e-26	Snx22		334.822	-1.54699	0.104189	-14.848	7.16491e-50	2.36836e-48	Ifi30
213.216	1.42656	0.130564	10.9261	8.64867e-28	1.62526e-26	Fibin		618.159	-1.13194	0.076373	-14.8212	1.0682e-49	3.52348e-48	Gabarapl1
140.106	1.78427	0.163736	10.8972	1.18807e-27	2.22194e-26	Galnt10		555.977	-1.28085	0.0867179	-14.7704	2.27527e-49	7.4735e-48	Abca1
404.067	1.07553	0.0988349	10.8821	1.40361e-27	2.61256e-26	Bsdc1		694.249	-1.09571	0.0744477	-14.7179	4.94711e-49	1.60807e-47	Gaa
395.55	1.09012	0.100829	10.8116	3.03307e-27	5.57906e-26	Fam111a		545.631	-1.20859	0.0822687	-14.6907	7.38964e-49	2.39207e-47	Stab1
132.609	1.90561	0.176267	10.811	3.05381e-27	5.6106e-26	Nrep		544.758	-1.16186	0.0792548	-14.6598	1.16668e-48	3.76883e-47	H2-Ab1
264.513	1.30475	0.121076	10.7763	4.45645e-27	8.14931e-26	Plcb2		133.64	-2.79342	0.19067	-14.6505	1.33635e-48	4.308e-47	Sox4
61.7804	4.7604	0.442187	10.7656	5.0045e-27	9.11951e-26	Apol11a		223.492	-1.96055	0.134057	-14.6247	1.95297e-48	6.26997e-47	Sh3pxd2b
108.002	2.05067	0.191238	10.7231	7.92762e-27	1.43625e-25	Cdc6		719.336	-1.00761	0.0689812	-14.607	2.5329e-48	8.11514e-47	B4galt1
192.855	1.47488	0.137876	10.6972	1.04922e-26	1.88992e-25	Sh2d3c		315.306	-1.55195	0.106334	-14.595	3.02244e-48	9.64405e-47	Slc41a1
288.523	1.161	0.108828	10.6681	1.43478e-26	2.56668e-25	Acap1		459.131	-1.32979	0.091336	-14.5594	5.09308e-48	1.61597e-46	Hivep2
66.9843	3.00276	0.282121	10.6435	1.86905e-26	3.33591e-25	Mmp12		179.17	-2.3088	0.158579	-14.5593	5.09545e-48	1.61597e-46	Inhbb
308.021	1.11662	0.105163	10.6179	2.4603e-26	4.37123e-25	Pnpo		291.433	-1.80158	0.12378	-14.5547	5.45456e-48	1.72636e-46	Ifi204
88.0139	2.35219	0.22253	10.5702	4.09512e-26	7.21027e-25	Fam109b		299.704	-1.62563	0.112021	-14.5119	1.01871e-47	3.19189e-46	Samd4
224.531	1.30094	0.12315	10.5639	4.38146e-26	7.70576e-25	Fbln2		408.969	-1.34445	0.0932058	-14.4245	3.62792e-47	1.12993e-45	Impact
162.402	1.63073	0.154724	10.5396	5.67533e-26	9.9366e-25	Epx		303.541	-1.63245	0.113965	-14.3241	1.54635e-46	4.74063e-45	Pi4k2a
351.132	1.07283	0.101818	10.5367	5.8504e-26	1.02317e-24	Col5a1		421.072	-1.33369	0.0935611	-14.2547	4.18894e-46	1.2742e-44	Dab2ip
218.709	1.31326	0.124741	10.5279	6.4283e-26	1.12172e-24	Kifc1		345.876	-1.50032	0.105574	-14.2111	7.8154e-46	2.35895e-44	Bhlhe40
314.136	1.08663	0.103373	10.5118	7.62494e-26	1.32905e-24	Fap		657.858	-1.04046	0.0733336	-14.188	1.08752e-45	3.26987e-44	Abcc9
68.6864	2.86569	0.272633	10.5111	7.67521e-26	1.33632e-24	Alox15		501.924	-1.21745	0.0858865	-14.1752	1.3055e-45	3.91774e-44	Ugdh
144.807	1.78392	0.170454	10.4657	1.24181e-25	2.15013e-24	Endod1		548.215	-1.13321	0.0801452	-14.1395	2.16762e-45	6.44311e-44	Fndc3b
376.2	1.01881	0.0974097	10.459	1.33281e-25	2.30515e-24	Lmnb1		444.553	-1.35221	0.0957272	-14.1257	2.63857e-45	7.81327e-44	Slc20a2
86.7762	2.48812	0.237998	10.4544	1.39936e-25	2.41756e-24	Dnm1		498.664	-1.17757	0.0839441	-14.0281	1.04973e-44	3.09088e-43	Me1
74.3664	2.65527	0.255488	10.3929	2.66977e-25	4.55696e-24	Gm7120		150.351	-2.35278	0.167858	-14.0165	1.23646e-44	3.62703e-43	Csrnp1
344.774	1.02911	0.0994463	10.3484	4.2542e-25	7.20634e-24	Atp8b4		522.525	-1.13751	0.0813036	-13.9909	1.77203e-44	5.16896e-43	Fosl2
336.524	1.03139	0.0997582	10.3389	4.69836e-25	7.9415e-24	Wwp2		408.558	-1.29411	0.0948495	-13.6439	2.19578e-42	6.16355e-41	Lgals3bp
296.707	1.11358	0.107825	10.3276	5.28407e-25	8.91224e-24	Uba7		94.4491	-4.67313	0.343775	-13.5936	4.37185e-42	1.22279e-40	Tmem252
260.232	1.16771	0.113152	10.3198	5.73594e-25	9.65354e-24	Mcm5		213.933	-1.79077	0.132147	-13.5514	7.7753e-42	2.16697e-40	Sipa1l2
180.345	1.53134	0.148531	10.3099	6.35494e-25	1.06838e-23	Ccnf		417.42	-1.23353	0.0910594	-13.5465	8.31114e-42	2.30808e-40	Dab2
152.886	1.61028	0.156479	10.2907	7.76113e-25	1.2992e-23	Pfkfb1		116.045	-2.72828	0.20193	-13.511	1.34731e-41	3.72835e-40	Bmpr1b
336.155	1.07482	0.104534	10.282	8.49033e-25	1.41975e-23	Incenp		279.217	-1.54095	0.114295	-13.4822	1.99161e-41	5.50155e-40	Serpine1
358.882	1.01195	0.0984514	10.2787	8.79066e-25	1.4684e-23	Mcemp1		323.011	-1.40046	0.103948	-13.4727	2.2641e-41	6.24326e-40	S1pr1
138.534	1.72292	0.168151	10.2463	1.22993e-24	2.03707e-23	Kif18b		111.435	-2.9444	0.218894	-13.4512	3.02712e-41	8.31792e-40	Slc10a6
325.21	1.0546	0.102956	10.2433	1.26898e-24	2.0973e-23	Fam126a		95.0461	-3.48897	0.259465	-13.4468	3.21423e-41	8.81657e-40	Cxcl9
84.0861	2.34269	0.230101	10.1811	2.40722e-24	3.9493e-23	Dyrk3		187.47	-1.93406	0.143943	-13.4363	3.7042e-41	1.01428e-39	Arntl
309.884	1.05859	0.104355	10.1441	3.51936e-24	5.74376e-23	Ifrd2		484.027	-1.17202	0.0873081	-13.424	4.37617e-41	1.19618e-39	Tbc1d15
291.485	1.15779	0.114164	10.1415	3.61632e-24	5.89584e-23	Abtb1		368.365	-1.28375	0.0960499	-13.3654	9.62646e-41	2.62212e-39	Tmem87b
75.9377	2.43826	0.240678	10.1308	4.03272e-24	6.56103e-23	Il1b		243.372	-1.70994	0.128794	-13.2766	3.16572e-40	8.53379e-39	Kbtbd11
322.06	1.03435	0.102109	10.1298	4.07315e-24	6.61993e-23	Ceacam1		451.688	-1.19179	0.0898191	-13.2687	3.51468e-40	9.45819e-39	Slc6a8
72.3436	2.66236	0.263025	10.1221	4.41003e-24	7.14516e-23	Slc38a5		459.52	-1.18028	0.089513	-13.1855	1.06309e-39	2.83157e-38	Dusp13
74.4024	2.57719	0.254683	10.1192	4.54074e-24	7.34932e-23	Fn3krp		192.602	-1.95552	0.148634	-13.1566	1.55888e-39	4.13804e-38	Pld1
118.339	1.83901	0.182196	10.0936	5.89897e-24	9.52793e-23	Mrm1		319.167	-1.3721	0.104348	-13.1493	1.71666e-39	4.54915e-38	Igfn1
316.505	1.04366	0.103761	10.0584	8.43963e-24	1.35615e-22	Apobr		102.669	-2.9416	0.224408	-13.1083	2.95286e-39	7.81183e-38	Arl4d
195.233	1.35354	0.134601	10.0559	8.65399e-24	1.38917e-22	Kif22		146.542	-2.25256	0.172108	-13.0881	3.8535e-39	1.01601e-37	Hdac4
178.053	1.44364	0.143705	10.0459	9.575e-24	1.53544e-22	Cebpe		419.973	-1.18031	0.0903654	-13.0615	5.46228e-39	1.43053e-37	Ece1
131.921	1.67906	0.167936	9.99823	1.55139e-23	2.48016e-22	Ncoa7		361.744	-1.30395	0.100016	-13.0374	7.49608e-39	1.95989e-37	Tet2
64.9963	2.77396	0.277816	9.98488	1.77523e-23	2.82934e-22	Aqp9		195.557	-1.81607	0.139385	-13.0292	8.35189e-39	2.18e-37	Gprc5b
221.714	1.23006	0.12381	9.93499	2.93194e-23	4.65863e-22	Gcnt1		398.405	-1.20268	0.0923729	-13.0198	9.4419e-39	2.4604e-37	Usp28
50.1573	4.04036	0.407224	9.92172	3.34928e-23	5.30021e-22	Smpd3		397.703	-1.18519	0.0923372	-12.8354	1.03811e-37	2.64777e-36	Ppip5k1
57.0681	3.11402	0.31389	9.92076	3.38163e-23	5.34599e-22	Sh3tc2		474.754	-1.08524	0.085027	-12.7635	2.62089e-37	6.63067e-36	Per1
56.639	3.19231	0.322204	9.90775	3.85234e-23	6.07783e-22	Lilra6		414.724	-1.35646	0.106526	-12.7337	3.84378e-37	9.66197e-36	Rxra
246.596	1.21972	0.123218	9.89887	4.21004e-23	6.6288e-22	Apeh		149.664	-2.17038	0.170793	-12.7077	5.36173e-37	1.34129e-35	Pvr
162.409	1.56345	0.158011	9.89456	4.39525e-23	6.89957e-22	Knstrn		439.46	-1.13077	0.0892964	-12.6631	9.46537e-37	2.3603e-35	Asb11
90.7373	2.12011	0.214302	9.89309	4.46064e-23	6.99519e-22	Cox6b2		492.393	-1.07638	0.0852069	-12.6325	1.39695e-36	3.46139e-35	Lmo7
179.772	1.39936	0.142056	9.85077	6.80228e-23	1.06354e-21	Lyz1		478.657	-1.08897	0.0864114	-12.6022	2.05344e-36	5.07998e-35	Dyrk1a
143.623	1.62597	0.165191	9.84301	7.34771e-23	1.14652e-21	Hebp1		250.642	-1.50209	0.119799	-12.5384	4.59977e-36	1.12547e-34	Sdc1
279.597	1.07744	0.109615	9.82927	8.42275e-23	1.31165e-21	Slbp		323.857	-1.30119	0.104083	-12.5014	7.33535e-36	1.78087e-34	Osmr
54.9073	3.29902	0.335977	9.81918	9.30945e-23	1.44398e-21	Hbq1b		203.075	-1.71376	0.13713	-12.4974	7.71537e-36	1.87023e-34	Arap2
219.774	1.24363	0.127048	9.78866	1.25955e-22	1.94981e-21	Dynll1		322.491	-1.2829	0.102931	-12.4637	1.17736e-35	2.83638e-34	Rhou
93.8939	2.05053	0.209552	9.78528	1.3023e-22	2.01399e-21	Pth1r		409.895	-1.15911	0.0930826	-12.4525	1.35468e-35	3.25351e-34	Rnf19b
116.057	1.77815	0.181786	9.78156	1.35106e-22	2.08733e-21	Trim30b		345.069	-1.24855	0.101013	-12.3603	4.28337e-35	1.01779e-33	Cblb
288.925	1.08641	0.111134	9.77561	1.43289e-22	2.21158e-21	Arap3		425.233	-1.12087	0.090985	-12.3193	7.13326e-35	1.68982e-33	Fry
207.816	1.28901	0.132	9.76519	1.58818e-22	2.44883e-21	Kif15		484.834	-1.05105	0.0856691	-12.2687	1.33314e-34	3.15336e-33	Nt5dc3
147.018	1.55246	0.159283	9.74654	1.90863e-22	2.94004e-21	Espl1		110.991	-2.48279	0.203381	-12.2076	2.83136e-34	6.63692e-33	Plin1
190.886	1.30787	0.134707	9.70901	2.76001e-22	4.22652e-21	Pqlc3		263.962	-1.41314	0.116106	-12.1711	4.43002e-34	1.03224e-32	Lama5
242.141	1.14771	0.118367	9.69621	3.12904e-22	4.7776e-21	Mcm2		205.267	-1.65156	0.135803	-12.1614	4.98694e-34	1.15855e-32	Rhoj
216.843	1.27804	0.131873	9.69148	3.27742e-22	4.99439e-21	Cdca8		354.821	-1.26581	0.10457	-12.1049	9.95217e-34	2.29164e-32	Tgfbr3
67.4014	2.69354	0.278151	9.68371	3.53637e-22	5.36808e-21	Trim58		358.182	-1.25268	0.103525	-12.1002	1.05305e-33	2.42124e-32	Ackr3
178.5	1.34839	0.139547	9.66263	4.34563e-22	6.56463e-21	Ckap2l		480.991	-1.05187	0.0869377	-12.0991	1.06803e-33	2.45207e-32	Cfd
98.3474	1.95176	0.203071	9.61123	7.16865e-22	1.07668e-20	Pif1		158.8	-1.9388	0.160315	-12.0937	1.14034e-33	2.61042e-32	Gramd1b
277.381	1.06686	0.111542	9.56462	1.12612e-21	1.68326e-20	Fbxo30		145.677	-2.09161	0.173324	-12.0676	1.56597e-33	3.55872e-32	Egr1
168.709	1.36335	0.14272	9.55262	1.26456e-21	1.87763e-20	Btrc		72.5366	-4.42074	0.368111	-12.0093	3.17671e-33	7.15676e-32	Saa3
85.416	2.23867	0.235583	9.50267	2.04583e-21	3.00343e-20	Mylk3		355.532	-1.19587	0.0996338	-12.0027	3.4392e-33	7.73697e-32	Gadd45g
172.177	1.35383	0.142498	9.50072	2.08436e-21	3.05713e-20	Psrc1		101.888	-2.49193	0.207704	-11.9975	3.66289e-33	8.22834e-32	Rnf125
164.962	1.38612	0.147131	9.42099	4.46849e-21	6.43916e-20	Cyp4f18		152.537	-1.93538	0.162482	-11.9114	1.03224e-32	2.28598e-31	Rasip1
91.0234	2.01715	0.214466	9.40541	5.18281e-21	7.43424e-20	Kif18a		224.621	-1.52226	0.128175	-11.8764	1.56978e-32	3.46659e-31	Plekhb1
191.474	1.26658	0.134681	9.40428	5.23871e-21	7.50067e-20	C330027C09Rik		244.215	-1.41548	0.119493	-11.8457	2.26467e-32	4.98005e-31	Flt1
159.179	1.45665	0.155179	9.38685	6.1821e-21	8.82714e-20	Aurka		200.217	-1.60317	0.135392	-11.8409	2.398e-32	5.26583e-31	Fbp2
52.3218	3.02223	0.322505	9.37112	7.17679e-21	1.02101e-19	1190002F15Rik		151.337	-1.89681	0.160331	-11.8306	2.71311e-32	5.94111e-31	Slc2a1
147.451	1.45361	0.155131	9.37021	7.23896e-21	1.02892e-19	Gch1		406.143	-1.07021	0.0905194	-11.8229	2.97099e-32	6.49671e-31	Dirc2
187.627	1.27277	0.136016	9.35751	8.16344e-21	1.15612e-19	Dhrs7		418.745	-1.07226	0.0907154	-11.8201	3.07422e-32	6.71305e-31	H6pd
172.09	1.38392	0.147949	9.35401	8.43867e-21	1.19401e-19	Pck2		401.425	-1.08585	0.0922044	-11.7766	5.15497e-32	1.11323e-30	Tcea3
137.628	1.525	0.163225	9.34293	9.37025e-21	1.32343e-19	Hace1		352.522	-1.32064	0.112156	-11.775	5.25449e-32	1.13316e-30	Enah
155.523	1.3968	0.1496	9.33689	9.92012e-21	1.39731e-19	Isg15		258.523	-1.37193	0.116522	-11.7741	5.30956e-32	1.14346e-30	Crim1
53.084	2.90273	0.312143	9.29938	1.4127e-20	1.97387e-19	Tlcd1		373.978	-1.22328	0.103932	-11.77	5.573e-32	1.19854e-30	Cd163
106.025	1.80788	0.195034	9.26954	1.86942e-20	2.59347e-19	Arhgef39		179.211	-1.70439	0.145175	-11.7403	7.92034e-32	1.69404e-30	2900026A02Rik
93.2287	1.98262	0.213881	9.26972	1.86627e-20	2.59347e-19	Il1f9		73.772	-3.67862	0.314539	-11.6953	1.34747e-31	2.87027e-30	Fgf23
156.438	1.38796	0.14985	9.26233	2.00021e-20	2.77245e-19	Spc25		509.49	-1.00809	0.0863609	-11.673	1.75136e-31	3.7154e-30	Gja1
247.705	1.14711	0.124116	9.24223	2.41409e-20	3.33725e-19	Racgap1		187.953	-1.65408	0.14216	-11.6353	2.72515e-31	5.73454e-30	Nrip1
230.21	1.12754	0.122016	9.24095	2.4432e-20	3.37451e-19	Slfn1		229.754	-1.45036	0.124761	-11.6251	3.07198e-31	6.42978e-30	Kank1
237.306	1.1165	0.120895	9.23525	2.57689e-20	3.54975e-19	Mcm3		151.374	-1.84035	0.158321	-11.6242	3.10524e-31	6.4907e-30	AW112010
263.065	1.13346	0.122957	9.21834	3.0173e-20	4.14184e-19	Mxra8		78.1204	-3.01853	0.260748	-11.5764	5.42482e-31	1.1249e-29	Chl1
183.798	1.25861	0.136925	9.19195	3.85782e-20	5.27708e-19	Nuf2		187.922	-1.5921	0.137735	-11.5591	6.63858e-31	1.36392e-29	Dusp27
194.279	1.2571	0.137728	9.12742	7.01529e-20	9.52946e-19	Samd14		275.854	-1.2871	0.111359	-11.5581	6.71449e-31	1.37771e-29	Ninj1
274.547	1.00313	0.109918	9.12612	7.09963e-20	9.63565e-19	Col11a1		119.121	-2.11372	0.183029	-11.5485	7.50942e-31	1.53879e-29	Il33
182.579	1.24566	0.136664	9.11476	7.88463e-20	1.06918e-18	Col27a1		148.057	-1.87183	0.162173	-11.5422	8.08153e-31	1.65386e-29	Musk
42.3687	3.78104	0.415804	9.09332	9.60592e-20	1.29921e-18	Cilp2		240.684	-1.41696	0.123068	-11.5136	1.12628e-30	2.28694e-29	Dysf
102.278	1.72879	0.190331	9.08306	1.05562e-19	1.42281e-18	Mturn		128.379	-2.00614	0.174279	-11.5111	1.1599e-30	2.35215e-29	Acer2
158.7	1.36998	0.151021	9.07147	1.17418e-19	1.57718e-18	2610507I01Rik		116	-2.23916	0.19494	-11.4864	1.54371e-30	3.12642e-29	Dok7
49.7085	2.9418	0.326575	9.00804	2.09777e-19	2.78191e-18	E130309D14Rik		164.797	-1.69554	0.147725	-11.4777	1.70843e-30	3.45554e-29	8430408G22Rik
129.883	1.52995	0.169875	9.00631	2.13099e-19	2.82356e-18	Cdon		141.162	-1.86211	0.162436	-11.4637	2.00835e-30	4.04647e-29	Crem
46.7477	3.033	0.338975	8.94757	3.63386e-19	4.76639e-18	Gfap		338.414	-1.14789	0.100275	-11.4475	2.42148e-30	4.87257e-29	Acsl4
54.2445	2.61501	0.292418	8.9427	3.79768e-19	4.97709e-18	Bsn		152.907	-1.80703	0.15845	-11.4044	3.97292e-30	7.90288e-29	Smad1
153.978	1.39151	0.155703	8.93697	3.99976e-19	5.23315e-18	Klhl38		331.113	-1.17108	0.102708	-11.4021	4.08239e-30	8.11031e-29	Eif1a
56.069	2.59431	0.290862	8.91939	4.68851e-19	6.11893e-18	Ssc5d		139.585	-1.94084	0.170339	-11.3939	4.48203e-30	8.89297e-29	Pmvk
131.387	1.51542	0.169994	8.91456	4.89765e-19	6.38655e-18	2018-09-05		438.283	-1.00369	0.088365	-11.3585	6.73255e-30	1.33076e-28	Mpp5
137.03	1.44326	0.161918	8.9135	4.94471e-19	6.44255e-18	Rap1gap2		105.794	-2.28769	0.202146	-11.317	1.08113e-29	2.12891e-28	Itpkc
154.764	1.32548	0.148893	8.90221	5.47451e-19	7.11504e-18	Tnn		450.205	-1.00517	0.0890275	-11.2905	1.46147e-29	2.85984e-28	H2-Q4
255.541	1.05556	0.118737	8.88995	6.11372e-19	7.90637e-18	Ccndbp1		108.326	-2.2235	0.197279	-11.2708	1.82813e-29	3.57285e-28	Sema3f
138.699	1.44886	0.162992	8.88916	6.15748e-19	7.95638e-18	Kif4		146.408	-1.76004	0.158339	-11.1156	1.05284e-28	2.02973e-27	Irs2
193.091	1.20856	0.13639	8.86107	7.92478e-19	1.02063e-17	Adamts10		350.225	-1.06907	0.0967872	-11.0456	2.30244e-28	4.42243e-27	Yap1
134.715	1.47766	0.166859	8.85578	8.31002e-19	1.06936e-17	Kif20a		252.315	-1.27694	0.11599	-11.009	3.45775e-28	6.60903e-27	Gramd4
148.305	1.46242	0.165246	8.84993	8.75722e-19	1.12413e-17	Depdc1a		263.818	-1.25072	0.113695	-11.0006	3.79411e-28	7.23425e-27	Urgcp
50.8258	2.83103	0.320434	8.83498	1.0012e-18	1.28205e-17	Sp7		371.226	-1.04813	0.0955821	-10.9658	5.58052e-28	1.05888e-26	Eif4ebp1
117.276	1.63878	0.186388	8.79231	1.4651e-18	1.86537e-17	Tmc8		386.713	-1.11983	0.102132	-10.9645	5.65899e-28	1.07246e-26	Stab2
61.5691	2.34688	0.267294	8.78014	1.63268e-18	2.07367e-17	Cacna1g		280.461	-1.23078	0.112259	-10.9638	5.70793e-28	1.08043e-26	Fabp5
116.146	1.68723	0.192183	8.77928	1.64531e-18	2.08802e-17	Sgol1		396.889	-1.02158	0.0935187	-10.9238	8.86626e-28	1.66415e-26	Foxo1
49.3792	2.83957	0.324149	8.76007	1.95135e-18	2.4664e-17	Abcg4		344.301	-1.12682	0.103272	-10.9112	1.01935e-27	1.91098e-26	Cltb
108.761	1.64439	0.188056	8.74412	2.24752e-18	2.83615e-17	Josd2		355.145	-1.10289	0.101219	-10.896	1.20421e-27	2.24943e-26	Bzw2
234.501	1.04622	0.11971	8.73962	2.33893e-18	2.94912e-17	Sgms2		293.429	-1.21252	0.111413	-10.8831	1.38773e-27	2.58607e-26	Birc3
59.1041	2.39675	0.274952	8.71698	2.85714e-18	3.58807e-17	5830415F09Rik		202.8	-1.48077	0.136254	-10.8678	1.6419e-27	3.04883e-26	Gadd45b
185.906	1.17782	0.135277	8.70677	3.12661e-18	3.92017e-17	Neil3		210.637	-1.47181	0.135443	-10.8666	1.66258e-27	3.0799e-26	Rbm20
132.145	1.4316	0.165556	8.64723	5.27625e-18	6.57848e-17	Mrc2		333.112	-1.07859	0.0993126	-10.8606	1.77573e-27	3.28563e-26	Ttc39b
146.633	1.32589	0.153337	8.64692	5.2906e-18	6.59111e-17	Txnrd2		329.222	-1.08607	0.100245	-10.8341	2.3724e-27	4.37411e-26	Skil
104.395	1.60178	0.185399	8.63963	5.63937e-18	7.02003e-17	Depdc1b		243.096	-1.28274	0.118787	-10.7986	3.49345e-27	6.4108e-26	Mmp19
184.181	1.17539	0.136627	8.60294	7.77015e-18	9.63412e-17	Rinl		304.147	-1.18857	0.11011	-10.7944	3.65816e-27	6.70519e-26	Dapk1
147.504	1.36842	0.159424	8.5835	9.20298e-18	1.13746e-16	Pilra		356.288	-1.0696	0.0991881	-10.7835	4.11832e-27	7.5398e-26	Elmsan1
153.719	1.39102	0.162103	8.5811	9.39668e-18	1.16048e-16	Ncapg		357.025	-1.09953	0.102636	-10.7129	8.85384e-27	1.6022e-25	Jmy
158.106	1.26154	0.14729	8.56498	1.08096e-17	1.32764e-16	Dennd1c		277.274	-1.19322	0.112327	-10.6228	2.33504e-26	4.1534e-25	Sec24a
241.057	1.00242	0.117407	8.538	1.36561e-17	1.66158e-16	Enpp1		246.217	-1.2684	0.119483	-10.6158	2.51747e-26	4.46773e-25	Spred1
156.173	1.2955	0.153029	8.4657	2.5463e-17	3.07114e-16	Cks2		330.972	-1.09637	0.103356	-10.6076	2.74601e-26	4.86082e-25	Plekhm2
125.161	1.42278	0.168148	8.46147	2.64033e-17	3.1804e-16	Itgbl1		123.219	-1.97747	0.186795	-10.5863	3.45005e-26	6.08821e-25	Zfp462
124.941	1.44712	0.171133	8.45609	2.76482e-17	3.32779e-16	Esco2		314.158	-1.09779	0.104467	-10.5085	7.89371e-26	1.37284e-24	Cacng1
228.21	1.04302	0.123557	8.44162	3.12969e-17	3.74963e-16	B430306N03Rik		125.681	-1.90227	0.181721	-10.4681	1.2108e-25	2.09876e-24	Tgfb2
70.3178	2.0624	0.244449	8.43691	3.25844e-17	3.89791e-16	Cdkn3		153.197	-1.6303	0.156251	-10.4339	1.73676e-25	2.99716e-24	Flt4
151.738	1.29636	0.15451	8.39015	4.85536e-17	5.75103e-16	Ect2		110.767	-1.99842	0.191544	-10.4332	1.74882e-25	3.01133e-24	Cish
171.31	1.17662	0.1405	8.37451	5.54535e-17	6.55341e-16	Tmem154		151.34	-1.75048	0.167849	-10.4289	1.82939e-25	3.1466e-24	P2ry2
62.6212	2.22305	0.265785	8.3641	6.05773e-17	7.14273e-16	Wbscr27		151.882	-1.63925	0.157322	-10.4197	2.01483e-25	3.45795e-24	Sema6b
123.282	1.42087	0.170034	8.35639	6.4669e-17	7.60226e-16	Fpr1		351.056	-1.04137	0.100077	-10.4057	2.33458e-25	3.98919e-24	Kdm6b
60.2028	2.16404	0.259195	8.3491	6.8787e-17	8.08027e-16	Paqr9		157.594	-1.57987	0.152191	-10.3808	3.03226e-25	5.17005e-24	Cdh2
214.949	1.04414	0.125909	8.29285	1.10567e-16	1.27392e-15	Tmc6		98.5027	-2.07085	0.19964	-10.3729	3.29291e-25	5.60835e-24	Fcgr1
42.7603	2.84368	0.343084	8.28859	1.14594e-16	1.31838e-15	Pck1		97.1803	-2.28862	0.221011	-10.3552	3.96253e-25	6.73414e-24	Mzt2
56.3663	2.32973	0.282767	8.23903	1.73611e-16	1.97699e-15	Spice1		141.244	-1.69094	0.16342	-10.3472	4.30723e-25	7.28827e-24	Kcnj8
37.3258	3.58297	0.434941	8.23783	1.75362e-16	1.99548e-15	Icam4		130.119	-1.73243	0.168962	-10.2533	1.14322e-24	1.89949e-23	S1pr3
75.297	1.8663	0.226738	8.23111	1.85491e-16	2.10767e-15	Cpt1c		333.659	-1.04131	0.10164	-10.2451	1.24527e-24	2.06029e-23	Igf1
127.449	1.36396	0.165768	8.2281	1.902e-16	2.1596e-15	Col16a1		166.15	-1.53784	0.150335	-10.2294	1.46423e-24	2.41745e-23	Plk2
118.215	1.48258	0.18068	8.2056	2.29448e-16	2.59958e-15	Prr11		85.9373	-2.23545	0.218634	-10.2246	1.53832e-24	2.53709e-23	Rasd2
163.068	1.18465	0.144735	8.18498	2.72352e-16	3.07453e-15	Ncaph		345.819	-1.01201	0.0990546	-10.2167	1.6691e-24	2.74989e-23	Tex2
87.433	1.72116	0.210486	8.1771	2.90767e-16	3.28005e-15	Klhl25		143.538	-1.67847	0.164538	-10.2011	1.96045e-24	3.22309e-23	Popdc3
205.799	1.05802	0.12946	8.1726	3.01824e-16	3.39986e-15	Abca13		56.3045	-3.25224	0.319386	-10.1828	2.36695e-24	3.88732e-23	Lif
112.689	1.47217	0.180236	8.16798	3.13587e-16	3.52983e-15	Mmp25		320.215	-1.09117	0.108207	-10.084	6.49932e-24	1.04868e-22	Zfp36
96.2007	1.69236	0.207514	8.15539	3.48048e-16	3.9121e-15	Otub2		146.551	-1.64046	0.164076	-9.99813	1.5531e-23	2.48035e-22	Cpne8
206.171	1.09138	0.133939	8.14834	3.68964e-16	4.14125e-15	Dck		221.891	-1.26607	0.126784	-9.98606	1.75419e-23	2.79865e-22	Slc25a28
187.333	1.08686	0.133537	8.13904	3.98439e-16	4.46246e-15	Lrrk2		163.6	-1.52105	0.152493	-9.97458	1.96926e-23	3.13538e-22	Popdc2
73.4976	1.96957	0.241989	8.13911	3.98196e-16	4.46246e-15	Mcpt8		50.1765	-3.63922	0.365748	-9.95007	2.52014e-23	4.00839e-22	Tead4
134.492	1.34845	0.165694	8.13819	4.01224e-16	4.49044e-15	Per3		149.549	-1.54081	0.155151	-9.93104	3.05072e-23	4.83752e-22	Kcnc4
64.1798	2.12987	0.261722	8.13793	4.02089e-16	4.4969e-15	Mns1		340.445	-1.00332	0.10122	-9.91223	3.68341e-23	5.81718e-22	Mtor
66.2608	1.98745	0.244639	8.12402	4.50987e-16	5.02579e-15	Cntrob		142.646	-1.63848	0.165528	-9.89854	4.22406e-23	6.64419e-22	Ddi2
60.547	2.13506	0.263945	8.08903	6.01398e-16	6.66396e-15	Dnah8		118.342	-1.7332	0.175619	-9.86909	5.66745e-23	8.86993e-22	Slc1a3
119.811	1.36637	0.170277	8.02444	1.01988e-15	1.11743e-14	Fignl1		71.1246	-2.37516	0.243996	-9.73441	2.15063e-22	3.30306e-21	Grem1
41.2966	2.7873	0.347645	8.01765	1.07791e-15	1.17937e-14	Phyhip		184.809	-1.33494	0.137178	-9.73148	2.21338e-22	3.3961e-21	Slc8a3
59.7358	2.11116	0.263336	8.01699	1.08372e-15	1.18406e-14	Pnp2		158.295	-1.44888	0.149331	-9.70244	2.94377e-22	4.4991e-21	Tnip2
113.452	1.41727	0.177613	7.97951	1.4692e-15	1.59632e-14	Lpcat1		198.046	-1.30018	0.13416	-9.69123	3.28543e-22	5.00173e-21	Tmem37
167.901	1.11922	0.140861	7.94558	1.93283e-15	2.09279e-14	Fcho1		277.521	-1.10255	0.113928	-9.6776	3.75422e-22	5.69324e-21	Pim3
244.001	1.02061	0.128718	7.929	2.20919e-15	2.38541e-14	Parvg		282.375	-1.06089	0.109692	-9.67156	3.98273e-22	6.02225e-21	Abl2
45.9932	2.54544	0.322537	7.89191	2.976e-15	3.19793e-14	Pcyt1b		77.0419	-2.22174	0.230113	-9.65503	4.6801e-22	7.05626e-21	Glt28d2
146.566	1.24415	0.158119	7.86842	3.59141e-15	3.846e-14	Bub1		192.221	-1.32655	0.137581	-9.64201	5.31371e-22	7.99613e-21	Nlrc5
111.595	1.40385	0.178447	7.86704	3.63143e-15	3.8862e-14	Kntc1		193.392	-1.27448	0.133202	-9.56803	1.08963e-21	1.63184e-20	2018-03-01
52.9767	2.28407	0.291171	7.84444	4.34885e-15	4.63809e-14	Cthrc1		107.021	-1.90654	0.199286	-9.56685	1.10211e-21	1.64894e-20	Slc4a4
64.7586	1.89488	0.241793	7.83681	4.62155e-15	4.9222e-14	Cd300ld		78.4313	-2.27305	0.238297	-9.53875	1.44561e-21	2.14238e-20	Kcnf1
132.017	1.33616	0.170591	7.83256	4.78043e-15	5.08795e-14	Mis18bp1		187.007	-1.34185	0.1411	-9.50992	1.90813e-21	2.80919e-20	Nuak1
81.6238	1.74048	0.222603	7.81876	5.33469e-15	5.66245e-14	Klra2		162.417	-1.38946	0.146108	-9.50981	1.91008e-21	2.80942e-20	Tnfaip3
90.24	1.67329	0.214412	7.80409	5.99303e-15	6.33971e-14	Mppe1		58.8233	-2.71377	0.285721	-9.49797	2.14027e-21	3.13325e-20	Kcne4
161.434	1.11371	0.14338	7.76752	8.00385e-15	8.42695e-14	Cdkn2c		320.076	-1.01329	0.106899	-9.47898	2.56776e-21	3.74155e-20	Mical2
187.705	1.0991	0.141509	7.76699	8.03728e-15	8.45645e-14	Olfml2b		117.438	-1.64188	0.173812	-9.44629	3.51058e-21	5.09637e-20	Foxn3
92.1296	1.5687	0.202077	7.7629	8.3008e-15	8.72198e-14	Nox4		313.526	-1.01142	0.107126	-9.44135	3.68008e-21	5.33253e-20	Rnf169
134.096	1.23168	0.158829	7.7548	8.84862e-15	9.26646e-14	Rgs14		110.958	-1.73834	0.184371	-9.42849	4.16043e-21	6.01186e-20	Zfp52
64.0562	2.0031	0.258498	7.74901	9.26138e-15	9.66633e-14	Atp1a3		147.545	-1.50822	0.160061	-9.42281	4.3917e-21	6.33434e-20	Ralgds
43.8322	2.50026	0.323167	7.73674	1.01997e-14	1.06315e-13	Hmcn1		274.333	-1.08138	0.115181	-9.38857	6.0819e-21	8.692e-20	Tmem2
166.91	1.09651	0.141971	7.72348	1.132e-14	1.17444e-13	Tk1		114.354	-1.74788	0.187041	-9.34489	9.19809e-21	1.30029e-19	Agpat9
146.283	1.18145	0.153041	7.71986	1.16462e-14	1.20748e-13	Kif20b		176.132	-1.30044	0.139425	-9.32718	1.08727e-20	1.52872e-19	Btbd3
113.027	1.40058	0.181504	7.71655	1.19518e-14	1.23774e-13	Ndc80		237.306	-1.16384	0.124795	-9.32599	1.0995e-20	1.54315e-19	Murc
132.02	1.24161	0.161456	7.69005	1.47073e-14	1.51581e-13	AI467606		116.825	-1.73245	0.186049	-9.31179	1.25697e-20	1.761e-19	Clec10a
62.5038	2.07362	0.270685	7.66066	1.84981e-14	1.90025e-13	Mxd3		143.754	-1.44956	0.155703	-9.30979	1.28079e-20	1.79277e-19	Ackr4
191.607	1.0057	0.131556	7.64463	2.09554e-14	2.14985e-13	Unc13d		125.178	-1.56734	0.168408	-9.3068	1.31747e-20	1.84245e-19	Wdr92
145.405	1.20013	0.157348	7.62723	2.39855e-14	2.45267e-13	Gtse1		291.747	-1.05208	0.113919	-9.23534	2.57471e-20	3.54975e-19	Fam120b
130.882	1.37054	0.179729	7.62561	2.42882e-14	2.48038e-13	Fam132a		230.918	-1.15512	0.125213	-9.22523	2.8295e-20	3.88745e-19	Rnf144b
47.9281	2.45706	0.323121	7.60414	2.86798e-14	2.91743e-13	Tnmd		143.964	-3.84166	0.416848	-9.21596	3.08511e-20	4.23121e-19	Serpina3f
142.27	1.19689	0.157786	7.58554	3.31115e-14	3.36167e-13	Plk1		56.99	-2.62801	0.285471	-9.20585	3.38971e-20	4.64081e-19	Slc6a17
32.6042	3.35651	0.443002	7.57674	3.54351e-14	3.58594e-13	Sertad4		125.283	-1.52932	0.167179	-9.14777	5.81209e-20	7.91568e-19	Ablim2
54.9069	2.05051	0.270667	7.57579	3.56958e-14	3.60765e-13	Dleu2		163.398	-1.33891	0.146659	-9.12941	6.88759e-20	9.36413e-19	Pde7b
41.715	2.45899	0.325015	7.56579	3.85513e-14	3.8862e-13	Mamdc2		53.8415	-2.67631	0.294517	-9.08712	1.01697e-19	1.3719e-18	Hilpda
46.0481	2.40531	0.318218	7.55869	4.07148e-14	4.09637e-13	Dnajb13		135.854	-1.45661	0.16046	-9.07776	1.1083e-19	1.49254e-18	Cttnbp2nl
42.0472	2.47329	0.327687	7.54771	4.42966e-14	4.44816e-13	Tmem86b		204.591	-1.19058	0.131164	-9.07705	1.1156e-19	1.50107e-18	Cidec
117.494	1.30182	0.173099	7.52066	5.44996e-14	5.43779e-13	Slc22a23		234.261	-1.08677	0.119768	-9.07397	1.14759e-19	1.54278e-18	Rell1
76.5044	1.71285	0.229417	7.4661	8.26047e-14	8.14842e-13	Gria3		67.0232	-2.27037	0.251198	-9.03814	1.59363e-19	2.12779e-18	Nnmt
48.5085	2.25411	0.302657	7.44772	9.49655e-14	9.33828e-13	Prg3		106.996	-1.69195	0.187244	-9.03608	1.62395e-19	2.16643e-18	Msr1
126.972	1.23248	0.165541	7.44515	9.68309e-14	9.51572e-13	Lpcat2		60.5248	-2.38726	0.265599	-8.98821	2.51279e-19	3.3154e-18	Taf4b
112.288	1.35777	0.182634	7.43435	1.05081e-13	1.03006e-12	Kif14		70.1445	-2.21174	0.247332	-8.94238	3.80883e-19	4.98753e-18	Ppp1r1a
183.342	1.04896	0.141533	7.4114	1.24972e-13	1.21968e-12	Myh10		280.24	-1.00747	0.112795	-8.93193	4.18641e-19	5.47278e-18	Slc23a2
38.8417	2.51868	0.340462	7.39783	1.38429e-13	1.34598e-12	Slc25a21		260.118	-1.0415	0.117643	-8.85302	8.51807e-19	1.09523e-17	Fmnl2
45.2041	2.22763	0.301523	7.38794	1.49119e-13	1.44632e-12	Nxpe4		135.078	-1.44359	0.163087	-8.85168	8.62154e-19	1.10762e-17	Casp4
74.1368	1.6739	0.226609	7.38671	1.50501e-13	1.45883e-12	5830416P10Rik		238.887	-1.08163	0.122703	-8.81508	1.19603e-18	1.52652e-17	Ptpn2
106.54	1.35446	0.183815	7.36857	1.72467e-13	1.66247e-12	St5		187.792	-1.17457	0.133305	-8.81117	1.23851e-18	1.57946e-17	Apbb3
78.2361	1.59442	0.216588	7.3615	1.8186e-13	1.7487e-12	Siglecg		42.4535	-5.18734	0.590169	-8.78959	1.50109e-18	1.90964e-17	Scn5a
30.2399	3.24966	0.441838	7.35486	1.91132e-13	1.83559e-12	Kctd14		240.307	-1.02003	0.116404	-8.76289	1.90309e-18	2.40735e-17	Rai14
39.9029	2.52272	0.343453	7.34518	2.05486e-13	1.96861e-12	9830107B12Rik		41.9935	-3.22856	0.369861	-8.72911	2.56676e-18	3.22599e-17	Ttyh1
134.456	1.22551	0.166858	7.34463	2.06322e-13	1.9742e-12	Tspan32		186.861	-1.20475	0.138601	-8.69223	3.55383e-18	4.44869e-17	Gdpd2
37.6577	2.5218	0.344851	7.31273	2.61778e-13	2.49111e-12	Sec14l2		224.872	-1.07785	0.124256	-8.67441	4.15694e-18	5.19534e-17	Arid5a
59.0216	2.0929	0.286928	7.29418	3.00492e-13	2.84567e-12	Cyp2e1		176.069	-1.19833	0.138704	-8.63948	5.64689e-18	7.02379e-17	Bcl2l11
27.6569	3.78534	0.520436	7.27339	3.50564e-13	3.30982e-12	Redrum		195.454	-1.12725	0.131496	-8.57253	1.01238e-17	1.24831e-16	Svep1
164.279	1.05346	0.145097	7.2604	3.8594e-13	3.63504e-12	Cyb561a3		216.662	-1.09775	0.128081	-8.57069	1.02863e-17	1.26734e-16	Arhgap10
70.4553	1.66745	0.229967	7.25082	4.14257e-13	3.89237e-12	Clec11a		160.778	-1.27825	0.149168	-8.56918	1.04226e-17	1.28313e-16	Tlr8
61.0562	1.78537	0.246539	7.24174	4.42972e-13	4.1522e-12	Gfi1b		212.608	-1.16095	0.135588	-8.56232	1.10621e-17	1.35652e-16	Gimap3
26.9486	4.24137	0.585997	7.23788	4.55761e-13	4.26696e-12	Mst1		188.372	-1.15286	0.134725	-8.55714	1.15701e-17	1.41438e-16	Tanc1
134.657	1.17861	0.16288	7.23608	4.61822e-13	4.31338e-12	Bst1		122.666	-1.43912	0.1684	-8.54587	1.27577e-17	1.55711e-16	Osgin1
189.646	1.02413	0.141853	7.21962	5.21316e-13	4.85454e-12	Synpo2l		78.0115	-1.87925	0.220613	-8.51828	1.61936e-17	1.96573e-16	Adamts14
158.374	1.07159	0.148916	7.19591	6.20468e-13	5.75728e-12	Asns		37.9716	-3.58978	0.422176	-8.50304	1.84683e-17	2.23839e-16	Fscn2
160.209	1.0717	0.149073	7.1891	6.52218e-13	6.03298e-12	Mad2l1		51.1045	-2.59034	0.304805	-8.49836	1.92286e-17	2.32692e-16	Adcyap1r1
113.606	1.26071	0.175653	7.17728	7.11143e-13	6.55585e-12	Nek2		209.25	-1.06817	0.125838	-8.48851	2.09301e-17	2.53087e-16	Bhlhe41
179.705	1.01189	0.140985	7.17731	7.10989e-13	6.55585e-12	Wdhd1		213.749	-1.05455	0.124905	-8.44278	3.09868e-17	3.71818e-16	Naa25
174.035	1.0023	0.139796	7.16974	7.51384e-13	6.90646e-12	E2f8		51.056	-2.58322	0.306006	-8.44173	3.12677e-17	3.74901e-16	Trp63
69.1669	1.66937	0.232893	7.16797	7.61171e-13	6.99231e-12	Capn5		167.823	-1.1821	0.140872	-8.3913	4.80798e-17	5.69923e-16	Mlip
52.6403	1.98765	0.277983	7.15025	8.66184e-13	7.92439e-12	Cenpk		91.8194	-1.68978	0.201617	-8.38114	5.24174e-17	6.20398e-16	Mmp3
53.3485	1.97845	0.276778	7.14812	8.79749e-13	8.04378e-12	Aplf		94.0196	-1.68026	0.201359	-8.34461	7.14517e-17	8.36814e-16	Adgrg2
81.774	1.51597	0.212144	7.14598	8.93566e-13	8.16058e-12	Eln		41.1163	-3.07378	0.368371	-8.34426	7.16635e-17	8.38667e-16	Cxcl13
134.397	1.14645	0.160537	7.14135	9.2418e-13	8.4254e-12	Ckap2		49.3308	-2.52792	0.303531	-8.32837	8.19599e-17	9.56301e-16	Rasd1
102.135	1.32332	0.185891	7.11881	1.08862e-12	9.86699e-12	Cd300lg		180.908	-1.1427	0.13745	-8.31362	9.28282e-17	1.07908e-15	Kif21a
136.855	1.14719	0.161246	7.11452	1.12304e-12	1.0173e-11	Palm		161.401	-1.24398	0.149704	-8.30957	9.60487e-17	1.11569e-15	Fcgr4
143.733	1.08511	0.152978	7.09325	1.30998e-12	1.18186e-11	Itga10		154.158	-1.2558	0.151198	-8.30571	9.92231e-17	1.15085e-15	Gpm6b
136.697	1.14334	0.161498	7.07964	1.44526e-12	1.29866e-11	Myh11		232.311	-1.01793	0.122634	-8.30056	1.03619e-16	1.19828e-15	Sema6d
120.914	1.27169	0.180328	7.05212	1.7621e-12	1.57792e-11	Ccp110		142.75	-1.3137	0.158296	-8.29896	1.05028e-16	1.21368e-15	Sel1l3
136.286	1.15026	0.163417	7.03881	1.93895e-12	1.73133e-11	Acta2		114.567	-1.44448	0.17407	-8.29826	1.0565e-16	1.21996e-15	Itga9
91.0603	1.38812	0.197956	7.01228	2.34457e-12	2.08399e-11	Fmo5		45.2504	-2.62355	0.316491	-8.28948	1.13745e-16	1.30957e-15	Zfp697
61.8235	1.72364	0.246019	7.00613	2.45007e-12	2.17405e-11	Ifnlr1		166.974	-1.21333	0.146397	-8.28793	1.15238e-16	1.32482e-15	Uck2
43.0826	2.18283	0.311834	6.99998	2.5599e-12	2.27022e-11	Vangl1		189.503	-1.17826	0.14261	-8.26213	1.43091e-16	1.6354e-15	Loxl1
159.582	1.03791	0.148745	6.97781	2.9982e-12	2.6514e-11	Rnaseh2c		106.963	-3.32424	0.405569	-8.19649	2.47499e-16	2.798e-15	Atoh8
38.5182	2.31666	0.332977	6.95742	3.4656e-12	3.04922e-11	A530064D06Rik		153.569	-1.28564	0.157821	-8.14618	3.75595e-16	4.21264e-15	Gramd3
130.741	1.13808	0.163576	6.9575	3.46366e-12	3.04922e-11	Senp7		134.841	-1.31371	0.161459	-8.13649	4.06892e-16	4.54736e-15	Hs2st1
32.0486	2.79159	0.401982	6.94457	3.79604e-12	3.32872e-11	Adam33		142.91	-1.30894	0.160929	-8.13364	4.16588e-16	4.65239e-15	Slc39a10
43.3457	2.14544	0.30932	6.936	4.03351e-12	3.53299e-11	Agtr1a		33.8961	-4.31935	0.531588	-8.12536	4.46024e-16	4.97403e-15	Avpr1a
153.711	1.02185	0.148052	6.90201	5.12734e-12	4.45614e-11	Tyk2		85.8566	-1.71252	0.211023	-8.11534	4.84421e-16	5.39069e-15	Kng2
133.163	1.11823	0.162115	6.89771	5.28462e-12	4.59028e-11	Foxm1		44.1516	-2.71856	0.335358	-8.10644	5.21246e-16	5.78402e-15	Scn3b
127.931	1.14027	0.165332	6.89681	5.31836e-12	4.61702e-11	Clspn		118.88	-1.43684	0.177553	-8.09247	5.84655e-16	6.48304e-15	Fos
64.9905	1.62594	0.236081	6.88722	5.68917e-12	4.92799e-11	Wisp1		109.305	-1.44785	0.179107	-8.08373	6.28176e-16	6.95576e-15	Dusp26
81.3904	1.4715	0.214067	6.87403	6.24136e-12	5.37355e-11	Cenpl		90.4521	-1.66128	0.205962	-8.06595	7.26689e-16	8.01254e-15	Tgif1
123.001	1.13692	0.165863	6.85455	7.15393e-12	6.1457e-11	Fbxo7		77.2808	-1.7887	0.222048	-8.05543	7.91992e-16	8.72028e-15	Ifit3
84.7634	1.45146	0.211835	6.85187	7.28906e-12	6.25148e-11	Tnfrsf11b		118.883	-1.40712	0.174761	-8.05172	8.16355e-16	8.97589e-15	Flrt2
81.6216	1.43626	0.209936	6.84144	7.84006e-12	6.70932e-11	Polq		211.175	-1.1116	0.138143	-8.04673	8.50335e-16	9.34292e-15	Sema7a
141.271	1.0893	0.159247	6.84033	7.90111e-12	6.75418e-11	Zfp950		132.867	-1.36103	0.169331	-8.0377	9.15412e-16	1.00438e-14	Slc25a34
144.938	1.03982	0.152043	6.83899	7.9755e-12	6.81032e-11	Plk4		81.1064	-1.74701	0.217688	-8.02528	1.01296e-15	1.11063e-14	Apold1
158.402	1.07806	0.157758	6.83365	8.27827e-12	7.05729e-11	Col8a1		54.4157	-2.17221	0.271357	-8.00501	1.19453e-15	1.30149e-14	Spry4
120.896	1.2038	0.17628	6.82891	8.55638e-12	7.28644e-11	Abca9		161.337	-1.14567	0.143397	-7.98949	1.35503e-15	1.47329e-14	Camta1
115.668	1.18764	0.173928	6.82833	8.59082e-12	7.31179e-11	Gnpda1		119.239	-1.4645	0.183559	-7.97837	1.48279e-15	1.60996e-14	Cobll1
153.987	1.08136	0.158986	6.8016	1.0346e-11	8.74381e-11	Trem3		214.832	-1.0288	0.129465	-7.94659	1.9172e-15	2.0773e-14	Etv6
38.3374	2.22297	0.327526	6.78716	1.14364e-11	9.62371e-11	Kera		222.385	-1.03728	0.130711	-7.93568	2.09352e-15	2.2652e-14	Cystm1
139.505	1.03695	0.152801	6.78629	1.15056e-11	9.67154e-11	Asf1b		152.696	-1.19374	0.150434	-7.93526	2.10051e-15	2.27119e-14	Slc15a4
92.6332	1.30195	0.192204	6.77379	1.2545e-11	1.05169e-10	Pilrb2		114.1	-1.3754	0.173367	-7.93348	2.13092e-15	2.30249e-14	Zswim4
56.9798	1.74987	0.258626	6.766	1.32394e-11	1.10694e-10	Hist2h2be		122.878	-1.3835	0.175003	-7.90561	2.66631e-15	2.87304e-14	Prkch
69.2694	1.63631	0.242431	6.74958	1.4827e-11	1.23637e-10	Fancd2		160.968	-1.12794	0.14282	-7.89759	2.84349e-15	3.06184e-14	Lgr4
137.368	1.06435	0.157771	6.74614	1.51827e-11	1.26402e-10	Cep76		167.829	-1.11814	0.141603	-7.89627	2.87374e-15	3.09228e-14	Mast4
68.7631	1.54103	0.228587	6.74153	1.56725e-11	1.30271e-10	Dennd2c		177.923	-1.07302	0.135956	-7.8924	2.96419e-15	3.18742e-14	Siglec1
83.6979	1.3996	0.208644	6.70806	1.97233e-11	1.62816e-10	Slc9a3r2		48.1365	-2.37589	0.301848	-7.87114	3.51423e-15	3.76852e-14	Fam179a
59.1876	1.68719	0.25182	6.69998	2.08451e-11	1.71805e-10	Ccne1		158.667	-1.13743	0.145078	-7.84012	4.50108e-15	4.79716e-14	Trib1
90.79	1.33972	0.200361	6.68655	2.28488e-11	1.87528e-10	Gas2l3		57.2974	-2.17611	0.278182	-7.82262	5.17355e-15	5.49888e-14	Lvrn
25.5213	3.18215	0.476051	6.68448	2.31742e-11	1.90099e-10	Apol10a		112.982	-1.38582	0.177819	-7.79346	6.52005e-15	6.88791e-14	Cd1d1
126.121	1.11972	0.168297	6.65326	2.86667e-11	2.34171e-10	Cmpk2		56.4774	-2.09872	0.269447	-7.78902	6.75308e-15	7.12926e-14	Gm4951
84.5936	1.47925	0.222478	6.64896	2.95162e-11	2.40733e-10	D030056L22Rik		174.921	-1.07178	0.138536	-7.73647	1.02215e-14	1.06471e-13	Fam53a
77.9924	1.3963	0.210995	6.61767	3.64892e-11	2.96522e-10	Diap3		81.6252	-1.64431	0.214279	-7.67368	1.67134e-14	1.7203e-13	Slc25a33
31.4353	2.49693	0.37737	6.61665	3.6743e-11	2.9843e-10	Ccdc18		153.987	-1.18292	0.154841	-7.63958	2.1793e-14	2.23285e-13	Lipe
100.055	1.39925	0.211532	6.61482	3.71997e-11	3.01825e-10	Cit		63.3211	-1.87138	0.2454	-7.62581	2.42512e-14	2.47822e-13	Rgs1
24.3741	3.46421	0.523982	6.61132	3.80898e-11	3.08567e-10	F830002L21Rik		103.04	-1.40993	0.185192	-7.61333	2.67121e-14	2.72436e-13	Bcl3
51.1876	1.81203	0.275086	6.58714	4.48393e-11	3.61932e-10	Cercam		52.3548	-2.10194	0.276819	-7.59322	3.12048e-14	3.17222e-13	Car4
127.138	1.1	0.167003	6.58669	4.49733e-11	3.62826e-10	Wisp2		73.1102	-1.84859	0.24378	-7.58301	3.37636e-14	3.42121e-13	Enpep
121.484	1.0899	0.165596	6.58168	4.65166e-11	3.74504e-10	Fgd3		141.253	-1.1874	0.156619	-7.58146	3.41687e-14	3.46003e-13	Hook1
67.9963	1.51732	0.230685	6.57743	4.78633e-11	3.84555e-10	Cspg4		131.084	-1.32673	0.175109	-7.57661	3.54714e-14	3.58729e-13	Igsf3
54.0614	1.79725	0.273259	6.57711	4.79681e-11	3.85e-10	Asprv1		50.0098	-2.1768	0.287586	-7.56921	3.75499e-14	3.79259e-13	Adm
74.664	1.43115	0.218517	6.54936	5.77832e-11	4.60704e-10	Xk		217.371	-1.01871	0.134646	-7.56587	3.85286e-14	3.8862e-13	Amy1
81.3609	1.39093	0.213047	6.52874	6.63234e-11	5.26646e-10	Lin28a		44.4678	-2.34831	0.311525	-7.53809	4.76913e-14	4.77983e-13	Adamtsl2
101.661	1.18279	0.181577	6.51397	7.31888e-11	5.79396e-10	Reck		143.007	-1.24567	0.166051	-7.50174	6.29759e-14	6.26353e-13	Aldh18a1
87.6111	1.32692	0.203882	6.50828	7.6018e-11	6.01184e-10	Clec3b		139.548	-1.17133	0.156273	-7.49542	6.60884e-14	6.55642e-13	Lrrc32
57.3494	1.67741	0.257878	6.50468	7.78597e-11	6.15438e-10	Troap		188.19	-1.01856	0.136382	-7.46842	8.11635e-14	8.0113e-13	Fam43a
40.9137	2.21073	0.340282	6.49676	8.20667e-11	6.47383e-10	Susd5		63.0355	-1.86195	0.25023	-7.44094	9.99701e-14	9.81804e-13	Rnf217
144.199	1.01046	0.155818	6.48489	8.87945e-11	6.98341e-10	Loxl3		38.6328	-2.58815	0.348684	-7.42262	1.14826e-13	1.12487e-12	Ccl8
121.963	1.10941	0.171119	6.48324	8.97753e-11	7.057e-10	Brca1		82.2401	-1.58445	0.214878	-7.37372	1.65935e-13	1.60346e-12	Bmp5
120.82	1.15965	0.178943	6.48054	9.13936e-11	7.17339e-10	Pcsk6		137.053	-1.17523	0.15953	-7.36685	1.74702e-13	1.68194e-12	Mib1
115.333	1.13913	0.176044	6.4707	9.75506e-11	7.6413e-10	Kif2c		27.1851	-4.52302	0.615268	-7.35129	1.96298e-13	1.88405e-12	Card14
128.344	1.0625	0.164263	6.46827	9.9129e-11	7.76105e-10	Fahd1		79.5267	-1.61371	0.219639	-7.34713	2.02511e-13	1.9413e-12	Lpxn
58.5805	1.74287	0.269593	6.46481	1.01429e-10	7.93715e-10	Gapt		139.438	-1.17572	0.160541	-7.32351	2.41565e-13	2.30578e-12	Prkg1
47.4955	1.88581	0.292228	6.45322	1.09502e-10	8.5432e-10	Mrgpra2b		128.035	-1.20527	0.165009	-7.30423	2.78852e-13	2.64875e-12	Usp53
41.959	1.95324	0.303281	6.44038	1.19175e-10	9.27936e-10	Rfx2		112.684	-1.29986	0.178172	-7.29553	2.9749e-13	2.81894e-12	Adap2
48.6262	1.82924	0.284094	6.43888	1.2036e-10	9.36697e-10	Nme3		51.816	-2.0289	0.278776	-7.27788	3.39099e-13	3.20739e-12	Shb
65.5017	1.48454	0.2311	6.42381	1.32906e-10	1.03228e-09	Fbln7		140.165	-1.13926	0.156776	-7.26682	3.68048e-13	3.4728e-12	Slc35e4
47.18	1.94829	0.303703	6.41512	1.40713e-10	1.09076e-09	Orc1		98.0568	-1.41534	0.194843	-7.26401	3.75788e-13	3.5437e-12	Gbp2
57.8432	1.62641	0.255195	6.3732	1.85128e-10	1.43008e-09	Colgalt2		133.576	-1.14196	0.158227	-7.21721	5.30669e-13	4.9387e-12	Ctla2b
92.1715	1.27202	0.199593	6.37307	1.85286e-10	1.43059e-09	Gpr141		79.9469	-1.67352	0.232949	-7.18406	6.76718e-13	6.24954e-12	Dbn1
69.7051	1.47191	0.231013	6.37154	1.87142e-10	1.4435e-09	Edil3		172.123	-1.03785	0.144856	-7.16472	7.79472e-13	7.15622e-12	Usp36
69.5504	1.43008	0.22487	6.3596	2.02282e-10	1.55797e-09	Rad51		142.101	-1.10297	0.154432	-7.14209	9.19206e-13	8.38494e-12	Dennd5b
39.0904	2.12154	0.333936	6.35314	2.10962e-10	1.62242e-09	Hist1h2af		76.6528	-1.55569	0.21787	-7.14045	9.30275e-13	8.47602e-12	Cntfr
102.465	1.14552	0.180551	6.34457	2.23049e-10	1.7137e-09	Ccdc3		70.0641	-1.71681	0.24053	-7.13761	9.49644e-13	8.64745e-12	Lss
100.538	1.29854	0.204768	6.3415	2.27536e-10	1.7456e-09	Zfp692		41.7094	-2.27907	0.320735	-7.10579	1.19635e-12	1.08246e-11	Mid1
59.8744	1.57801	0.24889	6.34019	2.29482e-10	1.75966e-09	Ptprv		150.257	-1.05105	0.147991	-7.10212	1.22854e-12	1.11095e-11	Trim16
22.2853	3.31376	0.522975	6.33636	2.35251e-10	1.80037e-09	C1qtnf3		76.6576	-1.54238	0.217313	-7.09753	1.27011e-12	1.14654e-11	Gprc5c
21.7982	3.28211	0.519842	6.31367	2.725e-10	2.07831e-09	Eldr		112.459	-1.23539	0.174219	-7.09102	1.33125e-12	1.20035e-11	Mnda
129.563	1.02486	0.163336	6.27456	3.50616e-10	2.64825e-09	Brip1os		162.312	-1.02544	0.144726	-7.08542	1.38626e-12	1.24779e-11	Fst
96.8736	1.17741	0.187884	6.2667	3.68774e-10	2.77601e-09	Exd2		107.624	-1.25607	0.178217	-7.04799	1.81522e-12	1.62362e-11	Map3k14
34.0665	2.15697	0.345499	6.24306	4.29099e-10	3.21618e-09	Adgre4		93.3161	-1.49127	0.211991	-7.0346	1.99839e-12	1.78338e-11	Ier3
21.5223	3.38755	0.54277	6.24124	4.3412e-10	3.25226e-09	Panx3		138.116	-1.11164	0.158468	-7.01493	2.3006e-12	2.04723e-11	Ahdc1
33.9711	2.19159	0.351516	6.23468	4.52711e-10	3.38505e-09	Tfr2		166.818	-1.11353	0.158864	-7.00929	2.39537e-12	2.12672e-11	Acaca
77.9712	1.32769	0.213014	6.23288	4.57935e-10	3.42084e-09	Tspan2		85.0974	-1.40483	0.200833	-6.99501	2.65245e-12	2.35097e-11	Enc1
68.7217	1.47893	0.237312	6.232	4.60503e-10	3.43674e-09	Chek2		137.402	-1.14808	0.164349	-6.9856	2.83638e-12	2.51257e-11	Mpzl1
64.2391	1.51086	0.242432	6.23208	4.60286e-10	3.43674e-09	Pilrb1		57.476	-1.90025	0.272298	-6.97857	2.98206e-12	2.63863e-11	Gm16907
123.129	1.01666	0.163452	6.21991	4.9743e-10	3.70172e-09	Agfg2		97.8877	-1.2946	0.185703	-6.97132	3.13985e-12	2.77353e-11	Bmf
119.264	1.05766	0.170265	6.21182	5.23755e-10	3.88653e-09	Selenbp1		27.8169	-5.38897	0.7752	-6.95172	3.60868e-12	3.17154e-11	Calca
20.5063	4.01625	0.64929	6.1856	6.18659e-10	4.56907e-09	Gm16793		61.6526	-1.73482	0.249615	-6.94998	3.65329e-12	3.20895e-11	Ccl11
95.6251	1.22795	0.198774	6.17763	6.50728e-10	4.80138e-09	Tom1l1		32.2516	-2.73697	0.39389	-6.94857	3.69005e-12	3.23941e-11	Slc1a1
32.7762	2.18371	0.353827	6.17169	6.75639e-10	4.98283e-09	Ankrd22		101.091	-1.25901	0.18169	-6.92944	4.22496e-12	3.69655e-11	Nek6
74.5155	1.38036	0.224124	6.15892	7.32406e-10	5.37866e-09	Dtl		55.8562	-1.84406	0.266869	-6.90999	4.84694e-12	4.22183e-11	Cyyr1
62.5873	1.47073	0.239581	6.13875	8.31731e-10	6.08237e-09	Ccdc77		169.378	-1.02051	0.148266	-6.88298	5.86151e-12	5.06324e-11	Gfpt2
106.707	1.08664	0.177251	6.13052	8.75944e-10	6.39374e-09	Phlpp2		128.001	-1.13585	0.165183	-6.87632	6.14167e-12	5.29355e-11	Eps8
24.7694	2.65788	0.43527	6.10628	1.01982e-09	7.40588e-09	Tbx6		92.4724	-1.34867	0.197892	-6.81519	9.41388e-12	7.99055e-11	Arid5b
66.3227	1.40556	0.230933	6.08646	1.15436e-09	8.35186e-09	Zwilch		119.449	-1.13183	0.166091	-6.81454	9.45634e-12	8.02224e-11	Slit2
73.2669	1.3184	0.216689	6.08428	1.17018e-09	8.46245e-09	Ushbp1		61.7947	-1.69589	0.24911	-6.80781	9.90965e-12	8.39314e-11	P2ry10
119.461	1.02611	0.168829	6.07783	1.21823e-09	8.79767e-09	Cdca7		82.9089	-1.38285	0.203552	-6.79357	1.09392e-11	9.22514e-11	Relb
80.1482	1.25634	0.206989	6.06958	1.28241e-09	9.25267e-09	Fanca		37.1443	-2.28844	0.337683	-6.77689	1.22792e-11	1.02997e-10	Ocstamp
85.7803	1.28887	0.212589	6.06271	1.33845e-09	9.6436e-09	Zfp949		69.5478	-1.52103	0.224757	-6.76746	1.31064e-11	1.09641e-10	Tdrp
30.2471	2.32163	0.383231	6.05803	1.37798e-09	9.91014e-09	Cd248		130.053	-1.08719	0.160917	-6.75623	1.41631e-11	1.18291e-10	Slc7a6
36.4898	2.10401	0.347851	6.04861	1.46102e-09	1.04785e-08	Pklr		31.2211	-2.88569	0.42957	-6.71762	1.84714e-11	1.52804e-10	Nog
90.7854	1.15746	0.193186	5.99141	2.08024e-09	1.47237e-08	9430015G10Rik		104.269	-1.20202	0.179009	-6.71488	1.88217e-11	1.55538e-10	Lipg
35.2285	2.12343	0.354857	5.9839	2.17863e-09	1.54045e-08	Ndrg4		125.378	-1.11977	0.168209	-6.65702	2.79436e-11	2.28383e-10	Spon1
52.2856	1.66019	0.278654	5.95789	2.55511e-09	1.79789e-08	Zdhhc24		78.9596	-1.38617	0.208737	-6.64074	3.12116e-11	2.54295e-10	Ttc9
54.1268	3.41814	0.575704	5.93731	2.8973e-09	2.02863e-08	Inmt		85.8368	-1.31293	0.19812	-6.62691	3.42795e-11	2.78711e-10	Slc9a2
75.6967	1.3263	0.223475	5.93491	2.94012e-09	2.05585e-08	Slc6a4		148.711	-1.00586	0.152061	-6.61484	3.71958e-11	3.01825e-10	Rnf185
46.8843	1.68342	0.28404	5.9267	3.09083e-09	2.15545e-08	Mpp2		79.1832	-1.37575	0.207991	-6.61448	3.72857e-11	3.02366e-10	Ifi205
110.369	1.03421	0.174642	5.92186	3.18315e-09	2.21785e-08	Pbk		124.628	-1.07184	0.162362	-6.60155	4.06884e-11	3.29107e-10	Il15ra
96.1191	1.09443	0.185716	5.89306	3.79114e-09	2.62625e-08	Sgol2a		92.7075	-1.26799	0.19315	-6.56479	5.2105e-11	4.17133e-10	Selp
40.3677	1.91926	0.325702	5.8927	3.79935e-09	2.63077e-08	Col9a3		28.9203	-2.622	0.400143	-6.55266	5.65201e-11	4.51324e-10	Ccl19
60.5099	1.42439	0.241875	5.88895	3.88652e-09	2.684e-08	Cc2d2a		125.508	-1.06829	0.16311	-6.54954	5.77153e-11	4.60397e-10	Thop1
26.8281	2.42779	0.412886	5.88006	4.10119e-09	2.826e-08	Pdgfrl		22.7018	-7.98539	1.22084	-6.54088	6.11578e-11	4.86864e-10	Saa1
87.7999	1.15813	0.197018	5.8783	4.14507e-09	2.85499e-08	Slc25a45		136.023	-1.02082	0.156243	-6.53356	6.42263e-11	5.10512e-10	Gstm2
27.86	2.29394	0.390281	5.87767	4.16094e-09	2.86465e-08	Slc13a5		49.7736	-1.84188	0.283863	-6.48864	8.66146e-11	6.82227e-10	Calml3
25.4723	2.46441	0.419467	5.87511	4.22574e-09	2.90799e-08	9830166K06Rik		107.413	-1.15007	0.177937	-6.46338	1.02393e-10	8.00857e-10	Tmem120a
89.0302	1.168	0.199484	5.85511	4.76688e-09	3.26887e-08	Rdh12		86.6353	-1.26745	0.196232	-6.4589	1.05468e-10	8.24082e-10	Dexi
86.011	1.18007	0.201755	5.84906	4.94363e-09	3.38562e-08	Klhl17		87.615	-1.26482	0.196044	-6.45171	1.10593e-10	8.62405e-10	Nr1d1
66.4402	1.41586	0.242183	5.84625	5.02792e-09	3.43883e-08	Ska2		48.4708	-1.79272	0.278595	-6.43485	1.23596e-10	9.61407e-10	Clec4n
59.782	1.40431	0.240549	5.83795	5.28474e-09	3.60501e-08	Myo5c		93.1016	-1.23967	0.19308	-6.4205	1.3583e-10	1.05447e-09	Sh2b2
55.6596	1.63278	0.279845	5.83458	5.39246e-09	3.67689e-08	Stxbp4		95.4734	-1.28758	0.202064	-6.37214	1.86411e-10	1.43856e-09	Gla
100.62	1.07779	0.184797	5.83229	5.46733e-09	3.72631e-08	Ccdc125		42.2979	-1.97832	0.311791	-6.34503	2.2238e-10	1.70939e-09	Glis3
112.064	1.02021	0.175093	5.8267	5.65358e-09	3.84655e-08	Col14a1		127.29	-1.09345	0.17256	-6.33664	2.34828e-10	1.79801e-09	Slco5a1
18.8437	3.34265	0.574995	5.81335	6.12336e-09	4.15894e-08	Mboat2		45.1121	-1.8347	0.289761	-6.33175	2.42399e-10	1.85325e-09	Ccl5
63.5508	1.36969	0.235711	5.81089	6.21413e-09	4.21509e-08	Dzip3		115.388	-1.07949	0.172183	-6.26947	3.62284e-10	2.73374e-09	Pogk
77.5118	1.21839	0.209688	5.81048	6.22944e-09	4.22365e-08	Wdr90		24.0294	-2.94654	0.470039	-6.26871	3.64062e-10	2.74583e-09	Stc1
105.686	1.0552	0.181945	5.79954	6.64991e-09	4.49508e-08	1700037H04Rik		31.2073	-2.32708	0.374253	-6.21792	5.03796e-10	3.74731e-09	Mettl11b
42.1546	1.72364	0.298053	5.78299	7.33826e-09	4.94542e-08	Eps8l1		47.7199	-1.73483	0.279016	-6.21767	5.04587e-10	3.75141e-09	Efr3b
40.0287	1.76281	0.305028	5.77916	7.50757e-09	5.05516e-08	Slc6a20a		26.5777	-2.54418	0.409859	-6.20745	5.38509e-10	3.99222e-09	Cbln1
83.8861	1.15024	0.199388	5.76887	7.98043e-09	5.36432e-08	Mcm10		35.015	-2.09302	0.339888	-6.15799	7.36741e-10	5.40796e-09	Dnah17
92.3263	1.12546	0.19593	5.7442	9.23544e-09	6.1801e-08	Cbx6		59.1091	-1.50742	0.24585	-6.13146	8.7078e-10	6.35901e-09	Echdc2
22.7024	2.6802	0.467194	5.73681	9.64754e-09	6.44337e-08	A930006K02Rik		18.9911	-4.48649	0.732065	-6.12854	8.86907e-10	6.47073e-09	Il6
20.2707	3.05433	0.533606	5.72394	1.04081e-08	6.92768e-08	Col8a2		136.113	-1.02371	0.167043	-6.12841	8.87628e-10	6.47298e-09	Dlg5
50.9301	1.57687	0.275927	5.71479	1.09841e-08	7.29552e-08	Gsg2		62.7344	-1.48594	0.242488	-6.1279	8.90445e-10	6.49049e-09	Ccr5
58.4632	1.38169	0.242192	5.70494	1.16381e-08	7.71678e-08	Tmem181c-ps		21.646	-2.98429	0.49389	-6.04241	1.51826e-09	1.08641e-08	Rasl10b
63.9994	1.47975	0.260291	5.68496	1.30842e-08	8.65362e-08	Sema3d		104.682	-1.09651	0.181898	-6.02815	1.65848e-09	1.18349e-08	Ar
46.1379	1.61922	0.28571	5.66735	1.45024e-08	9.56328e-08	Snx32		62.6299	-1.57571	0.261548	-6.02455	1.69582e-09	1.20959e-08	Lpin3
81.4131	1.15596	0.204055	5.66492	1.47092e-08	9.68738e-08	Cep164		112.112	-1.0255	0.170242	-6.0238	1.70371e-09	1.21466e-08	Exoc6b
55.8136	1.46298	0.258279	5.66434	1.47594e-08	9.71633e-08	Hacd4		82.3692	-1.21543	0.203118	-5.98384	2.17939e-09	1.54045e-08	Sox17
28.6004	2.15008	0.380398	5.65218	1.58423e-08	1.04161e-07	Lst1		34.6756	-2.03364	0.341067	-5.96257	2.48301e-09	1.7511e-08	Notum
38.4782	1.75083	0.31061	5.63676	1.73283e-08	1.13692e-07	Olr1		101.028	-1.11822	0.187654	-5.95894	2.53878e-09	1.78801e-08	Clmp
57.0916	1.42088	0.252276	5.63224	1.77881e-08	1.16562e-07	Cby1		69.0425	-1.35055	0.226678	-5.95803	2.55296e-09	1.79719e-08	Sh2d5
24.3142	2.38877	0.424545	5.62665	1.8374e-08	1.2015e-07	Cx3cr1		25.8772	-2.57425	0.432359	-5.95397	2.61712e-09	1.83739e-08	Igfbp2
76.0556	1.2303	0.219562	5.60342	2.10157e-08	1.36909e-07	Rad51ap1		31.7505	-2.15563	0.364153	-5.91957	3.22788e-09	2.24801e-08	Dusp4
90.9759	1.10398	0.19867	5.55685	2.74685e-08	1.77394e-07	Cdca2		106.538	-1.07983	0.182604	-5.91349	3.34931e-09	2.3305e-08	Map3k8
52.0609	1.463	0.26357	5.5507	2.84522e-08	1.83443e-07	C330018D20Rik		23.4243	-2.63876	0.446267	-5.91295	3.36031e-09	2.33712e-08	Ctla4
101.797	1.03837	0.187247	5.54542	2.93243e-08	1.88988e-07	Reep4		93.4679	-1.18987	0.201281	-5.9115	3.39e-09	2.35672e-08	Lep
69.0347	1.21449	0.220289	5.51318	3.52415e-08	2.25543e-07	Spc24		73.1548	-1.26064	0.213336	-5.90921	3.43756e-09	2.38872e-08	Lnx2
19.197	2.83362	0.514058	5.51225	3.54265e-08	2.26634e-07	Rspo2		69.9266	-1.27774	0.218663	-5.84345	5.1131e-09	3.49402e-08	Mark1
90.6677	1.08758	0.197325	5.5116	3.55578e-08	2.27381e-07	Ebf3		56.3946	-1.43645	0.247008	-5.81541	6.0487e-09	4.1118e-08	Rasgef1b
67.3922	1.26588	0.230436	5.4934	3.94263e-08	2.51399e-07	Tbc1d31		73.6548	-1.29392	0.222826	-5.80687	6.36501e-09	4.30996e-08	Hes1
98.3146	1.00123	0.182548	5.48475	4.14059e-08	2.63377e-07	Agpat4		84.1552	-1.21783	0.21021	-5.79338	6.89854e-09	4.66114e-08	Cemip
25.9945	2.22085	0.405664	5.47461	4.38486e-08	2.78236e-07	Nat8l		45.108	-1.62903	0.281307	-5.79093	6.99961e-09	4.72738e-08	Itga3
62.967	1.27254	0.23287	5.46457	4.64032e-08	2.93611e-07	Ska1		80.7614	-1.17794	0.203636	-5.78453	7.27146e-09	4.90251e-08	Cnksr3
15.4357	3.58771	0.658856	5.44536	5.17005e-08	3.25811e-07	Cyp4b1-ps2		69.7698	-1.29161	0.223649	-5.77515	7.68868e-09	5.17488e-08	Chst2
50.5871	1.49161	0.273981	5.44419	5.20403e-08	3.27688e-07	Nlrp12		112.921	-1.05946	0.184756	-5.73437	9.78751e-09	6.52849e-08	Serinc2
30.7055	2.0156	0.370237	5.44408	5.20724e-08	3.27758e-07	Sh3yl1		28.7745	-2.18638	0.382093	-5.72212	1.05205e-08	6.99952e-08	Sh2d2a
79.4839	1.15756	0.213038	5.43355	5.52435e-08	3.46602e-07	Kifc5b		29.0983	-2.09794	0.367722	-5.70522	1.16193e-08	7.70757e-08	Dos
16.7793	3.15131	0.580158	5.43181	5.57868e-08	3.4987e-07	A730036I17Rik		62.9871	-1.34431	0.236388	-5.68687	1.29389e-08	8.56114e-08	Il2rb
88.509	1.09838	0.202916	5.41299	6.19822e-08	3.86863e-07	Stil		16.1185	-4.5754	0.810518	-5.64503	1.65151e-08	1.08538e-07	Saa2
42.0837	1.59123	0.294341	5.40609	6.4417e-08	4.01579e-07	Rbm12b2		21.49	-2.76163	0.490001	-5.63597	1.74071e-08	1.14161e-07	Gprc5a
39.9486	1.65004	0.305378	5.40326	6.54403e-08	4.07471e-07	Mfi2		84.4293	-1.13517	0.203244	-5.58524	2.33376e-08	1.51308e-07	Hsd17b7
88.0767	1.04184	0.193243	5.39136	6.99265e-08	4.33677e-07	Scai		76.5304	-1.17482	0.210344	-5.58521	2.33422e-08	1.51308e-07	Thrsp
39.0938	1.64647	0.30597	5.38115	7.40101e-08	4.57914e-07	Plekhh3		65.9086	-1.37929	0.247595	-5.57078	2.53607e-08	1.64121e-07	Cd83
33.9141	1.78046	0.331449	5.37174	7.79788e-08	4.81897e-07	Smim1		25.9994	-2.18224	0.393906	-5.54001	3.02462e-08	1.94689e-07	Ccdc146
49.8012	1.422	0.264725	5.37161	7.80361e-08	4.8206e-07	Sertad3		57.653	-1.45627	0.263076	-5.53556	3.1024e-08	1.99531e-07	Ahr
97.77	1.02825	0.19156	5.36778	7.97134e-08	4.92032e-07	Pot1b		19.9136	-2.63804	0.48091	-5.48552	4.12254e-08	2.62336e-07	Rarres1
15.7877	3.40877	0.637492	5.34716	8.93445e-08	5.49744e-07	Gm10872		66.9807	-1.24103	0.226393	-5.48175	4.21135e-08	2.67551e-07	Kcnj15
78.6199	1.11888	0.209624	5.33758	9.41942e-08	5.77766e-07	Cntln		33.4144	-1.96392	0.359048	-5.46979	4.50569e-08	2.85671e-07	Tfpi2
69.4269	1.20608	0.226317	5.32917	9.86652e-08	6.03769e-07	Tmem9		91.5998	-1.02879	0.188227	-5.46572	4.61045e-08	2.91839e-07	Adhfe1
95.2446	1.0194	0.191468	5.32412	1.01444e-07	6.19564e-07	Zfand2b		50.3644	-1.46	0.267779	-5.45227	4.97312e-08	3.14161e-07	Zbp1
20.8527	2.55481	0.480302	5.31918	1.04237e-07	6.36123e-07	Cd101		15.5232	-3.66208	0.671885	-5.45046	5.02396e-08	3.17116e-07	Elovl4
25.5088	2.18915	0.411661	5.31785	1.05002e-07	6.40289e-07	Gdf10		20.6794	-2.61264	0.480998	-5.43171	5.58179e-08	3.49925e-07	Grhl1
69.6181	1.18788	0.223886	5.30574	1.12219e-07	6.82437e-07	Pcolce2		83.947	-1.09908	0.202843	-5.41837	6.01439e-08	3.7599e-07	Nkain1
91.8916	1.02931	0.19455	5.29071	1.21839e-07	7.38375e-07	Steap3		101.246	-1.02649	0.189465	-5.4178	6.03359e-08	3.77039e-07	Eya1
79.7013	1.13405	0.214559	5.2855	1.25359e-07	7.59389e-07	Sfxn5		25.9199	-2.24079	0.413941	-5.41332	6.18684e-08	3.86307e-07	Myog
71.6332	1.19492	0.226186	5.28289	1.27159e-07	7.69398e-07	Zfp101		67.7958	-1.23221	0.22825	-5.3985	6.71985e-08	4.17753e-07	Cxcl16
76.4051	1.14315	0.216624	5.27712	1.31228e-07	7.93711e-07	Ttll12		71.1182	-1.16964	0.216982	-5.39052	7.02555e-08	4.35545e-07	Adck4
93.2422	1.00461	0.190568	5.27167	1.35189e-07	8.16724e-07	Lhfpl2		94.1114	-1.06404	0.197564	-5.38582	7.21158e-08	4.46724e-07	Tppp
44.4402	1.48577	0.28315	5.2473	1.54342e-07	9.27773e-07	Smco1		95.2782	-1.02562	0.190669	-5.37905	7.48804e-08	4.63115e-07	Efemp1
59.5106	1.282	0.244741	5.23818	1.62168e-07	9.71083e-07	Fam129c		94.3674	-1.01413	0.189607	-5.34859	8.86418e-08	5.45851e-07	Met
58.8943	1.269	0.242448	5.23409	1.65797e-07	9.91296e-07	Cenpi		30.4146	-1.93417	0.361643	-5.34828	8.87936e-08	5.4657e-07	Mcoln2
43.5898	1.47787	0.282397	5.23332	1.66494e-07	9.94703e-07	Cdc25c		14.0821	-4.03724	0.755726	-5.3422	9.18259e-08	5.64216e-07	Pdcd1
27.7192	1.99322	0.381671	5.22237	1.76649e-07	1.05136e-06	Kctd7		16.9518	-6.59465	1.23554	-5.33748	9.42483e-08	5.77872e-07	Rtn4rl2
38.6379	1.58667	0.303973	5.21979	1.79129e-07	1.06571e-06	C1qtnf9		32.205	-1.8148	0.341022	-5.32165	1.02828e-07	6.27767e-07	Mdk
41.8501	1.53896	0.295282	5.21184	1.86979e-07	1.10862e-06	Ms4a2		43.4994	-1.56059	0.293455	-5.31799	1.0492e-07	6.40043e-07	Shroom2
18.6153	2.65317	0.509425	5.20818	1.90706e-07	1.129e-06	Cys1		30.0501	-1.91331	0.359882	-5.31649	1.05791e-07	6.44346e-07	Cacna1d
57.3406	1.26083	0.242653	5.19602	2.036e-07	1.20351e-06	Plscr4		19.3751	-2.5938	0.488645	-5.30816	1.10738e-07	6.73957e-07	Tnfrsf9
49.0565	1.41262	0.272351	5.18677	2.13974e-07	1.26197e-06	4930581F22Rik		59.1491	-1.29284	0.243828	-5.30225	1.14384e-07	6.95064e-07	Snai1
30.9978	1.80359	0.347771	5.18615	2.14683e-07	1.26567e-06	Tonsl		17.5423	-5.73321	1.08235	-5.29703	1.17704e-07	7.14404e-07	Ramp3
72.3502	1.14142	0.220203	5.18347	2.17791e-07	1.28255e-06	Srpx2		42.6897	-1.55323	0.293907	-5.28479	1.25851e-07	7.62077e-07	Slco2a1
27.1145	1.9494	0.376513	5.17751	2.24862e-07	1.3227e-06	Mxra7		58.7941	-1.29808	0.247416	-5.24657	1.54953e-07	9.30732e-07	Nos3
25.0595	2.15059	0.415617	5.17444	2.28596e-07	1.34213e-06	Snai2		27.0199	-2.02308	0.386212	-5.23826	1.62099e-07	9.71083e-07	Casr
64.9277	1.18271	0.228663	5.1723	2.31233e-07	1.3566e-06	Zfp760		48.5265	-1.40785	0.268851	-5.23654	1.63615e-07	9.78621e-07	Rel
78.7814	1.08949	0.210741	5.16978	2.34374e-07	1.37348e-06	Fntb		73.5297	-1.12144	0.214364	-5.2315	1.68142e-07	1.00378e-06	Pmaip1
25.4205	2.07196	0.40105	5.16634	2.38717e-07	1.3984e-06	Siglecf		17.3716	-2.73487	0.5229	-5.2302	1.69323e-07	1.01045e-06	Arxes2
69.9334	1.14987	0.223128	5.15342	2.55776e-07	1.49441e-06	3830406C13Rik		64.1528	-1.32481	0.25384	-5.21906	1.79831e-07	1.06907e-06	Plcd3
59.2237	1.25228	0.243212	5.14893	2.61982e-07	1.52782e-06	Matn2		22.9765	-2.29749	0.441629	-5.20231	1.96825e-07	1.16478e-06	Lrtm2
41.3015	1.53665	0.298528	5.14742	2.64087e-07	1.53952e-06	Amigo3		61.4876	-1.23907	0.238889	-5.18682	2.13918e-07	1.26197e-06	Dpep2
58.4165	1.30385	0.253378	5.14585	2.66307e-07	1.55188e-06	B230354K17Rik		54.4257	-1.34447	0.259861	-5.17382	2.29361e-07	1.34612e-06	Thsd7a
49.0501	1.38828	0.269871	5.14423	2.68621e-07	1.56479e-06	Satb2		82.6656	-1.08869	0.211091	-5.15742	2.5037e-07	1.46338e-06	Tfec
87.5036	1.01331	0.19737	5.13408	2.83528e-07	1.64549e-06	Aatk		13.5485	-4.75277	0.928542	-5.11853	3.07927e-07	1.78049e-06	Serpina3i
52.1345	1.43652	0.280068	5.12917	2.91023e-07	1.68711e-06	Ramp2		15.7102	-5.57065	1.08997	-5.11084	3.20733e-07	1.84975e-06	Il10
35.6969	1.75961	0.343315	5.12534	2.97e-07	1.71858e-06	Zfp808		43.1796	-1.46343	0.28709	-5.09744	3.44277e-07	1.97896e-06	Rapgef5
33.1727	1.70914	0.334333	5.11208	3.18623e-07	1.83893e-06	Six5		43.9596	-1.52986	0.300257	-5.09517	3.48423e-07	2.00132e-06	Tnfrsf11a
49.9806	1.35613	0.265573	5.10643	3.28299e-07	1.89199e-06	Aasdh		18.2773	-2.70684	0.53274	-5.08098	3.75485e-07	2.14887e-06	Ccl7
34.0828	1.67164	0.327704	5.10107	3.37733e-07	1.94349e-06	S100b		68.9057	-1.15177	0.22829	-5.04521	4.53023e-07	2.5691e-06	Rarres2
86.5003	1.03052	0.202143	5.09798	3.43292e-07	1.97403e-06	Cdk5		69.4519	-1.13588	0.225215	-5.04351	4.57066e-07	2.58828e-06	Hspa1a
70.7705	1.16391	0.228736	5.08847	3.6097e-07	2.0711e-06	Tek		77.0025	-1.04986	0.208423	-5.03715	4.72513e-07	2.66898e-06	Npr3
72.7066	1.10269	0.217047	5.08043	3.76588e-07	2.15439e-06	Dynlt1a		56.5003	-1.29326	0.258429	-5.00432	5.60603e-07	3.13373e-06	Hspa1b
33.923	1.66247	0.327932	5.06955	3.98758e-07	2.27706e-06	Acrbp		42.0337	-1.46605	0.292992	-5.00372	5.62338e-07	3.1423e-06	P2ry14
79.1394	1.0636	0.21045	5.05392	4.32836e-07	2.45998e-06	Terf1		61.0837	-1.17274	0.234506	-5.0009	5.70638e-07	3.1864e-06	4930413G21Rik
58.486	1.22296	0.242396	5.0453	4.52821e-07	2.56889e-06	Pdlim2		38.8014	-1.48703	0.297707	-4.99496	5.88488e-07	3.27866e-06	Gm12250
56.8676	1.29256	0.256244	5.04425	4.55311e-07	2.5802e-06	Sass6		57.0605	-1.41899	0.285227	-4.97496	6.52625e-07	3.62222e-06	Car5b
19.1892	2.41711	0.479208	5.04396	4.56001e-07	2.58318e-06	Ptprz1		45.7084	-1.39136	0.280614	-4.95826	7.11262e-07	3.92814e-06	Aldh1l1
75.7804	1.10484	0.219593	5.03129	4.87181e-07	2.74786e-06	Reln		23.1941	-2.04474	0.413421	-4.9459	7.57927e-07	4.18144e-06	Hs3st3b1
16.9258	2.62585	0.52404	5.01077	5.42115e-07	3.03907e-06	Sost		41.6235	-1.41835	0.287752	-4.92909	8.26143e-07	4.54495e-06	St8sia5
16.064	2.80347	0.559665	5.00918	5.46618e-07	3.06322e-06	Gm10371		74.7184	-1.10088	0.223458	-4.92655	8.36943e-07	4.59951e-06	Plxna4
60.6259	1.21662	0.242909	5.00855	5.48415e-07	3.07219e-06	Unc5b		23.603	-2.07438	0.422498	-4.90979	9.11748e-07	4.98607e-06	Hoga1
22.061	2.14574	0.428754	5.00459	5.59811e-07	3.13042e-06	Panct2		48.7285	-1.43578	0.292763	-4.90425	9.37849e-07	5.11807e-06	Ntrk2
40.9113	1.47815	0.295604	5.00045	5.71961e-07	3.19037e-06	Parpbp		29.2111	-1.71833	0.351294	-4.89145	1.00097e-06	5.44733e-06	Retn
50.8716	1.36124	0.27226	4.99976	5.74029e-07	3.20076e-06	Cenph		25.1199	-1.94071	0.397076	-4.88751	1.02121e-06	5.54784e-06	B3galt2
39.5131	1.52622	0.305437	4.99684	5.8277e-07	3.24834e-06	L1cam		49.5401	-1.30768	0.269376	-4.8545	1.20693e-06	6.50476e-06	Gbp5
56.8562	1.22439	0.245127	4.99491	5.88629e-07	3.27866e-06	Galnt3		37.3592	-1.50835	0.313032	-4.81851	1.44631e-06	7.74153e-06	Ric3
43.4815	1.44148	0.289247	4.98358	6.24199e-07	3.47184e-06	Mybph		36.9601	-1.48676	0.308979	-4.81183	1.49552e-06	7.99676e-06	Epb4.1l4b
69.3495	1.12665	0.226127	4.98235	6.28172e-07	3.4927e-06	1700020L24Rik		75.0496	-1.02296	0.21289	-4.80512	1.5466e-06	8.2473e-06	Tjp2
63.0003	1.22569	0.246252	4.9774	6.44438e-07	3.57805e-06	9330159F19Rik		27.4357	-1.84245	0.383493	-4.80437	1.55236e-06	8.27521e-06	Gm5105
12.6616	3.80383	0.765415	4.96963	6.70812e-07	3.71621e-06	Celf5		53.1668	-1.25605	0.261585	-4.80167	1.57344e-06	8.38185e-06	Dpf3
31.2251	1.76833	0.356616	4.95864	7.09897e-07	3.92199e-06	Ankrd29		13.8928	-2.9175	0.609691	-4.78522	1.70804e-06	9.05262e-06	Hcar1
67.2074	1.10338	0.223195	4.94358	7.67001e-07	4.23001e-06	Zranb3		83.7782	-1.01525	0.212251	-4.78326	1.72475e-06	9.12881e-06	Tmem251
37.4518	1.54834	0.313554	4.93803	7.89145e-07	4.34906e-06	Slc22a17		46.599	-1.29961	0.272188	-4.77469	1.79988e-06	9.4943e-06	Psd
74.5415	1.04967	0.21282	4.93221	8.13042e-07	4.47602e-06	Pik3r6		49.328	-1.25454	0.263177	-4.76691	1.87076e-06	9.84824e-06	Kng1
17.8733	2.60209	0.527739	4.93064	8.19591e-07	4.51049e-06	3110079O15Rik		30.5468	-1.6742	0.351942	-4.75704	1.96454e-06	1.03107e-05	Ccdc152
55.8885	1.20866	0.245688	4.91947	8.67777e-07	4.76059e-06	Tmco6		37.1595	-1.49416	0.315734	-4.73235	2.21939e-06	1.1559e-05	Zbtb20
71.516	1.11193	0.226207	4.91555	8.8534e-07	4.85354e-06	Tmem80		6.64513	-6.21367	1.316	-4.72163	2.33964e-06	1.21489e-05	Fga
77.3119	1.02297	0.208567	4.90474	9.35516e-07	5.10712e-06	Bzrap1		59.0245	-1.15671	0.245158	-4.71824	2.37892e-06	1.23406e-05	Scin
39.8986	1.52391	0.312117	4.88251	1.04744e-06	5.6844e-06	Ly6g6f		14.9052	-2.60589	0.554178	-4.70226	2.57303e-06	1.3277e-05	C6
29.7839	1.71722	0.351812	4.88107	1.05512e-06	5.72208e-06	Prkg2		44.1032	-1.32029	0.281035	-4.69794	2.62794e-06	1.3538e-05	Lbx1
43.3852	1.47188	0.301753	4.87777	1.0729e-06	5.81651e-06	Oip5		37.9136	-1.47442	0.314297	-4.69117	2.71651e-06	1.39667e-05	Rab30
34.5475	1.58862	0.326229	4.86965	1.11794e-06	6.04808e-06	Cep57l1		65.5352	-1.1157	0.238473	-4.67853	2.88936e-06	1.48018e-05	Bcl2a1b
64.8749	1.17882	0.242556	4.86001	1.1738e-06	6.33277e-06	Tigd4		57.4828	-1.11592	0.238738	-4.67426	2.95014e-06	1.50934e-05	Plcl1
25.8209	1.85756	0.383083	4.84897	1.24105e-06	6.68175e-06	Plekha6		69.9198	-1.01514	0.218157	-4.65326	3.2673e-06	1.66182e-05	Lrtm1
16.9391	2.50736	0.517489	4.84524	1.2646e-06	6.80387e-06	Ngef		71.1312	-1.12804	0.242996	-4.6422	3.44714e-06	1.75044e-05	F830016B08Rik
28.5163	1.72569	0.359779	4.79653	1.6144e-06	8.58832e-06	Rad54b		18.6192	-2.24824	0.487939	-4.60763	4.0729e-06	2.04758e-05	Ngf
20.9163	2.12764	0.444036	4.79159	1.65466e-06	8.78756e-06	Sirpb1b		41.3188	-1.34658	0.292691	-4.60069	4.21093e-06	2.11358e-05	Abhd15
57.0553	1.17008	0.244388	4.78781	1.68608e-06	8.9514e-06	Fbxo10		63.1233	-1.07956	0.234678	-4.60017	4.22145e-06	2.1175e-05	Afap1l2
42.9361	1.40784	0.294088	4.78713	1.69185e-06	8.97593e-06	Tex9		60.6893	-1.10345	0.23996	-4.59848	4.25575e-06	2.13402e-05	Traf3ip2
62.3928	1.1749	0.245501	4.78573	1.7037e-06	9.03268e-06	Bmx		40.845	-1.37778	0.300412	-4.58631	4.5114e-06	2.2557e-05	Rab20
77.3415	1.02619	0.214651	4.78075	1.74647e-06	9.23437e-06	Ppp1r35		53.3679	-1.15885	0.252718	-4.58556	4.52768e-06	2.26312e-05	Efna1
42.0392	1.4434	0.302079	4.77821	1.76863e-06	9.34523e-06	Slc2a6		36.1659	-1.47463	0.321663	-4.58438	4.55339e-06	2.27451e-05	Map2k3os
59.1176	1.16869	0.244608	4.77782	1.77206e-06	9.36016e-06	Melk		15.1658	-2.50779	0.548171	-4.57482	4.7662e-06	2.37172e-05	Hunk
13.4625	3.17724	0.665276	4.77582	1.78975e-06	9.44405e-06	Acmsd		14.6447	-2.57183	0.562489	-4.57223	4.82568e-06	2.39979e-05	E230013L22Rik
32.1481	1.63724	0.343168	4.77095	1.83355e-06	9.66213e-06	Stxbp6		70.8367	-1.00992	0.22109	-4.56793	4.92559e-06	2.4487e-05	Tmem233
75.83	1.02265	0.214692	4.76335	1.90404e-06	1.00167e-05	Arhgef25		10.9551	-3.36132	0.737289	-4.55902	5.13923e-06	2.54923e-05	Zdbf2
40.9259	1.41643	0.297697	4.75797	1.95549e-06	1.02666e-05	Hspa12b		45.6062	-1.2561	0.278106	-4.51661	6.28372e-06	3.08078e-05	Crhr2
42.9188	1.37779	0.290989	4.73487	2.19199e-06	1.14277e-05	Zfp39		57.5934	-1.12352	0.249085	-4.51058	6.46507e-06	3.16617e-05	Camk4
48.4366	1.2877	0.272051	4.73332	2.20882e-06	1.15116e-05	Lrrn4cl		20.0829	-1.98544	0.440938	-4.50276	6.70758e-06	3.27728e-05	Upk1b
19.6305	2.25404	0.476221	4.73319	2.21017e-06	1.15148e-05	Amt		12.3905	-2.90156	0.648025	-4.47754	7.55064e-06	3.66628e-05	Dpep3
59.0703	1.12237	0.237314	4.72949	2.25089e-06	1.17114e-05	Dguok		36.3378	-1.3871	0.310677	-4.46478	8.01515e-06	3.887e-05	Pcdh19
52.9266	1.20208	0.254351	4.72606	2.2892e-06	1.19028e-05	Nsl1		54.3353	-1.095	0.246412	-4.44377	8.8398e-06	4.27102e-05	Cd274
47.6077	1.25441	0.265524	4.72427	2.30945e-06	1.19961e-05	Sec16b		11.4487	-2.96869	0.670621	-4.42677	9.56526e-06	4.60021e-05	Gdf5
11.7351	3.6747	0.778895	4.71783	2.38369e-06	1.23612e-05	Dnajb3		57.393	-1.11226	0.251534	-4.4219	9.78382e-06	4.69377e-05	Pde1a
17.064	2.53154	0.537875	4.70657	2.51923e-06	1.30381e-05	Fam167a		11.5948	-2.99123	0.678377	-4.4094	1.03658e-05	4.95806e-05	Fam222a
26.0521	1.94187	0.413006	4.70179	2.57887e-06	1.33027e-05	Dzip1l		29.5325	-1.52283	0.345908	-4.40243	1.07046e-05	5.1073e-05	Aldh1a3
62.4908	1.08468	0.23078	4.70004	2.60116e-06	1.34133e-05	Ccdc157		21.2176	-1.88098	0.428581	-4.38887	1.13943e-05	5.4215e-05	Oasl1
17.2564	2.33075	0.496276	4.69647	2.64693e-06	1.36269e-05	Zswim3		28.6355	-1.63274	0.372357	-4.38488	1.16052e-05	5.51973e-05	Lamc2
27.981	1.69581	0.36109	4.69636	2.64835e-06	1.36297e-05	Itgb4		55.6962	-1.08518	0.247629	-4.38228	1.17442e-05	5.57608e-05	Ston1
13.6105	3.00854	0.641095	4.69281	2.69477e-06	1.3864e-05	Mfap4		14.4372	-2.55556	0.583249	-4.3816	1.17812e-05	5.59025e-05	Pdzrn4
78.3098	1.01735	0.217036	4.68745	2.76636e-06	1.42183e-05	Shcbp1		14.4212	-2.4225	0.554269	-4.37063	1.23888e-05	5.86435e-05	Serpina3h
67.775	1.02935	0.219677	4.68575	2.78941e-06	1.43274e-05	Atg16l2		5.27631	-5.88133	1.34934	-4.35868	1.30852e-05	6.16783e-05	A530050N04Rik
63.2583	1.09077	0.234495	4.65158	3.29404e-06	1.67487e-05	Nek1		33.0214	-1.39897	0.322765	-4.33434	1.462e-05	6.85407e-05	Mt3
46.7613	1.24524	0.267831	4.64934	3.33003e-06	1.69207e-05	Bard1		15.7133	-2.23165	0.515257	-4.33115	1.48334e-05	6.94787e-05	BB123696
53.7828	1.19024	0.25619	4.64593	3.38555e-06	1.71972e-05	Dfna5		41.6401	-1.25439	0.291452	-4.30395	1.67778e-05	7.80719e-05	Tgm1
69.3475	1.0537	0.227322	4.63526	3.56485e-06	1.80728e-05	Ttk		28.7349	-1.5524	0.361069	-4.29945	1.71225e-05	7.95189e-05	Scx
50.3116	1.20802	0.260636	4.63491	3.57101e-06	1.80981e-05	Rad54l		9.28356	-3.7372	0.874878	-4.27168	1.94005e-05	8.94508e-05	Itgb8
37.3495	1.42304	0.307483	4.62803	3.69158e-06	1.86729e-05	Oas1b		37.2879	-1.34356	0.316821	-4.24075	2.22774e-05	0.000101963	Gpr171
58.5907	1.1299	0.244451	4.6222	3.797e-06	1.91751e-05	Haus8		37.3666	-1.29044	0.304815	-4.23351	2.30071e-05	0.000104965	Itk
71.1255	1.00308	0.21704	4.62166	3.80684e-06	1.92186e-05	Igsf10		42.3248	-1.20655	0.285703	-4.2231	2.40964e-05	0.000109424	Fam189a2
54.0547	1.15225	0.24938	4.62047	3.82867e-06	1.93163e-05	Ska3		11.4891	-2.78746	0.661294	-4.21515	2.49611e-05	0.00011299	Mc5r
56.6832	1.13864	0.246446	4.62025	3.83282e-06	1.9331e-05	Tcf19		57.4354	-1.03714	0.246121	-4.21395	2.50948e-05	0.000113552	Ptprk
21.0276	1.99617	0.434929	4.58965	4.43995e-06	2.22211e-05	Bmp3		56.1506	-1.02893	0.244376	-4.21043	2.54888e-05	0.000115079	Ecscr
51.8135	1.1802	0.257223	4.58824	4.46995e-06	2.23641e-05	Spdl1		21.138	-1.80664	0.431474	-4.18714	2.82496e-05	0.000126557	Eva1c
48.2643	1.21146	0.264707	4.57658	4.72632e-06	2.35337e-05	Nanp		26.1982	-1.56072	0.373564	-4.17792	2.94182e-05	0.000131566	Efcab6
53.5173	1.20935	0.264845	4.56626	4.96494e-06	2.46669e-05	Stap1		46.1503	-1.14114	0.273784	-4.16802	3.07252e-05	0.00013698	Irx3
75.9891	1.0033	0.22064	4.54723	5.43566e-06	2.68945e-05	Tbccd1		52.2392	-1.05282	0.252708	-4.16615	3.09788e-05	0.000138032	Bcat1
48.5969	1.27946	0.281404	4.5467	5.44932e-06	2.69438e-05	Tle2		12.2318	-2.55596	0.614671	-4.15825	3.20695e-05	0.000142405	4931440P22Rik
35.6461	1.45582	0.320486	4.54254	5.55795e-06	2.74301e-05	Ccdc163		40.0206	-1.19867	0.288268	-4.15816	3.20818e-05	0.000142419	Aldh3a1
53.6708	1.14228	0.25172	4.53787	5.68244e-06	2.80003e-05	Dclk2		45.3998	-1.12659	0.270989	-4.15733	3.21986e-05	0.000142856	Cacna1c
67.8534	1.01693	0.22427	4.53441	5.77651e-06	2.8437e-05	Tgds		14.4373	-2.30737	0.555399	-4.15444	3.26092e-05	0.000144473	Nos2
14.5363	2.61038	0.575971	4.53215	5.83872e-06	2.87251e-05	2500004C02Rik		53.3087	-1.03186	0.249918	-4.12878	3.64692e-05	0.000160709	Serpina3b
23.3672	1.84887	0.40865	4.52434	6.05831e-06	2.9768e-05	Chst10		16.5777	-2.0383	0.49528	-4.11545	3.86432e-05	0.000169519	Cxcl2
53.1089	1.22809	0.27227	4.51055	6.466e-06	3.16617e-05	Pisd-ps2		8.94235	-3.32857	0.810737	-4.1056	4.03259e-05	0.000176018	Tigit
36.0222	1.42159	0.316665	4.48924	7.14777e-06	3.47823e-05	Zfp341		45.6565	-1.1381	0.278825	-4.08175	4.46974e-05	0.0001938	Igf2
61.7164	1.05589	0.235609	4.48152	7.41139e-06	3.60314e-05	Athl1		31.1402	-1.39326	0.341961	-4.07433	4.61463e-05	0.00019975	Kbtbd13
12.5768	2.84706	0.635721	4.47847	7.51801e-06	3.65157e-05	Unc5cl		14.6507	-2.10907	0.518124	-4.07059	4.68941e-05	0.000202818	Cidea
59.887	1.04823	0.234407	4.47182	7.75571e-06	3.76352e-05	Pamr1		42.3445	-1.18027	0.290553	-4.06217	4.86186e-05	0.000209929	Ttc39c
60.8771	1.06537	0.238371	4.4694	7.84391e-06	3.80513e-05	Engase		38.9684	-1.20112	0.296228	-4.0547	5.01986e-05	0.000216392	Zc3h12c
17.867	2.20584	0.494117	4.46421	8.03645e-06	3.89612e-05	Eps8l2		30.5727	-1.39734	0.34487	-4.0518	5.08245e-05	0.000218849	Slc7a11
34.4365	1.4294	0.320472	4.46028	8.18522e-06	3.96333e-05	Gm6307		42.4146	-1.13358	0.280352	-4.04344	5.2673e-05	0.000226186	St6galnac2
13.2469	2.75811	0.620889	4.44219	8.90464e-06	4.29969e-05	Dlx3		11.8672	-2.49621	0.618464	-4.03615	5.43363e-05	0.00023288	Hsf2bp
30.6023	1.55398	0.350286	4.43631	9.15137e-06	4.41337e-05	Ceacam10		7.05606	-5.30056	1.31393	-4.03412	5.48062e-05	0.000234702	Nipal1
41.9881	1.30453	0.294751	4.42589	9.60474e-06	4.61778e-05	Col9a2		45.0806	-1.14105	0.283002	-4.03194	5.53179e-05	0.000236569	1810032O08Rik
48.8197	1.15956	0.262129	4.42363	9.70552e-06	4.6605e-05	Tbx2		11.2665	-2.57189	0.639986	-4.01867	5.85278e-05	0.00024975	Cxcl1
36.1038	1.38428	0.312975	4.42297	9.73518e-06	4.67187e-05	Meox2		32.6282	-1.34567	0.335949	-4.00559	6.1862e-05	0.000262615	Gpr182
71.8204	1.05755	0.239498	4.4157	1.00682e-05	4.82871e-05	Cep70		44.821	-1.14359	0.286041	-3.998	6.38802e-05	0.000270668	D830031N03Rik
48.6063	1.15484	0.261672	4.41331	1.01802e-05	4.87645e-05	Smim5		10.2135	-2.77599	0.700667	-3.96193	7.43479e-05	0.000311393	Foxf1
11.0477	3.30921	0.749848	4.41318	1.01863e-05	4.87789e-05	Fgf14		31.7206	-1.35938	0.344801	-3.94251	8.06341e-05	0.00033646	Syt12
64.1137	1.00233	0.22737	4.40838	1.04148e-05	4.97966e-05	Ccnd1		24.4137	-1.56628	0.400507	-3.91073	9.2016e-05	0.000380399	Tenm4
30.1432	1.52365	0.345817	4.40595	1.05323e-05	5.03224e-05	Naprt		41.8261	-1.15208	0.296255	-3.88881	0.000100738	0.000413286	Heph
16.7926	2.17872	0.495036	4.40114	1.07684e-05	5.13618e-05	Klra17		13.8145	-2.11334	0.54383	-3.88603	0.000101896	0.000417491	Map7d2
23.9258	1.79417	0.407672	4.40103	1.07739e-05	5.13723e-05	Proser3		40.9242	-1.10962	0.285566	-3.88569	0.00010204	0.000417971	Dll4
21.1742	1.94105	0.441627	4.39523	1.10658e-05	5.27158e-05	P4ha3		31.9632	-1.26218	0.325415	-3.87866	0.000105032	0.000429439	Cdk20
10.2447	3.47681	0.794836	4.37425	1.21853e-05	5.77676e-05	Insc		15.3546	-1.99397	0.514135	-3.8783	0.000105189	0.000429856	E130012A19Rik
27.0039	1.62993	0.372682	4.37352	1.22261e-05	5.79435e-05	Lrrc1		51.2971	-1.01487	0.26213	-3.87162	0.000108115	0.000440777	Rassf8
15.4815	2.35005	0.538006	4.36807	1.25348e-05	5.92985e-05	Lrrc15		18.5968	-1.77357	0.458405	-3.86899	0.000109286	0.000445088	Negr1
19.7164	1.95926	0.448744	4.36608	1.26495e-05	5.98049e-05	Slc2a12		45.4554	-1.07779	0.280104	-3.84784	0.000119163	0.000481673	P2ry6
29.2065	1.60971	0.368792	4.36483	1.27221e-05	6.0112e-05	Ccbe1		10.4366	-2.62115	0.682014	-3.84326	0.000121413	0.000490388	G530011O06Rik
55.6665	1.07407	0.246351	4.35991	1.30113e-05	6.1367e-05	Nmral1		37.0248	-1.15027	0.299416	-3.84171	0.000122179	0.000493356	Gm5532
60.3641	1.04729	0.240886	4.34768	1.37584e-05	6.46956e-05	Katnal1		8.71664	-2.99752	0.78121	-3.83702	0.000124535	0.000502218	Klb
15.6985	2.25204	0.518042	4.34721	1.37881e-05	6.47963e-05	Car12		18.9195	-1.80924	0.471915	-3.83381	0.000126171	0.000508425	Ttpa
42.3287	1.22274	0.281651	4.34132	1.41627e-05	6.64966e-05	Ninl		11.439	-2.2872	0.600795	-3.80695	0.00014069	0.000562291	Gzmb
57.1784	1.09558	0.252556	4.33797	1.43806e-05	6.74996e-05	2310001H17Rik		35.1658	-1.19538	0.314787	-3.79743	0.000146206	0.000582402	Slc2a13
29.8534	1.58312	0.366755	4.31655	1.58488e-05	7.39469e-05	Sycp2		7.21425	-3.7941	1.00294	-3.78298	0.000154963	0.00061478	Acat3
10.5294	3.24667	0.753531	4.30861	1.64286e-05	7.65152e-05	Mrgprf		42.5701	-1.09508	0.289907	-3.77735	0.000158508	0.000628206	Prdm1
33.2237	1.40338	0.326098	4.30357	1.68066e-05	7.81824e-05	Izumo4		48.8214	-1.03748	0.274693	-3.77688	0.000158807	0.000629073	Dclk1
44.5417	1.20473	0.279989	4.30279	1.68658e-05	7.84304e-05	Cyp2f2		45.9161	-1.03964	0.27584	-3.76901	0.000163893	0.000647416	Tgtp2
24.2847	1.70491	0.396647	4.29832	1.72101e-05	7.98932e-05	Spns3		23.8951	-1.42636	0.380276	-3.75085	0.000176237	0.000693549	Pcdhb9
33.1719	1.40889	0.32839	4.29031	1.78424e-05	8.26567e-05	Gm5483		17.1863	-1.77186	0.47273	-3.74814	0.00017815	0.000700372	Aspg
9.58855	3.72314	0.868135	4.28866	1.79754e-05	8.32233e-05	Amer2		38.6642	-1.13115	0.303159	-3.7312	0.00019057	0.00074601	Ret
22.1004	1.7431	0.406443	4.28867	1.79746e-05	8.32233e-05	Rad51c		10.7768	-2.33552	0.628558	-3.71567	0.000202662	0.000790772	Nlrp5-ps
35.5341	1.35796	0.317142	4.28188	1.85323e-05	8.56748e-05	Tmod2		37.5802	-1.12093	0.302104	-3.71042	0.000206914	0.000805755	Gpr35
43.2776	1.19307	0.279516	4.26835	1.96923e-05	9.07692e-05	Sox13		32.9149	-1.25243	0.338496	-3.69997	0.000215628	0.000837184	Dcstamp
26.3198	1.63427	0.382947	4.26762	1.97567e-05	9.10392e-05	AW146154		32.9261	-1.1864	0.323222	-3.67055	0.000242026	0.000933877	Oacyl
22.1704	1.85553	0.43594	4.25638	2.07759e-05	9.55667e-05	Prokr1		9.59825	-2.47938	0.67579	-3.66887	0.000243629	0.000939833	F730043M19Rik
38.6677	1.36203	0.320593	4.24847	2.15234e-05	9.87438e-05	Scube1		6.78234	-4.31383	1.17762	-3.66319	0.000249093	0.000958779	Cdsn
26.0836	1.60183	0.377987	4.23779	2.25726e-05	0.000103133	Nipa1		5.46112	-4.93613	1.35701	-3.63752	0.000275276	0.00105257	2010106E10Rik
48.1933	1.14573	0.270849	4.23015	2.33532e-05	0.000106451	Ptpru		36.8479	-1.10804	0.304723	-3.63621	0.00027668	0.00105742	Snhg11
45.4428	1.18587	0.280514	4.22747	2.36331e-05	0.000107507	Mtmr11		35.2241	-1.13655	0.313288	-3.62782	0.000285829	0.00109127	Ccdc85c
28.8307	1.51958	0.359718	4.22436	2.39616e-05	0.000108907	Eme1		44.1099	-1.02287	0.282039	-3.62671	0.000287058	0.00109494	Dusp14
41.7562	1.20374	0.285166	4.22118	2.43024e-05	0.000110295	Flt3l		29.8275	-1.19585	0.332013	-3.6018	0.000316017	0.00119955	Znrf3
42.5733	1.20187	0.284779	4.22036	2.43917e-05	0.000110637	Gen1		16.2625	-1.74851	0.487132	-3.5894	0.000331444	0.00125445	Sytl3
59.0438	1.01344	0.24053	4.21334	2.51619e-05	0.0001138	Rab29		9.9082	-2.35616	0.658661	-3.57719	0.000347305	0.00130909	1810041H14Rik
37.9737	1.33317	0.317194	4.20301	2.6339e-05	0.000118677	Gins3		39.468	-1.03009	0.28892	-3.56532	0.000363407	0.00136584	Ackr2
14.3872	2.33096	0.55468	4.20236	2.64146e-05	0.00011895	9530077C05Rik		17.7173	-1.68052	0.472029	-3.56021	0.00037056	0.00139005	Gm10638
43.8292	1.20158	0.286153	4.19908	2.68005e-05	0.000120514	Arhgap33		44.6631	-1.00133	0.281484	-3.55732	0.00037466	0.00140374	Cxcr5
21.8721	1.7383	0.416558	4.173	3.00611e-05	0.000134249	Senp8		32.322	-1.14725	0.322951	-3.55241	0.000381723	0.00142849	Fam110b
11.6138	2.71391	0.653526	4.15272	3.28542e-05	0.000145435	D630023F18Rik		32.295	-1.14987	0.32408	-3.5481	0.000388015	0.00144996	Bex1
38.5828	1.32032	0.317934	4.1528	3.28426e-05	0.000145435	Recql4		35.3749	-1.08431	0.305743	-3.54646	0.000390446	0.00145834	Ttll11
55.466	1.00952	0.243858	4.13977	3.47654e-05	0.000153461	Pkn3		12.2101	-2.01057	0.567087	-3.54544	0.00039196	0.00146365	Mchr1
35.4781	1.34159	0.325133	4.12628	3.68673e-05	0.000162361	5530601H04Rik		34.2421	-1.14453	0.323496	-3.53802	0.000403146	0.00149898	Nxpe5
7.631	5.35585	1.29829	4.1253	3.70255e-05	0.000162977	Myo15		38.6042	-1.09178	0.309026	-3.53297	0.000410916	0.00152502	Dmkn
23.8765	1.60447	0.389492	4.11939	3.79882e-05	0.000166838	Cmc4		36.2121	-1.10248	0.312227	-3.53101	0.000413977	0.00153523	Wbscr17
57.3884	1.02278	0.248332	4.11861	3.81169e-05	0.000167357	Ufsp1		26.5571	-1.31787	0.373431	-3.5291	0.000416974	0.00154561	Klhdc7a
43.117	1.22266	0.297541	4.1092	3.9703e-05	0.000173687	Nek8		32.5565	-1.16162	0.329392	-3.52656	0.000420994	0.00155977	Cpne7
25.4411	1.55313	0.37831	4.10544	4.03546e-05	0.000176094	Gli1		33.0236	-1.13283	0.321957	-3.51856	0.000433897	0.00160454	Cxcl5
7.45919	5.32273	1.29897	4.09766	4.17341e-05	0.00018186	Gm8221		34.6655	-1.10325	0.31365	-3.51746	0.0004357	0.00161044	Traf1
58.6454	1.01088	0.24704	4.09198	4.27702e-05	0.000185908	E2f1		18.9909	-1.60295	0.457774	-3.50162	0.000462433	0.00170001	Stfa1
45.9562	1.08753	0.266147	4.08622	4.38467e-05	0.000190256	Scrg1		35.5657	-1.0649	0.304799	-3.49376	0.000476266	0.00174675	Pde3a
53.4008	1.00377	0.245651	4.08617	4.38557e-05	0.000190256	Spock2		6.26442	-3.56844	1.02914	-3.46741	0.000525494	0.00191072	Gzmk
34.2429	1.36566	0.334646	4.08091	4.48599e-05	0.000194397	Ube2t		6.09459	-3.52691	1.01957	-3.4592	0.000541781	0.001964	Olfm2
36.7114	1.33382	0.328535	4.05991	4.9091e-05	0.000211837	Rpgrip1l		37.0861	-1.03952	0.300794	-3.45592	0.000548408	0.00198757	Wnt11
22.9235	1.63016	0.401841	4.05674	4.97633e-05	0.000214634	Ndufa4l2		26.8647	-1.21234	0.351727	-3.44683	0.000567216	0.00204766	Dcbld1
10.7234	2.80179	0.691339	4.05269	5.06317e-05	0.000218139	Col6a5		36.3176	-1.02241	0.296897	-3.44365	0.000573919	0.00206899	Cldn10
23.6475	1.7372	0.428701	4.05223	5.07319e-05	0.00021851	Miat		9.55427	-2.29156	0.66857	-3.42756	0.000609031	0.00218776	Ccl12
37.9738	1.24409	0.30724	4.04924	5.13848e-05	0.00022114	Crispld1		31.4878	-1.12691	0.329689	-3.4181	0.00063061	0.0022593	Cds1
22.2914	1.63451	0.403659	4.04924	5.13836e-05	0.00022114	Gpr162		31.2175	-1.18774	0.348082	-3.41223	0.000644326	0.00230686	Zdhhc23
48.8843	1.10995	0.274425	4.04464	5.24029e-05	0.000225088	Rab37		2.86458	-5.00397	1.47227	-3.39882	0.000676782	0.00241146	Slc35f3
15.1816	2.09631	0.518616	4.04213	5.29686e-05	0.000227393	Gm166		30.2048	-1.18013	0.348875	-3.38268	0.00071782	0.00254772	Pawr
44.6775	1.12252	0.27915	4.02122	5.78984e-05	0.000247334	Clcn2		8.2556	-2.42323	0.718865	-3.37091	0.000749202	0.00265198	Tc2n
52.4995	1.0023	0.249591	4.01578	5.92484e-05	0.000252411	Fuk		14.3454	-1.78133	0.530128	-3.36019	0.000778896	0.00274528	Depdc7
21.565	1.6447	0.410133	4.01015	6.0679e-05	0.000258014	Rec114		17.3943	-1.5035	0.450996	-3.33374	0.000856856	0.00299239	BC048679
8.4156	4.58314	1.14302	4.00968	6.08002e-05	0.000258459	Adamts16		6.29482	-3.13235	0.9406	-3.33016	0.000867967	0.00302646	Gpr55
44.6926	1.1807	0.294633	4.00736	6.14e-05	0.000260796	Slc2a4rg-ps		15.4079	-1.65724	0.500279	-3.31263	0.000924234	0.00320977	Has2
22.281	1.7237	0.431023	3.99911	6.35824e-05	0.000269553	Pcdh18		5.80253	-3.46123	1.04641	-3.30773	0.000940554	0.00326066	Cdcp1
9.91933	2.88658	0.72418	3.98599	6.71986e-05	0.00028419	Wdr78		13.7137	-1.69322	0.512448	-3.30418	0.000952546	0.00329784	Barx2
20.0695	1.70563	0.428679	3.97881	6.92617e-05	0.000291998	Nrip3		31.5995	-1.06651	0.323023	-3.30164	0.000961216	0.00332491	Mafa
47.9746	1.03439	0.260217	3.97512	7.03441e-05	0.000296051	Zc2hc1a		15.2904	-1.80127	0.545679	-3.30097	0.000963509	0.00333137	Kcnn3
8.27468	4.5447	1.14384	3.9732	7.09128e-05	0.000298043	Slc30a10		13.7696	-1.69755	0.515506	-3.29298	0.000991326	0.00341938	Tekt1
45.6636	1.09434	0.275558	3.97135	7.14668e-05	0.000299888	Ccm2l		35.2782	-1.02138	0.310483	-3.28964	0.00100315	0.00345543	Slc36a4
34.7605	1.29632	0.326853	3.96607	7.30661e-05	0.00030627	Mterf2		9.57965	-2.13093	0.648405	-3.28642	0.00101468	0.00349208	Fosb
11.2561	2.66216	0.671824	3.96258	7.41444e-05	0.000310707	Slitrk6		35.627	-1.03844	0.316321	-3.28287	0.00102757	0.00353333	Cpm
16.9975	1.92083	0.486128	3.95128	7.77359e-05	0.00032506	Ndnf		15.3258	-1.64031	0.502221	-3.26612	0.00109032	0.00372046	Dusp5
4.2042	5.49134	1.39168	3.94584	7.95206e-05	0.000332168	Hbq1a		27.8225	-1.12538	0.344586	-3.2659	0.00109116	0.00372171	Pgf
25.9038	1.44774	0.367136	3.94332	8.03605e-05	0.000335497	Acot11		7.64255	-2.52685	0.773806	-3.26548	0.00109277	0.00372557	Mc2r
24.5922	1.5924	0.40416	3.94003	8.14716e-05	0.000339592	Tmem45a		10.4984	-1.99733	0.612173	-3.26268	0.00110362	0.00375929	Oas1g
32.0701	1.31762	0.334785	3.93573	8.29445e-05	0.000345486	Poli		7.64517	-2.51835	0.773422	-3.25612	0.00112947	0.00383814	Arxes1
24.9106	1.47097	0.374065	3.93239	8.41053e-05	0.000349823	Reps2		27.013	-1.14336	0.351871	-3.24936	0.00115663	0.00391936	Adora2a
19.2482	1.76359	0.449699	3.92171	8.79216e-05	0.000364726	Ankrd13d		36.6766	-1.01448	0.313065	-3.24047	0.00119332	0.00403581	Ccdc136
44.8386	1.09783	0.280125	3.91908	8.88888e-05	0.00036825	Gin1		11.4837	-1.89142	0.584545	-3.23572	0.00121338	0.00409568	Pydc4
22.7199	1.68132	0.429236	3.91701	8.96557e-05	0.000371231	Sfrp2		28.6593	-1.14395	0.353579	-3.23535	0.00121493	0.00409913	Txnrd3
32.0325	1.28252	0.327787	3.91267	9.12829e-05	0.000377568	BC017158		23.5601	-1.24994	0.387713	-3.22387	0.00126469	0.00425327	Fam19a5
40.6419	1.15962	0.296624	3.90941	9.25219e-05	0.000382188	Rab11fip1		23.2935	-1.27567	0.395743	-3.22349	0.0012664	0.00425811	Fam132b
35.8668	1.21609	0.31177	3.90061	9.59526e-05	0.000395523	Chek1		14.5992	-1.62959	0.505652	-3.22275	0.00126965	0.0042681	Cxcl10
46.7196	1.04359	0.268265	3.89014	0.000100186	0.000411238	Prss57		21.3616	-1.29937	0.40367	-3.2189	0.00128681	0.00431736	Timd4
44.6469	1.05156	0.271364	3.8751	0.000106583	0.000435097	Cd80		7.38868	-2.46379	0.770026	-3.19962	0.00137609	0.00459431	Stra6
27.0224	1.3976	0.360774	3.8739	0.000107107	0.000436895	Ppm1e		20.5832	-1.40237	0.439197	-3.19303	0.0014079	0.00469052	Slfn10-ps
43.5222	1.10899	0.286659	3.86869	0.000109421	0.000445404	Dsel		18.548	-1.36547	0.428783	-3.18451	0.00144998	0.00482145	Foxc2
8.95144	2.97117	0.768792	3.86473	0.000111213	0.000452109	D630003M21Rik		17.1903	-1.48487	0.467162	-3.17849	0.00148045	0.00491544	Rnf180
19.0914	1.74575	0.452948	3.8542	0.00011611	0.000470671	Fbxo48		6.834	-2.59575	0.8174	-3.17562	0.00149519	0.00495595	Serpind1
30.4152	1.30769	0.339727	3.84924	0.000118486	0.000479309	Kantr		24.4744	-1.19317	0.376346	-3.1704	0.0015223	0.00503941	Hoxa5
53.4558	1.01182	0.262933	3.84821	0.000118985	0.000481077	Cklf		16.0383	-1.4894	0.471322	-3.16005	0.00157743	0.00520429	Gm5431
19.482	1.70474	0.443491	3.84392	0.000121084	0.000489312	Atp7b		5.00682	-3.85868	1.22253	-3.15631	0.00159777	0.00526473	Ces2c
46.7556	1.03972	0.270984	3.83683	0.000124631	0.000502477	Tubd1		9.76232	-2.0072	0.637096	-3.15054	0.00162967	0.00535517	Il20ra
48.9939	1.01024	0.263924	3.82777	0.000129308	0.00052026	Arhgef10		10.5763	-3.93919	1.25055	-3.14997	0.00163289	0.00536236	Flrt1
40.0401	1.13503	0.297172	3.81944	0.000133755	0.000536783	Glis2		7.96819	-2.35703	0.748667	-3.1483	0.00164225	0.00538724	Lamb3
31.0461	1.25565	0.328753	3.81943	0.000133758	0.000536783	Pla2g5		18.5075	-1.4227	0.453871	-3.13458	0.001721	0.00561163	2018-03-01
21.5673	1.7021	0.445841	3.81773	0.000134687	0.000540097	Cntnap1		7.69264	-2.30736	0.740715	-3.11504	0.0018392	0.00596666	Fam83a
20.1908	1.62841	0.427164	3.81213	0.000137773	0.000551478	Fut7		14.7039	-1.55918	0.501581	-3.10852	0.00188026	0.00608525	Sidt1
41.6678	1.08781	0.285511	3.81005	0.000138937	0.000555711	Zfp60		34.9555	-1.0246	0.330515	-3.10002	0.00193505	0.00624578	Phf11d
8.44675	3.17673	0.834541	3.80656	0.000140916	0.000562763	9830132P13Rik		9.74501	-2.01242	0.649498	-3.09843	0.00194552	0.00627567	Cttnbp2
24.3223	1.51134	0.397213	3.80487	0.000141881	0.00056633	Chodl		25.7815	-1.12281	0.363144	-3.0919	0.00198877	0.00639935	Aldh1a2
40.7729	1.08542	0.285844	3.79723	0.000146321	0.000582711	Cep78		16.3326	-1.45266	0.470286	-3.08888	0.0020091	0.00646078	Tshr
13.255	2.06907	0.547035	3.78234	0.000155364	0.000616213	Kctd21		23.2594	-1.1822	0.383432	-3.08321	0.00204783	0.00657181	Cd40
9.80716	2.62622	0.696062	3.77297	0.000161318	0.000638051	Lincred1		4.75008	-3.76962	1.2241	-3.07949	0.00207354	0.0066482	Kcnk10
6.00964	5.00057	1.32648	3.76979	0.000163383	0.000645891	Icam5		6.06533	-2.69874	0.879139	-3.06976	0.00214234	0.00684558	Ch25h
7.43378	4.40597	1.16897	3.76912	0.000163827	0.000647317	Gm17455		25.1357	-1.11906	0.364581	-3.06943	0.00214469	0.0068517	Prr7
12.256	2.19102	0.582335	3.76248	0.000168239	0.000663411	Nrn1		24.8074	-1.12732	0.367758	-3.06538	0.00217397	0.00693816	Pcdh1
32.762	1.22922	0.328258	3.74469	0.000180616	0.000709174	Hs1bp3		27.0564	-1.06587	0.350043	-3.04498	0.00232695	0.00737372	Kazn
33.9056	1.24499	0.333243	3.73599	0.000186978	0.000732683	Syngap1		32.7559	-1.01789	0.33486	-3.03973	0.0023679	0.00748981	Dnah2
7.14957	4.33083	1.1604	3.7322	0.000189817	0.000743432	Rag1		3.54642	-4.28061	1.41196	-3.03168	0.00243198	0.00766769	Fgg
21.8743	1.50061	0.403263	3.72118	0.000198295	0.00077431	Eno2		4.54052	-3.70493	1.22921	-3.01407	0.00257771	0.00808799	2010003K11Rik
12.8234	2.28923	0.616593	3.71271	0.000205049	0.00079946	6030468B19Rik		7.52252	-2.26826	0.756704	-2.99755	0.00272157	0.00849676	Slc13a3
35.6058	1.16213	0.313255	3.70985	0.000207381	0.000807371	Abcb9		23.5549	-1.15197	0.384901	-2.9929	0.00276337	0.00861349	Slc22a3
8.82781	2.93166	0.792022	3.70149	0.000214337	0.000832585	Prrx2		30.617	-1.03931	0.348092	-2.98574	0.00282895	0.00880035	Fndc4
8.9619	2.71301	0.733666	3.69788	0.000217409	0.000843682	Hist3h2ba		15.2411	-1.46431	0.490472	-2.98552	0.00283096	0.00880313	1110046J04Rik
29.0422	1.28256	0.347012	3.69601	0.000219019	0.000849716	2810006K23Rik		2.40528	-4.74557	1.59228	-2.98037	0.00287902	0.00893657	Serpina3k
12.0918	2.16229	0.585139	3.69535	0.000219585	0.000851701	Zcwpw1		4.87617	-3.17509	1.0665	-2.97712	0.00290968	0.00901919	Cxcl3
40.0448	1.10904	0.300387	3.69206	0.000222449	0.000862381	AW011738		22.2196	-1.23485	0.416497	-2.96484	0.00302839	0.0093372	Cd6
20.4561	1.5381	0.416621	3.69185	0.000222631	0.000862876	Trim46		11.1352	-1.72382	0.583087	-2.95637	0.00311286	0.00956933	Ccl2
45.2076	1.00036	0.271066	3.69046	0.000223849	0.000867379	Sox18
45.7522	1.01788	0.276036	3.68748	0.000226486	0.00087651	9030025P20Rik
10.4713	2.36039	0.643493	3.66808	0.000244376	0.000942483	P2rx3
8.58137	2.92733	0.798549	3.66581	0.000246553	0.000950172	Rbm44
26.8866	1.2955	0.354584	3.65358	0.000258611	0.000993462	Abat
29.566	1.27004	0.347912	3.65048	0.000261756	0.00100431	Rnase6
5.50287	4.87522	1.33622	3.6485	0.000263774	0.00101056	Adamts18
21.3014	1.48938	0.413154	3.6049	0.000312275	0.00118707	Neu3
21.8464	1.50162	0.417025	3.6008	0.000317236	0.0012033	Dlx5
26.3481	1.35183	0.375952	3.59576	0.000323442	0.00122564	Ccne2
5.35115	4.83038	1.34407	3.59383	0.000325848	0.00123357	Gm16938
13.4642	1.96929	0.54916	3.58601	0.000335779	0.00126963	Gm16712
36.3673	1.1031	0.307628	3.58581	0.000336034	0.00127028	Six4
17.724	1.66536	0.46476	3.58328	0.000339313	0.00128081	Tmie
19.6131	1.59544	0.447004	3.56918	0.0003581	0.00134783	Mogat2
21.147	1.47619	0.413895	3.56659	0.000361654	0.00136055	Nek3
25.885	1.31272	0.36855	3.56185	0.000368256	0.00138207	Gm4841
23.5322	1.37371	0.386261	3.55643	0.000375922	0.00140813	Kcnj10
10.206	2.35917	0.664775	3.54883	0.000386953	0.00144668	Megf6
14.4145	1.79493	0.506545	3.54348	0.000394877	0.00147313	Capn6
44.607	1.02869	0.290392	3.54242	0.000396473	0.00147761	Actc1
40.572	1.04249	0.294348	3.54168	0.000397589	0.0014808	Fam64a
28.1786	1.22776	0.347347	3.53466	0.000408298	0.00151705	Foxd4
37.6516	1.06058	0.300951	3.5241	0.000424929	0.00157361	Enox2
30.227	1.20026	0.341114	3.51866	0.000433733	0.00160431	1700047M11Rik
39.1306	1.02774	0.292235	3.51683	0.000436739	0.0016139	2018-09-04
18.0151	1.55668	0.443257	3.51192	0.00044489	0.00164169	Fcer1a
27.2322	1.27743	0.363809	3.51127	0.000445975	0.00164492	Hmgcs2
9.9639	2.28663	0.65192	3.50754	0.000452271	0.00166539	Ifit1bl2
26.252	1.29052	0.367908	3.50773	0.000451952	0.00166539	Kbtbd3
21.6948	1.43313	0.408574	3.50764	0.000452106	0.00166539	Rec8
14.0854	1.84648	0.527215	3.50232	0.000461221	0.00169635	Car9
12.8763	1.92172	0.548727	3.50214	0.000461545	0.00169715	Zfp712
6.32342	4.14532	1.18425	3.50037	0.00046461	0.00170734	Krt86
25.3941	1.27409	0.364326	3.49711	0.000470327	0.0017266	Ptpro
29.0636	1.20125	0.344139	3.49061	0.000481916	0.00176623	Cdkl1
38.7185	1.07691	0.308749	3.488	0.000486651	0.00178234	Chtf18
9.11881	2.52532	0.724293	3.4866	0.000489199	0.00178957	Mum1l1
8.61875	2.66391	0.76499	3.48228	0.00049716	0.00181699	Fam161b
15.5056	1.75869	0.505378	3.47995	0.000501515	0.00183077	Piezo2
42.1589	1.00616	0.289652	3.47367	0.000513387	0.00187149	Cenpn
3.07565	5.04001	1.45139	3.47255	0.000515543	0.00187847	Klhl14
6.34218	3.52168	1.01453	3.47122	0.000518091	0.00188644	Cd300c
21.0765	1.42615	0.411897	3.46239	0.000535409	0.00194361	Gm12942
18.5753	1.56889	0.453276	3.46122	0.000537734	0.00194979	Plxdc1
15.2976	1.74673	0.506864	3.44615	0.000568635	0.00205231	D630045J12Rik
31.9434	1.1628	0.337483	3.44551	0.000569988	0.00205672	Fancl
11.4636	2.06741	0.600738	3.44146	0.000578591	0.00208488	1110019D14Rik
24.9008	1.32985	0.388101	3.42655	0.000611302	0.00219465	Cenpp
7.1747	2.90175	0.850484	3.41189	0.000645153	0.00230929	Foxd1
13.0804	1.82495	0.535079	3.41063	0.000648141	0.00231945	Ccdc74a
20.7394	1.4802	0.434345	3.4079	0.000654652	0.00234007	Arl5c
34.7448	1.05392	0.309378	3.40657	0.000657852	0.00235097	Mettl8
8.67581	2.42261	0.717117	3.37826	0.000729451	0.00258733	Matn1
12.5453	1.87469	0.555196	3.37663	0.00073381	0.00260102	Ephb3
28.9242	1.15079	0.341349	3.3713	0.000748138	0.00264881	Exo1
8.82371	2.46036	0.730588	3.36764	0.000758136	0.00267693	Pdia2
15.9231	1.61951	0.480953	3.36729	0.000759103	0.00267853	Fign
34.9731	1.05896	0.315289	3.35871	0.00078306	0.00275747	Treml4
33.7256	1.09205	0.32521	3.35798	0.000785156	0.0027636	Nlrp3
36.3612	1.03044	0.306994	3.35654	0.000789243	0.00277549	Hexdc
32.8149	1.05865	0.316509	3.34476	0.000823534	0.0028844	Eri2
17.5054	1.50864	0.451074	3.34456	0.000824133	0.00288574	Tex15
6.02203	3.43093	1.02699	3.34076	0.000835497	0.00292237	Slc7a4
7.48023	2.68184	0.803363	3.33827	0.000843026	0.00294739	Prss35
26.8032	1.21793	0.365617	3.33118	0.000864798	0.00301743	Arg2
31.0461	1.0765	0.323724	3.32537	0.000883004	0.00307547	Steap2
34.9897	1.02783	0.309604	3.31981	0.000900802	0.00313466	Rftn2
30.8962	1.13524	0.343287	3.30698	0.000943068	0.00326865	Chst13
7.34835	2.63189	0.796917	3.30259	0.000957972	0.00331589	Scml2
5.53084	3.92924	1.19179	3.29692	0.000977505	0.00337678	Cd209f
21.3109	1.32063	0.400654	3.29618	0.000980108	0.00338427	Tacstd2
25.71	1.21085	0.368043	3.28997	0.00100198	0.00345235	Ccsap
25.7075	1.21042	0.368078	3.28848	0.00100729	0.00346819	Fcmr
15.353	1.73274	0.528403	3.27921	0.00104099	0.00357007	Gdpd3
31.1041	1.0716	0.327079	3.27628	0.00105185	0.00360333	3110052M02Rik
11.3985	1.94694	0.59425	3.27629	0.0010518	0.00360333	Ssc4d
18.4264	1.44691	0.442502	3.26984	0.00107609	0.00367753	Tmem218
6.31862	3.08227	0.942908	3.2689	0.00107967	0.00368816	Ttc39a
39.0984	1.03546	0.316966	3.26677	0.00108782	0.00371355	Nicn1
36.1982	1.00586	0.309219	3.25291	0.00114228	0.00387579	Slc27a3
15.5568	1.58561	0.48768	3.25134	0.00114863	0.00389562	Tmem44
7.85902	2.47916	0.762696	3.25053	0.00115191	0.00390507	Mmp16
7.32107	2.63909	0.812345	3.24874	0.00115919	0.00392633	5830428M24Rik
14.6201	1.71178	0.528324	3.24002	0.0011952	0.00404129	Sdsl
8.79934	2.26649	0.699566	3.23985	0.00119592	0.00404285	Ccdc138
5.67927	3.35802	1.03661	3.23941	0.00119775	0.0040473	Gm19434
6.68495	2.78354	0.859338	3.23917	0.0011988	0.00404996	Cybrd1
7.3173	2.64773	0.818331	3.23552	0.0012142	0.00409756	Rhbdl2
18.9227	1.40149	0.433981	3.22937	0.00124062	0.0041786	Nanos1
16.5534	1.53571	0.476336	3.22402	0.00126406	0.00425207	Gm9733
20.2268	1.37656	0.427687	3.21861	0.00128814	0.00432006	Hoxc6
9.80778	2.0892	0.650049	3.21391	0.00130941	0.00439046	Gm9895
9.52328	2.18121	0.679396	3.21052	0.00132497	0.00443597	Spon2
13.8909	1.64033	0.511074	3.20957	0.00132933	0.00444769	Cntd1
25.714	1.21337	0.378565	3.20519	0.00134976	0.00451314	Ankrd24
9.64364	2.05854	0.644591	3.19355	0.00140533	0.00468293	Gpr176
27.6812	1.11085	0.349468	3.17868	0.00147945	0.00491318	Mast1
15.9745	1.57256	0.494924	3.17738	0.0014861	0.00493002	Mfsd9
19.4004	1.35438	0.428556	3.16034	0.00157586	0.00520021	Gpr34
17.9003	1.39801	0.442923	3.15632	0.00159773	0.00526473	Ttc30b
15.1808	1.62714	0.515812	3.15453	0.00160758	0.00529394	Ccdc17
11.4856	1.80391	0.572382	3.15158	0.00162391	0.00534072	Fbxo24
16.1007	1.47796	0.470294	3.14264	0.00167434	0.00547548	Cacna1i
8.46656	2.20217	0.703361	3.13093	0.00174256	0.00567722	Ptchd1
13.2749	1.73587	0.554518	3.13041	0.0017456	0.00568592	Zfp449
6.34576	2.70598	0.864834	3.1289	0.00175459	0.00571165	Dntt
23.5316	1.24281	0.397644	3.12544	0.00177539	0.00577335	Syn3
15.6265	1.49197	0.480323	3.10618	0.00189518	0.00612847	Msh5
29.3362	1.03952	0.334708	3.10576	0.00189791	0.00613602	Zfp661
29.1645	1.06512	0.343212	3.10337	0.0019133	0.00618194	Zmat1
8.02345	2.28534	0.73803	3.09654	0.0019579	0.00631171	Cyp2u1
21.0148	1.28722	0.415834	3.09552	0.00196469	0.00633099	Stag3
6.35776	2.69483	0.870638	3.09524	0.00196652	0.00633558	D430019H16Rik
18.0622	1.48609	0.480955	3.08988	0.00200236	0.00644042	2810002D19Rik
11.8797	1.77843	0.576257	3.08618	0.00202745	0.00651174	Slc26a1
8.91743	2.12558	0.690722	3.07733	0.00208864	0.00668905	Kcnk12
7.95925	2.29874	0.747955	3.07337	0.00211654	0.00677008	Ccdc114
29.6436	1.03949	0.339933	3.05792	0.00222875	0.00708929	Faap24
3.73864	4.28892	1.40467	3.05334	0.00226312	0.00718747	Tac2
18.5088	1.40926	0.462025	3.05017	0.00228709	0.00725915	Dok4
7.18043	2.3373	0.766709	3.04848	0.00229999	0.00729864	Cxcr1
6.86348	2.51802	0.826852	3.04531	0.0023244	0.00736713	Nhlrc4
29.4619	1.03043	0.33866	3.04266	0.00234499	0.00742634	Fbxl2
12.1337	1.67765	0.552644	3.03568	0.00239991	0.00758185	Ccdc150
16.658	1.41634	0.466915	3.0334	0.00241817	0.00763337	Gm3604
10.0322	1.94746	0.642315	3.03194	0.00242988	0.00766261	Hs3st5
12.9342	1.59336	0.525878	3.0299	0.00244634	0.00770985	Moxd1
6.17555	2.66157	0.878509	3.02964	0.00244843	0.00771487	4930578C19Rik
18.2834	1.33101	0.439488	3.02856	0.00245722	0.00773788	Foxd2os
24.2404	1.1342	0.374599	3.02778	0.00246361	0.00775332	Tfb1m
3.73501	4.28782	1.41666	3.02671	0.0024723	0.00777754	Mmel1
14.1387	1.56085	0.517027	3.0189	0.0025369	0.00796955	Ndn
24.6256	1.15556	0.382837	3.01841	0.00254107	0.00798104	Pask
10.1199	1.85897	0.616338	3.01616	0.00255998	0.00803559	Olfml1
19.851	1.23444	0.409495	3.01454	0.00257366	0.00807692	Tnfsf13b
19.8386	1.2342	0.409588	3.01328	0.0025844	0.00810573	Psmc3ip
31.2429	1.03573	0.344142	3.00962	0.00261578	0.00819102	Sbsn
12.9415	1.59749	0.53156	3.00528	0.00265341	0.00829222	Pkp1
9.59739	1.92006	0.639672	3.00164	0.00268533	0.00838865	Ptn
2.26779	4.60014	1.53467	2.99748	0.00272224	0.00849715	5830416I19Rik
11.826	1.79672	0.601054	2.98928	0.0027964	0.00871123	Zfp94
3.57527	4.2242	1.41366	2.98813	0.00280694	0.00873712	Olfr810
8.84028	2.06132	0.690119	2.98691	0.00281813	0.00877021	B4galnt3
23.8896	1.12895	0.378209	2.98499	0.00283586	0.00881622	Rgl3
2.26678	4.59967	1.54167	2.98356	0.00284915	0.00885262	4930544D05Rik
10.9836	1.72683	0.579891	2.97786	0.00290272	0.00900121	Dact3
9.17198	1.96336	0.661208	2.96935	0.00298435	0.00922322	Sult5a1
10.5691	1.81151	0.610231	2.96856	0.00299198	0.00924317	Ttc26
20.0303	1.25294	0.422156	2.96795	0.00299797	0.00925982	Ggnbp2os
6.51761	2.43704	0.821746	2.96568	0.00302011	0.00931656	Tspyl5
22.0737	1.21013	0.408313	2.96372	0.0030394	0.0093693	Acad10
21.1459	1.24941	0.42222	2.95914	0.00308496	0.00949476	Pla2g4c
11.458	1.68852	0.570854	2.95789	0.00309749	0.00952769	Ppp1r42
8.20924	2.11501	0.715474	2.9561	0.00311561	0.00957589	AU022793
17.7542	1.30823	0.443515	2.9497	0.00318088	0.00975136	Hjurp
18.6286	1.32693	0.449996	2.94876	0.00319052	0.00977729	Zfp420

## Sheet: ACLT-FOXD1 vs. ACLT-Luc
DEG: log2FoldChange >1 or log2FoldChange < -1, padj < 0.01
Up-regulated in ACLT-FOXD1								Down-regulated in ACLT-FOXD1
baseMean	log2FoldChange	lfcSE	stat	pvalue	padj	gene		baseMean	log2FoldChange	lfcSE	stat	pvalue	padj	gene
2540.13	-2.18243	0.0438637	-49.7549	0	0	Alas2		7156.79	1.24635	0.0292823	42.5634	0	0	Car3
2664.01	-2.75861	0.0483967	-56.9999	0	0	Car2		1658.69	2.55403	0.0536982	47.5627	0	0	Cxcl14
2307.91	-2.52596	0.0503588	-50.1592	0	0	Col3a1		6334.08	1.41085	0.0279603	50.459	0	0	Des
5384.56	-1.39104	0.0365464	-38.0624	0	0	Fn1		4028.08	1.50642	0.0361834	41.6329	0	0	Fabp4
1180.39	-2.54742	0.0667045	-38.1897	0	0	Hmbs		2585.42	2.48603	0.0447371	55.5697	0	0	Fam134b
2876.06	-1.75902	0.042673	-41.221	0	0	Mki67		1799.2	2.68629	0.0563781	47.6478	0	0	Fgl2
2202.79	-2.37681	0.0510785	-46.5325	0	0	Slc25a37		8302.77	3.19907	0.0594709	53.7923	0	0	Flnc
3252.16	-2.72184	0.0424887	-64.0603	0	0	Slc4a1		1767.25	1.89322	0.049819	38.002	0	0	Got1
1537.83	-2.75336	0.0595609	-46.2276	0	0	Tmcc2		980.924	3.60985	0.0824153	43.8007	0	0	Hhatl
1523.19	-2.4601	0.0595338	-41.3228	0	0	Xpo7		3295.34	2.93831	0.0434216	67.6694	0	0	Hk2
1501.69	-1.94299	0.0553767	-35.0868	1.07153e-269	3.09341e-267	Bpgm		1451.89	2.2987	0.0554448	41.4593	0	0	Ifrd1
1329.72	-2.02327	0.0582816	-34.7155	4.6059e-264	1.28303e-261	Lum		2147	4.32406	0.0658152	65.7001	0	0	Klhl40
737.291	-3.26341	0.0941166	-34.6741	1.93458e-263	5.29609e-261	Spta1		3511.21	1.77335	0.0380651	46.5872	0	0	Lpl
6083.3	-1.18255	0.0341169	-34.6617	2.97852e-263	8.01575e-261	Lyz2		3741.48	2.01692	0.0354997	56.8151	0	0	Mmp13
738.294	-2.88486	0.0879078	-32.8169	3.38392e-236	7.06973e-234	Ermap		2492.62	3.55112	0.0529866	67.0192	0	0	Mt1
622.934	-3.44388	0.10655	-32.3217	3.47013e-229	6.63841e-227	Trim10		3490.41	3.56962	0.0819133	43.578	0	0	Mt2
642.604	-3.22835	0.100341	-32.1738	4.10602e-227	7.76135e-225	Hemgn		4820.65	1.72009	0.0332096	51.7949	0	0	Nrap
2438.02	-1.30534	0.0425847	-30.6528	2.42216e-206	4.27323e-204	Gpx1		6684.76	1.12814	0.0283901	39.7371	0	0	Obscn
3929.49	-1.02079	0.0341759	-29.8688	5.00205e-196	8.36027e-194	Ltf		1086.84	4.17531	0.0869194	48.0365	0	0	Ppargc1a
531.024	-3.03517	0.10534	-28.8132	1.46604e-182	2.13557e-180	Kel		1191.22	2.37533	0.0626286	37.9272	0	0	Rcan1
466.781	-4.2633	0.148245	-28.7584	7.11154e-182	1.02652e-179	Epb4.2		3690.2	1.92005	0.0388022	49.483	0	0	Scd1
655.476	-2.31321	0.0842304	-27.4628	4.88222e-166	6.51428e-164	Snca		891.341	2.95456	0.076997	38.3725	0	0	Sdc4
604.831	-2.48272	0.0909384	-27.3012	4.10804e-164	5.43562e-162	Aspn		1340.23	3.04582	0.0633626	48.0696	0	0	Serpina3n
1630.85	-1.43107	0.0525187	-27.2488	1.71732e-163	2.23504e-161	Tfrc		1136.44	2.82133	0.0676876	41.6816	0	0	Slc39a14
1651.34	-1.31337	0.049424	-26.5734	1.37715e-155	1.66919e-153	Mmp8		11836.3	1.11722	0.0229031	48.7802	0	0	Spp1
669.659	-2.19863	0.0856361	-25.6741	2.27496e-145	2.56184e-143	Ube2c		1112.89	2.84391	0.0683931	41.5818	0	0	Srxn1
1325.54	-1.42851	0.0560823	-25.4716	4.06666e-143	4.51541e-141	Mkrn1		3371.6	2.0713	0.0375278	55.1936	0	0	Trim63
1383.16	-1.43457	0.0566636	-25.3174	2.05736e-141	2.23745e-139	Prdx2		2859.54	4.48387	0.0593447	75.5564	0	0	Xirp1
677.028	-2.04184	0.0811546	-25.1598	1.10264e-139	1.191e-137	Pigq		695.708	3.50157	0.093833	37.317	8.6938e-305	3.36683e-302	Ankrd1
412.283	-2.80723	0.114419	-24.5347	6.29556e-133	6.32664e-131	Apol11b		2656.94	1.46134	0.0391712	37.3065	1.28875e-304	4.8721e-302	Actn2
558.514	-2.18073	0.0889366	-24.52	9.03996e-133	9.02745e-131	Ctse		906.283	2.75583	0.0742509	37.1151	1.60165e-301	5.91417e-299	Klhl30
486.187	-2.33982	0.0985783	-23.7357	1.54433e-124	1.44241e-122	Cdr2		741.045	3.149	0.0860598	36.5909	3.99571e-293	1.44191e-290	Il1rn
506.624	-2.37819	0.100917	-23.5659	8.63502e-123	8.01794e-121	Rhag		6652.97	1.09564	0.0299804	36.5451	2.13589e-292	7.53636e-290	Ryr1
792.267	-1.70859	0.0728385	-23.4572	1.11533e-121	1.02365e-119	Ranbp10		733.208	3.11447	0.0852621	36.5282	3.95184e-292	1.36407e-289	Pde4b
330.068	-3.62092	0.154819	-23.3882	5.64102e-121	5.0891e-119	Nxpe2		1717.41	1.83507	0.0503736	36.4292	1.47131e-290	4.97052e-288	Mrc1
341.821	-3.08847	0.132695	-23.275	7.93746e-120	7.08039e-118	Rhd		758.082	5.79874	0.161427	35.9217	1.3994e-282	4.53464e-280	Nr4a3
692.721	-2.01019	0.0865024	-23.2385	1.85971e-119	1.64964e-117	Ube2l6		1275.56	2.01961	0.0569421	35.4678	1.54302e-275	4.80393e-273	Tgm2
1853.75	-1.04101	0.0449048	-23.1826	6.82839e-119	5.99012e-117	Metap2		1173.71	2.17474	0.0613897	35.4252	6.99808e-275	2.13684e-272	Ankrd2
328.078	-3.26342	0.142061	-22.972	8.89009e-117	7.46862e-115	Dmtn		1877.12	1.62147	0.0458358	35.3757	4.03969e-274	1.21023e-271	Sorbs1
1638.46	-1.13456	0.0494323	-22.9519	1.41033e-116	1.17859e-114	Epb4.1		730.709	3.10542	0.087823	35.36	7.04336e-274	2.07101e-271	Alpk2
573.848	-1.95957	0.0857493	-22.8524	1.38479e-115	1.15119e-113	Cpox		1474.33	2.05364	0.059153	34.7174	4.30525e-264	1.22069e-261	Pde4d
1958.39	-1.03537	0.045793	-22.6097	3.47842e-113	2.86168e-111	Hmgb2		3603.41	1.20375	0.0353148	34.0863	1.17859e-254	3.06782e-252	Plin4
454.744	-2.13069	0.100453	-21.2108	7.5913e-100	5.47447e-98	Blvrb		1518.4	1.7614	0.0518273	33.986	3.59021e-253	9.19442e-251	Stat3
745.44	-1.52582	0.0731895	-20.8475	1.60749e-96	1.11457e-94	Postn		1830.64	1.6074	0.0473723	33.9312	2.3133e-252	5.83025e-250	Cdkn1a
541.381	-1.82314	0.0875924	-20.814	3.23515e-96	2.23338e-94	Abcb10		945.082	2.34352	0.0690882	33.9207	3.30264e-252	8.19365e-250	Cyp1b1
664.492	-1.61913	0.0780498	-20.7448	1.36495e-95	9.26183e-94	Gm15800		548.261	4.63113	0.137119	33.7745	4.66834e-250	1.12309e-247	Agt
1228.18	-1.24366	0.0601347	-20.6812	5.11033e-95	3.45284e-93	Retnlg		1401.85	1.7711	0.0528528	33.51	3.44738e-246	8.16977e-244	Hspb8
418.847	-2.05942	0.100397	-20.5128	1.65455e-93	1.09008e-91	Tal1		784.088	2.73611	0.0816894	33.4941	5.88371e-246	1.37385e-243	Igfbp3
475.782	-2.00156	0.0976595	-20.4952	2.37397e-93	1.5576e-91	Lmo2		1613.58	1.7097	0.0514774	33.2126	7.07646e-242	1.62841e-239	Trf
1161.74	-1.18834	0.0582897	-20.3867	2.19386e-92	1.4218e-90	Top2a		2959.08	1.2599	0.0379498	33.1992	1.10731e-241	2.47632e-239	Mylk2
308.553	-2.57417	0.126309	-20.3799	2.5239e-92	1.62905e-90	Trim59		625.029	2.94077	0.0892594	32.9464	4.76975e-238	1.05186e-235	Cnksr1
228.44	-3.86269	0.191791	-20.1401	3.28642e-90	2.06252e-88	Slfn14		1365.39	1.87926	0.0571172	32.9018	2.07201e-237	4.50676e-235	Jmjd1c
656.273	-1.57663	0.0791585	-19.9174	2.87609e-88	1.7564e-86	Csf3r		664.499	2.83616	0.086271	32.875	5.01048e-237	1.06075e-234	Ankrd33b
1402.76	-1.07573	0.0543851	-19.7798	4.44098e-87	2.68113e-85	Fech		2387.7	1.34981	0.0410583	32.8753	4.94974e-237	1.06075e-234	Mknk2
311.279	-2.49748	0.126643	-19.7206	1.43525e-86	8.59958e-85	Slc43a1		2243.26	1.54509	0.0472995	32.6662	4.72179e-234	9.7367e-232	Igfbp5
960.44	-1.21981	0.0622522	-19.5946	1.71793e-85	1.01781e-83	Mxd1		683.374	2.73198	0.0837439	32.623	1.93388e-233	3.93669e-231	Slc25a25
227.785	-3.29224	0.169541	-19.4185	5.38072e-84	3.14099e-82	Add2		1090.83	1.99298	0.0613832	32.4679	3.02682e-231	6.08352e-229	Ptpn3
1236.12	-1.07452	0.0554288	-19.3856	1.02156e-83	5.91985e-82	Ncoa4		1870.8	1.501	0.0462811	32.4322	9.66586e-231	1.91843e-228	Fabp3
1318.01	-1.0089	0.0522512	-19.3086	4.54516e-83	2.59597e-81	Ncf1		4563.01	1.07483	0.0332036	32.3709	7.05011e-230	1.382e-227	Atp1a2
451.1	-1.90137	0.0990184	-19.2022	3.54532e-82	1.97518e-80	Dhrs11		1329.62	1.78998	0.0553657	32.3301	2.63825e-229	5.10855e-227	Col4a1
1098.83	-3.05578	0.162693	-18.7825	1.05009e-78	5.63289e-77	Gypa		1273.68	1.80584	0.0578712	31.2044	9.28575e-214	1.71441e-211	Txnrd1
417.049	-1.98099	0.106363	-18.6248	2.02364e-77	1.06749e-75	Ppox		3601.82	1.19041	0.0382561	31.1168	1.42566e-212	2.6019e-210	Hp
620.929	-1.44855	0.078809	-18.3805	1.88329e-75	9.70875e-74	E2f2		2566.59	1.24396	0.0401822	30.958	1.98572e-210	3.58287e-208	Sqstm1
193.532	-3.46972	0.190996	-18.1665	9.51454e-74	4.76567e-72	Ypel4		579.489	3.00334	0.0975074	30.8012	2.5275e-208	4.50918e-206	Adamts1
350.01	-2.03231	0.112022	-18.142	1.48402e-73	7.40982e-72	Lrrc30		1928.61	1.44079	0.0470139	30.6461	2.97492e-206	5.19074e-204	Hspb7
355.572	-1.96839	0.109887	-17.9128	9.37506e-72	4.56617e-70	Specc1		3318.79	1.13719	0.0375105	30.3165	6.93836e-202	1.19747e-199	Ddx3x
277.818	-2.37762	0.134652	-17.6575	8.91612e-70	4.27705e-68	Tspan33		979.517	2.04621	0.0675347	30.2986	1.1972e-201	2.04399e-199	Errfi1
180.33	-3.32369	0.189537	-17.5359	7.62542e-69	3.61422e-67	Cldn13		2089.01	1.2825	0.0429112	29.8874	2.87124e-196	4.84996e-194	Adck3
380.668	-1.80815	0.103158	-17.528	8.76669e-69	4.13049e-67	Cdc25b		703.193	2.28205	0.0767712	29.7254	3.61033e-194	5.97133e-192	Csrp3
958.504	-1.11023	0.063382	-17.5164	1.0735e-68	5.04291e-67	Smc4		736.97	2.29993	0.0774061	29.7126	5.28292e-194	8.64765e-192	Thbd
298.324	-2.15852	0.123517	-17.4754	2.20536e-68	1.03294e-66	Isg20		4835.78	1.07413	0.0363178	29.5759	3.05451e-192	4.89895e-190	Ahnak
205.263	-2.86127	0.165366	-17.3026	4.49607e-67	2.08739e-65	Fhdc1		1846.33	1.38383	0.0469193	29.4939	3.44332e-191	5.41317e-189	Lpin1
368.404	-1.89097	0.109924	-17.2025	2.54271e-66	1.16686e-64	Cenpf		2870.86	1.14344	0.0388593	29.4252	2.6145e-190	4.0699e-188	Tacc2
310.552	-2.03703	0.118416	-17.2023	2.5531e-66	1.16825e-64	Col2a1		578.919	2.65004	0.0902091	29.3766	1.09245e-189	1.68407e-187	Nr4a1
300.761	-2.11629	0.123073	-17.1955	2.87132e-66	1.30633e-64	Abca8a		598.152	2.51701	0.0863722	29.1414	1.07266e-186	1.63767e-184	Mustn1
788.523	-1.20156	0.0698824	-17.1941	2.94054e-66	1.334e-64	Tfdp2		3123.41	1.15926	0.0398023	29.1256	1.70366e-186	2.57626e-184	Dst
569.596	-1.41799	0.0826075	-17.1654	4.81865e-66	2.17359e-64	2018-03-08		1595.21	1.42615	0.0491345	29.0255	3.14006e-185	4.70357e-183	Cryab
878.541	-1.1417	0.0676605	-16.8739	7.00391e-64	3.08056e-62	Arrb1		501.571	2.82833	0.0977916	28.922	6.30796e-184	9.36054e-182	Tubb6
406.762	-1.67426	0.0996183	-16.8068	2.17643e-63	9.46777e-62	Nusap1		694.972	2.31676	0.0802492	28.8696	2.87864e-183	4.23213e-181	Steap4
548.93	-1.36845	0.0820893	-16.6703	2.15537e-62	9.15055e-61	Pde7a		596.928	2.46973	0.0860812	28.6907	4.97892e-181	7.1221e-179	Nfil3
403.019	-1.66219	0.100758	-16.4969	3.86388e-61	1.61025e-59	Ogn		733.246	2.15329	0.075055	28.6895	5.16036e-181	7.31574e-179	Sfrp4
313.195	-1.86136	0.113124	-16.4542	7.82993e-61	3.22919e-59	Asb1		1804.81	1.3211	0.0464843	28.4203	1.13412e-177	1.59359e-175	Slc38a2
797.074	-1.12326	0.0683807	-16.4266	1.23353e-60	5.06097e-59	2018-03-02		605.774	2.35503	0.0830532	28.3557	7.12462e-177	9.92323e-175	Myh7
311.257	-1.90405	0.11626	-16.3776	2.7657e-60	1.126e-58	Fam117a		372.671	3.74489	0.13333	28.0875	1.39391e-173	1.90797e-171	Angpt2
400.148	-1.62	0.100105	-16.183	6.6436e-59	2.62406e-57	Fzr1		1772.65	1.35091	0.048421	27.8992	2.72584e-171	3.69922e-169	Atp2a2
410.337	-1.57357	0.0974922	-16.1404	1.32635e-58	5.21282e-57	Nfe2		369.565	3.46565	0.126964	27.2963	4.69387e-164	6.15944e-162	Atf3
167.926	-2.95005	0.183116	-16.1103	2.16077e-58	8.47128e-57	Col10a1		673.845	2.08372	0.0766723	27.177	1.21641e-162	1.57026e-160	Sik1
163.181	-3.0738	0.191053	-16.0888	3.05761e-58	1.18701e-56	Pkhd1l1		608.43	2.21451	0.0822168	26.9351	8.53591e-160	1.09301e-157	Bag3
446.269	-1.48006	0.0920035	-16.087	3.14735e-58	1.21887e-56	Ccna2		875.752	1.81746	0.0676297	26.8737	4.45819e-159	5.66297e-157	Ccl9
274.956	-2.00075	0.125218	-15.9781	1.81507e-57	6.94449e-56	Ift140		2859.11	1.01073	0.0376132	26.8716	4.72302e-159	5.95176e-157	Ybx3
221.503	-2.32458	0.14646	-15.8718	9.94025e-57	3.76686e-55	Ces2g		563.791	2.29626	0.0861068	26.6676	1.11884e-156	1.37713e-154	Tiparp
185.886	-2.60086	0.16399	-15.8599	1.20127e-56	4.54138e-55	Klf1		489.54	2.72968	0.102688	26.5822	1.08919e-155	1.33032e-153	Pappa
233.34	-2.22038	0.141048	-15.742	7.79348e-56	2.89801e-54	Uros		904.621	1.72366	0.0654513	26.335	7.631e-153	9.11015e-151	Lepr
897.523	-1.02103	0.0649341	-15.724	1.03532e-55	3.84086e-54	Angptl7		1088.83	1.54736	0.0588873	26.2767	3.54157e-152	4.19649e-150	Asb5
662.248	-1.22638	0.0780169	-15.7194	1.1133e-55	4.12051e-54	Gtpbp2		497.234	2.48378	0.0950688	26.1262	1.83816e-150	2.16195e-148	Socs3
561.677	-1.28514	0.0821628	-15.6414	3.80324e-55	1.39787e-53	Carhsp1		341.455	3.36337	0.129493	25.9734	9.89082e-149	1.15475e-146	Adamts9
267.528	-1.93298	0.123827	-15.6103	6.19036e-55	2.26476e-53	Pi16		498.851	2.45921	0.0949801	25.8918	8.23303e-148	9.5419e-146	Il1r1
514.416	-1.42066	0.0914878	-15.5284	2.22901e-54	8.0989e-53	Ube2o		803.899	1.83804	0.0710879	25.8559	2.08829e-147	2.40274e-145	Hspb1
434.949	-1.42784	0.0933955	-15.2881	9.17584e-53	3.20206e-51	Urod		1207.91	1.43792	0.0558403	25.7506	3.17636e-146	3.62836e-144	Pnpla2
799.244	-1.02604	0.067289	-15.2483	1.69063e-52	5.86109e-51	St3gal5		1180.96	1.43344	0.055817	25.6811	1.89983e-145	2.15467e-143	Myo18b
137.449	-3.21873	0.212457	-15.15	7.57234e-52	2.58567e-50	Tspo2		19017	1.10186	0.0431311	25.5468	5.9521e-144	6.65545e-142	Myh1
202.898	-2.1728	0.145053	-14.9793	1.0024e-50	3.32278e-49	Slc6a9		942.819	1.704	0.0670148	25.4272	1.26138e-142	1.39084e-140	Pfkfb4
131.929	-3.28921	0.220836	-14.8943	3.58699e-50	1.17431e-48	Pdzk1ip1		1663.11	1.20106	0.0473864	25.3462	9.90673e-142	1.08482e-139	Ctsl
446.858	-1.3293	0.0896247	-14.8319	9.11607e-50	2.96002e-48	Rsad2		616.971	1.98487	0.0793162	25.0247	3.28908e-138	3.4816e-136	Adipoq
653.534	-1.0894	0.0741733	-14.6872	7.78908e-49	2.49345e-47	Rnf123		497.879	2.28686	0.0914319	25.0117	4.56523e-138	4.80045e-136	Sphk1
358.768	-1.53708	0.105087	-14.6267	1.89726e-48	6.01292e-47	Slc16a10		619.486	1.98276	0.0794574	24.9537	1.94473e-137	2.03147e-135	Smad3
277.924	-1.72511	0.118122	-14.6045	2.63048e-48	8.28707e-47	Dpt		343.546	3.0154	0.12161	24.7957	9.96935e-136	1.0346e-133	Vgll2
570.178	-1.16024	0.0799875	-14.5052	1.12243e-47	3.4945e-46	Mpp1		833.843	1.68999	0.068392	24.7104	8.27505e-135	8.47686e-133	Tead1
241.79	-1.92914	0.133381	-14.4634	2.06452e-47	6.40242e-46	Fam46c		398.639	2.69232	0.109319	24.6282	6.2985e-134	6.41074e-132	Ldlr
317.268	-1.63011	0.112792	-14.4523	2.42376e-47	7.50184e-46	Car1		1262.85	1.36053	0.0556213	24.4606	3.88364e-132	3.85403e-130	Xbp1
482.72	-1.25592	0.0869163	-14.4498	2.5146e-47	7.76785e-46	Clcn3		770.286	1.69741	0.0694383	24.4449	5.69593e-132	5.58271e-130	Col4a2
360.38	-1.4867	0.103093	-14.4209	3.82197e-47	1.17835e-45	Prc1		1544.97	1.25063	0.0511857	24.4332	7.59329e-132	7.3967e-130	Atp1a1
322.135	-1.62597	0.112911	-14.4004	5.14691e-47	1.58071e-45	Prelp		1967.27	1.05588	0.0436202	24.2061	1.91779e-129	1.85675e-127	Hadhb
730.016	-1.06525	0.0755934	-14.0919	4.25922e-45	1.26172e-43	Nt5c3		1259	1.32784	0.055674	23.8502	1.00819e-125	9.64337e-124	Lgmn
344.882	-1.50041	0.106583	-14.0773	5.23612e-45	1.54519e-43	Myb		1193.67	1.30647	0.0548412	23.8228	1.93957e-125	1.8441e-123	Map4k4
116.845	-3.30349	0.23467	-14.0772	5.24536e-45	1.54519e-43	Sowaha		672.747	1.97742	0.083113	23.7919	4.04841e-125	3.82623e-123	Mafk
108.404	-3.49071	0.252866	-13.8046	2.39082e-43	6.82761e-42	1300017J02Rik		868.713	1.6634	0.0700076	23.7602	8.60933e-125	8.0887e-123	Rora
459.111	-1.27046	0.0921578	-13.7857	3.10564e-43	8.83715e-42	Brpf3		273.854	4.78099	0.203277	23.5195	2.57472e-122	2.37683e-120	Adamts15
472.412	-1.20201	0.0881085	-13.6424	2.24217e-42	6.27886e-41	Rrm2		470.807	2.23726	0.0954377	23.4421	1.59314e-121	1.45379e-119	Cry2
570.442	-1.09157	0.0802039	-13.61	3.49224e-42	9.74513e-41	Kif11		459.4	2.30832	0.0986259	23.4048	3.81597e-121	3.46229e-119	Egln3
527.381	-1.12912	0.0829877	-13.6059	3.69436e-42	1.0273e-40	Cmas		822.535	1.62951	0.0701808	23.2187	2.94846e-119	2.60087e-117	Nup210
338.922	-1.43046	0.105609	-13.5449	8.49197e-42	2.34497e-40	2018-09-08		1169.99	1.28349	0.0554164	23.1609	1.12812e-118	9.84192e-117	Mss51
102.761	-3.70026	0.273577	-13.5255	1.10657e-41	3.05036e-40	Angptl1		1706.88	1.11554	0.0481763	23.1554	1.28398e-118	1.11404e-116	Thbs1
173.826	-2.20177	0.163778	-13.4436	3.35797e-41	9.24053e-40	Nrep		256.647	4.57522	0.197849	23.1248	2.60813e-118	2.25065e-116	Tnfsf11
180.808	-2.04264	0.152022	-13.4364	3.69769e-41	1.01402e-39	Epor		523.08	2.01953	0.0878737	22.9822	7.02632e-117	5.93425e-115	Lmcd1
245.141	-1.70624	0.127728	-13.3583	1.0589e-40	2.87897e-39	Stx2		637.468	1.69534	0.0758864	22.3405	1.49486e-110	1.21099e-108	Usp2
566.592	-1.05118	0.0795923	-13.2071	7.98695e-40	2.13856e-38	Otud5		1623.01	1.11463	0.0502454	22.1837	4.93599e-109	3.95826e-107	Cacna1s
227.688	-1.808	0.137045	-13.1927	9.66067e-40	2.57802e-38	Alad		1395.7	1.12063	0.0505422	22.1722	6.36701e-109	5.08017e-107	Igfbp4
190.08	-1.97457	0.149947	-13.1685	1.33288e-39	3.54496e-38	Slc14a1		688.961	1.84148	0.0831846	22.1373	1.38391e-108	1.09868e-106	Il4ra
356.073	-1.32907	0.101155	-13.139	1.96725e-39	5.19734e-38	Fam213a		681.065	1.63499	0.0739353	22.1138	2.32624e-108	1.82851e-106	Ampd3
237.482	-1.69728	0.129235	-13.1333	2.12267e-39	5.59864e-38	Aspm		290.566	3.07212	0.139233	22.0647	6.90679e-108	5.40227e-106	Vdr
209.094	-1.78789	0.136466	-13.1013	3.2372e-39	8.4819e-38	Zfpm1		1273.63	1.15646	0.0524386	22.0536	8.83048e-108	6.87306e-106	Gpt2
221.537	-1.72286	0.131737	-13.0781	4.39493e-39	1.14774e-37	Mettl7a1		1043.12	1.30499	0.0593908	21.9729	5.23013e-107	4.05092e-105	Kpna1
177.778	-1.97405	0.15141	-13.0378	7.45914e-39	1.94158e-37	Ift80		232.228	4.83921	0.22105	21.8919	3.10341e-106	2.39204e-104	Rrad
526.06	-1.13501	0.0870778	-13.0344	7.79521e-39	2.02242e-37	Pkd1		1434.45	1.20315	0.0551659	21.8096	1.87932e-105	1.44154e-103	Ddit4
284.519	-1.47046	0.113241	-12.9852	1.48516e-38	3.84687e-37	Cenpa		473.497	2.05793	0.095159	21.6262	1.01831e-103	7.69937e-102	Junb
356.681	-1.40859	0.109134	-12.9069	4.11449e-38	1.05371e-36	Tbcel		372.291	2.24588	0.103922	21.6113	1.40596e-103	1.058e-101	Tmcc3
379.906	-1.37035	0.106418	-12.877	6.06326e-38	1.54779e-36	Atp2b4		838.896	1.46945	0.0682488	21.5308	8.00676e-103	5.94071e-101	Wbp1l
96.1818	-3.48001	0.272081	-12.7904	1.8561e-37	4.69287e-36	Samd11		656.32	1.6239	0.0755265	21.5011	1.52098e-102	1.12326e-100	Midn
97.1332	-3.42518	0.269106	-12.728	4.13123e-37	1.03627e-35	Mmp12		799.495	1.51439	0.0709971	21.3302	5.94962e-101	4.37352e-99	Bach1
492.747	-1.09314	0.0862074	-12.6804	7.59475e-37	1.89308e-35	Lsp1		310.744	2.5048	0.117683	21.2844	1.5844e-100	1.15399e-98	Ppara
167.72	-2.0343	0.161063	-12.6305	1.43353e-36	3.53991e-35	Omd		915.377	1.42003	0.0667213	21.2829	1.63345e-100	1.18429e-98	Lrrc58
483.211	-1.10764	0.0877187	-12.6271	1.49639e-36	3.68939e-35	Dcaf12		306.535	2.56038	0.120712	21.2106	7.61971e-100	5.47447e-98	Socs2
278.451	-1.5282	0.121067	-12.6228	1.58179e-36	3.89389e-35	Ccnb2		1201.05	1.18446	0.056094	21.1157	5.7098e-99	4.06548e-97	Lmod2
512.597	-1.0656	0.0846222	-12.5925	2.32331e-36	5.70164e-35	Fmod		1702.53	1.03119	0.0489022	21.0868	1.05231e-98	7.45917e-97	Mbnl2
444.253	-1.12892	0.0902035	-12.5152	6.16508e-36	1.49221e-34	Rab44		1373.1	1.05885	0.0505218	20.9583	1.57696e-97	1.10304e-95	Acadl
145.766	-2.13046	0.170537	-12.4927	8.18312e-36	1.96568e-34	Gpsm2		336.125	2.42952	0.116779	20.8045	3.94244e-96	2.70987e-94	Akap12
363.998	-1.22835	0.0983828	-12.4854	8.96916e-36	2.148e-34	Cd52		340.015	2.2487	0.109159	20.6002	2.73031e-94	1.83694e-92	Tnfrsf12a
348.62	-1.24636	0.100198	-12.439	1.6059e-35	3.83435e-34	Ccnb1		722.359	1.49483	0.0725734	20.5974	2.89513e-94	1.93961e-92	Apod
303.448	-1.37854	0.110837	-12.4375	1.63485e-35	3.89177e-34	Birc5		426.269	2.00249	0.0973147	20.5775	4.36626e-94	2.91292e-92	Adamts5
378.762	-1.1849	0.0958943	-12.3563	4.50179e-35	1.06368e-33	Mfsd2b		1382.84	1.21208	0.0589304	20.568	5.30697e-94	3.52569e-92	Eprs
100.953	-2.85387	0.232003	-12.301	8.94762e-35	2.08927e-33	Ankle1		1806.89	1.00156	0.0487444	20.5473	8.1368e-94	5.38317e-92	Hadha
236.479	-1.60514	0.130746	-12.2768	1.20687e-34	2.8139e-33	Klhl31		420.907	1.95281	0.0956572	20.4147	1.23868e-92	8.06055e-91	Serpina3g
304.018	-1.37916	0.112597	-12.2486	1.70918e-34	3.97342e-33	Cenpe		281.293	2.52666	0.124733	20.2565	3.11054e-91	1.99956e-89	Cd14
308.737	-1.35476	0.110773	-12.2301	2.14641e-34	4.96803e-33	Ephx1		908.342	1.28094	0.0632448	20.2537	3.2934e-91	2.10857e-89	Synpo2
152.938	-1.97166	0.163232	-12.0789	1.36611e-33	3.12103e-32	H2-T24		879.351	1.30727	0.0645792	20.2428	4.10743e-91	2.60871e-89	Ghr
88.7296	-3.14135	0.260378	-12.0646	1.62512e-33	3.70209e-32	Gm867		928.35	1.45487	0.0720391	20.1955	1.07212e-90	6.78211e-89	Sbno2
139.28	-2.07709	0.172632	-12.0319	2.41531e-33	5.48645e-32	Ecm2		377.491	2.07311	0.102679	20.1903	1.1909e-90	7.50363e-89	Cd38
209.889	-1.61451	0.134596	-11.9952	3.7647e-33	8.53941e-32	Sppl2b		572.836	1.57609	0.0784855	20.0813	1.07601e-89	6.69994e-88	Ndrg1
499.301	-1.00737	0.084078	-11.9813	4.45045e-33	1.00518e-31	Usp32		1409.62	1.02638	0.0512616	20.0224	3.51082e-89	2.16906e-87	Fstl1
174.09	-1.81724	0.151698	-11.9793	4.55897e-33	1.02823e-31	Kcnn4		640.025	1.51987	0.076073	19.9791	8.37245e-89	5.15263e-87	Ehd4
102.558	-2.73917	0.229441	-11.9385	7.45652e-33	1.67698e-31	Apol8		684.43	1.514	0.0759967	19.9219	2.62979e-88	1.61219e-86	Maf
420.041	-1.12732	0.094431	-11.9381	7.49416e-33	1.67985e-31	Ddx26b		1342.56	1.15215	0.0578861	19.9037	3.78078e-88	2.30005e-86	Il6st
219.219	-1.58385	0.132672	-11.9381	7.48873e-33	1.67985e-31	Kif23		383.216	1.96478	0.0991996	19.8063	2.62839e-87	1.59288e-85	Pdzrn3
363.63	-1.1871	0.0996486	-11.9129	1.01394e-32	2.26431e-31	Vopp1		817.899	1.43927	0.073131	19.6807	3.15795e-86	1.87797e-84	Epas1
237.203	-1.5117	0.127023	-11.901	1.16987e-32	2.60887e-31	Sdc2		770.614	1.31497	0.0674716	19.4892	1.35663e-84	8.00763e-83	Man2a1
241.205	-1.50822	0.126777	-11.8966	1.23227e-32	2.74304e-31	Cdca3		348.644	2.07461	0.106518	19.4766	1.73379e-84	1.0196e-82	Ip6k3
199.573	-1.69789	0.142829	-11.8876	1.37322e-32	3.04526e-31	Slc25a38		558.926	1.63924	0.0845725	19.3827	1.08019e-83	6.23684e-82	Pfkfb3
248.585	-1.49246	0.126408	-11.8067	3.60564e-32	7.9404e-31	Anxa8		1250.85	1.05625	0.0545429	19.3654	1.51085e-83	8.69178e-82	Bnip3
464.006	-1.01982	0.0864424	-11.7977	4.01255e-32	8.7999e-31	Smc2		568.437	1.53851	0.079467	19.3603	1.66775e-83	9.55975e-82	Rabgef1
175.614	-1.73297	0.148283	-11.6869	1.48645e-31	3.21989e-30	Asb15		1018.39	1.16584	0.0604868	19.2743	8.82437e-83	5.02198e-81	Idh2
326.934	-1.226	0.104952	-11.6815	1.58432e-31	3.42722e-30	Cdk1		446.111	1.8204	0.0945908	19.245	1.55349e-82	8.80941e-81	Fgf1
166.913	-1.84955	0.158505	-11.6688	1.84091e-31	3.97145e-30	Endod1		423.571	1.85072	0.0962533	19.2276	2.17494e-82	1.22896e-80	Synj2
91.053	-2.81553	0.242127	-11.6283	2.95871e-31	6.31431e-30	Gm7120		271.905	2.5241	0.131328	19.2198	2.52507e-82	1.42174e-80	Spsb1
89.5367	-2.93826	0.253133	-11.6076	3.77214e-31	8.01794e-30	Btnl10		586.054	1.52605	0.0794425	19.2096	3.07878e-82	1.7213e-80	Myl3
148.699	-1.93373	0.16699	-11.5799	5.20946e-31	1.10141e-29	Mfap5		363.068	1.97705	0.103089	19.1781	5.64183e-82	3.1322e-80	Gpr157
358.326	-1.14049	0.0986971	-11.5554	6.9295e-31	1.45538e-29	Fap		846.579	1.38438	0.072358	19.1324	1.35749e-81	7.48409e-80	Pcnx
153.507	-1.88721	0.163788	-11.5222	1.01926e-30	2.13225e-29	Gata1		615.787	1.46457	0.0768203	19.0649	4.9376e-81	2.71278e-79	Tmed5
448.968	-1.01384	0.0881321	-11.5037	1.26431e-30	2.63448e-29	Rab43		711.453	1.35894	0.0714459	19.0206	1.15262e-80	6.28911e-79	Ctla2a
173.983	-1.7308	0.152045	-11.3835	5.0555e-30	1.03844e-28	Padi4		1114.33	1.09234	0.0576432	18.95	4.41228e-80	2.39106e-78	Emp1
193.679	-1.59912	0.141618	-11.2917	1.44193e-29	2.924e-28	Dlgap5		585.765	1.49093	0.0788113	18.9177	8.15118e-80	4.40219e-78	Nupr1
231.047	-1.43081	0.126722	-11.2909	1.45484e-29	2.94641e-28	Anln		1110.65	1.06217	0.0564022	18.8321	4.1182e-79	2.21657e-77	Vegfa
78.464	-3.08532	0.273843	-11.2668	1.91507e-29	3.86863e-28	Gm4841		264.795	2.32811	0.124414	18.7127	3.90244e-78	2.07929e-76	Arhgap26
78.5092	-3.15548	0.281348	-11.2156	3.41925e-29	6.83764e-28	Art4		189.373	5.50598	0.294931	18.6687	8.89602e-78	4.70837e-76	Adamts4
369.642	-1.11626	0.0998131	-11.1835	4.9119e-29	9.77333e-28	Map4k2		1015.46	1.10383	0.0595402	18.5393	9.94836e-77	5.2132e-75	Fermt2
167.695	-1.83714	0.164354	-11.1779	5.2296e-29	1.03795e-27	Fam210b		392.876	1.77946	0.0963549	18.4677	3.75565e-76	1.96159e-74	Map3k6
111.973	-2.2676	0.203014	-11.1697	5.73954e-29	1.13773e-27	Fam129c		1021.17	1.10479	0.0598501	18.4592	4.39838e-76	2.28975e-74	Ipo5
272.744	-1.30122	0.116976	-11.1239	9.60362e-29	1.89424e-27	Spag5		178.671	3.28619	0.178155	18.4457	5.64573e-76	2.92951e-74	Wnt4
181.233	-1.62011	0.146492	-11.0594	1.97466e-28	3.86129e-27	Ptdss2		421.288	1.71125	0.0939595	18.2126	4.10087e-74	2.0671e-72	Lgals3bp
261.257	-1.42384	0.128815	-11.0534	2.11048e-28	4.1218e-27	Hmmr		159.683	4.24217	0.232978	18.2085	4.41975e-74	2.22078e-72	Serpina3m
97.7862	-2.51115	0.229507	-10.9415	7.29722e-28	1.39934e-26	Dnm1		743.53	1.27129	0.070278	18.0894	3.8641e-73	1.92333e-71	Gaa
97.4833	-2.34638	0.214641	-10.9316	8.13626e-28	1.55087e-26	Fam109b		385.873	1.83299	0.101442	18.0693	5.5601e-73	2.75885e-71	Zfp703
175.062	-1.63681	0.149764	-10.9293	8.35298e-28	1.59027e-26	Casc5		163.631	3.4089	0.189046	18.0321	1.09082e-72	5.39563e-71	Serpina3f
460.196	-1.00722	0.0924851	-10.8907	1.27704e-27	2.40533e-26	Rasgrp2		250.705	2.37149	0.131629	18.0164	1.44756e-72	7.13802e-71	Trp53i11
151.772	-1.7353	0.159788	-10.86	1.78727e-27	3.34649e-26	Galnt10		741.622	1.25974	0.0700793	17.976	3.00657e-72	1.46887e-70	Sh3pxd2a
404.711	-1.02574	0.0946564	-10.8365	2.31242e-27	4.31961e-26	Atpif1		429.159	1.76974	0.0989042	17.8935	1.32556e-71	6.43647e-70	Shisa2
94.3213	-2.35806	0.219736	-10.7313	7.25468e-27	1.33476e-25	Dyrk3		171.918	3.31827	0.185966	17.8434	3.25003e-71	1.57329e-69	Serpina3c
83.3534	-2.6505	0.247978	-10.6885	1.15264e-26	2.10849e-25	Fn3k		395.445	1.69415	0.0958042	17.6835	5.62275e-70	2.70539e-68	Ets2
238.39	-1.33149	0.124604	-10.6858	1.18622e-26	2.16742e-25	Ache		189.976	2.74351	0.155381	17.6566	9.04908e-70	4.32775e-68	Mrap
108.253	-2.1151	0.200935	-10.5263	6.53288e-26	1.17076e-24	Pth1r		145.096	4.01633	0.227944	17.6198	1.73505e-69	8.273e-68	Gm13889
303.225	-1.20929	0.115654	-10.4561	1.37403e-25	2.44037e-24	Mxra8		1052.74	1.01866	0.0579425	17.5806	3.47012e-69	1.64966e-67	Rapgef1
223.391	-1.30767	0.12539	-10.4288	1.83091e-25	3.22655e-24	Fibin		285.889	2.0697	0.118072	17.529	8.59951e-69	4.06378e-67	Serpine1
269.892	-1.19533	0.114786	-10.4136	2.14998e-25	3.78464e-24	Crip1		161.517	3.0721	0.176681	17.3878	1.01995e-67	4.74921e-66	Maff
301.476	-1.13037	0.108653	-10.4034	2.39217e-25	4.20164e-24	Arhgap4		465.626	1.52702	0.0882582	17.3017	4.5648e-67	2.11312e-65	Rgs2
87.2922	-2.44501	0.235029	-10.403	2.40178e-25	4.21386e-24	Chac2		243.036	2.19693	0.127013	17.2969	4.96769e-67	2.29294e-65	Ppard
58.5281	-4.11476	0.397539	-10.3506	4.15927e-25	7.2334e-24	Smpd3		621.069	1.31162	0.0763052	17.1891	3.20644e-66	1.45048e-64	Uap1
174.727	-1.52808	0.147996	-10.3252	5.42282e-25	9.41022e-24	Wisp2		671.271	1.28913	0.0751214	17.1606	5.23257e-66	2.35124e-64	Gna13
65.9177	-3.08216	0.298604	-10.3219	5.60934e-25	9.71266e-24	Sp7		269.681	2.16765	0.126316	17.1605	5.24209e-66	2.35124e-64	Nedd4l
94.3862	-2.22935	0.21649	-10.2977	7.2175e-25	1.24429e-23	Cd300lb		409.807	1.60988	0.0941443	17.1001	1.48153e-65	6.62638e-64	Usp28
310.99	-1.0854	0.105424	-10.2955	7.38389e-25	1.26885e-23	Fbxo30		307.39	2.03761	0.119262	17.0852	1.91291e-65	8.53179e-64	Slc41a3
396.011	-1.01136	0.0982385	-10.295	7.4234e-25	1.27426e-23	Ncapd2		920.499	1.07987	0.0635527	16.9917	9.45756e-65	4.19461e-63	Klf9
303.529	-1.15384	0.112676	-10.2403	1.30804e-24	2.23322e-23	Gypc		684.778	1.282	0.075647	16.9471	2.02245e-64	8.94497e-63	Nfkbia
341.912	-1.04172	0.102006	-10.2124	1.74556e-24	2.97382e-23	Ifrd2		674.811	1.2181	0.0721704	16.8781	6.52209e-64	2.87661e-62	Gabarapl1
238.513	-1.331	0.130679	-10.1853	2.30658e-24	3.89202e-23	Lyl1		202.899	2.44577	0.145746	16.781	3.36105e-63	1.45811e-61	Nudt18
129.069	-1.80865	0.177678	-10.1794	2.45138e-24	4.1232e-23	8430419L09Rik		315.595	1.87216	0.11174	16.7547	5.23328e-63	2.26414e-61	Rusc2
66.0296	-3.21541	0.316295	-10.1658	2.81684e-24	4.71792e-23	Snx22		606.549	1.29551	0.0774241	16.7326	7.58635e-63	3.27326e-61	Ank3
160.744	-1.55961	0.153749	-10.1439	3.52709e-24	5.87652e-23	Abca9		464.236	1.49246	0.0892667	16.7191	9.51249e-63	4.09321e-61	AI607873
438.574	-1.02407	0.101155	-10.1238	4.33288e-24	7.18887e-23	Bsdc1		475.169	1.46481	0.0877698	16.6892	1.57088e-62	6.72305e-61	Rnf149
353.743	-1.00749	0.0998207	-10.093	5.93148e-24	9.80022e-23	Fam126a		996.859	1.0236	0.0613704	16.6791	1.86038e-62	7.94063e-61	Ppp1r2
239.869	-1.21885	0.121013	-10.0721	7.34206e-24	1.20931e-22	Fbln2		919.153	1.01959	0.0611499	16.6737	2.0358e-62	8.66609e-61	Usp13
109.174	-1.99278	0.199748	-9.97646	1.93229e-23	3.14676e-22	Thbs3		342.139	1.72145	0.10389	16.5699	1.1501e-61	4.83103e-60	Tnnt1
154.291	-1.5413	0.155092	-9.93796	2.84606e-23	4.6065e-22	Hace1		396.351	1.56321	0.0945606	16.5313	2.18385e-61	9.14913e-60	Fam129b
244.72	-1.22565	0.123456	-9.92788	3.14892e-23	5.09151e-22	Pcolce		503.758	1.39849	0.0847697	16.4975	3.82355e-61	1.59764e-59	Hivep2
240.561	-1.21277	0.122764	-9.87886	5.14128e-23	8.24578e-22	Dynll1		752.268	1.13135	0.0687132	16.4649	6.56149e-61	2.72019e-59	Tob1
76.9002	-2.4559	0.248951	-9.86499	5.90393e-23	9.44987e-22	Fn3krp		216.546	2.26911	0.137848	16.4609	7.00334e-61	2.89581e-59	Sema4c
132.308	-1.66257	0.168681	-9.8563	6.43764e-23	1.02731e-21	Tnfrsf14		423.379	1.56098	0.0955376	16.3389	5.22018e-60	2.11985e-58	Cdh5
231.064	-1.2095	0.122859	-9.84457	7.23475e-23	1.14988e-21	Kifc1		330.799	1.77301	0.108728	16.3068	8.82447e-60	3.57436e-58	Igfn1
241.42	-1.18784	0.121328	-9.79036	1.23856e-22	1.94904e-21	Gcnt1		888.861	1.01454	0.062254	16.2968	1.03974e-59	4.20077e-58	Aff4
300.102	-1.05614	0.108133	-9.76709	1.55867e-22	2.43828e-21	Wfdc21		772.178	1.0921	0.0671326	16.2678	1.67096e-59	6.71684e-58	Acox1
162.76	-1.43985	0.148206	-9.71518	2.5978e-22	4.01635e-21	Gch1		564.148	1.27631	0.0786005	16.238	2.71625e-59	1.08363e-57	Fosl2
116.902	-1.79513	0.185096	-9.69836	3.06396e-22	4.71868e-21	Ear1		358.361	1.70808	0.105238	16.2306	3.06617e-59	1.22017e-57	Myl2
151.854	-1.52914	0.158041	-9.67559	3.82891e-22	5.87963e-21	Fbxo5		486.643	1.43422	0.088572	16.1927	5.67408e-59	2.24671e-57	Slc20a2
174.163	-1.39185	0.143934	-9.67006	4.04152e-22	6.20012e-21	Spc25		803.287	1.07843	0.0669982	16.0964	2.70251e-58	1.05431e-56	H2-Aa
71.5528	-2.61705	0.27079	-9.6645	4.26686e-22	6.53949e-21	Trim58		508.497	1.34566	0.0836334	16.09	2.99624e-58	1.16604e-56	Mapk6
168.737	-1.50822	0.156148	-9.65892	4.50585e-22	6.89247e-21	Depdc1a		200.829	2.3853	0.148528	16.0596	4.89774e-58	1.89213e-56	Ednrb
207.782	-1.26542	0.131352	-9.63382	5.75491e-22	8.77776e-21	Pqlc3		323.213	1.81524	0.113056	16.0561	5.18208e-58	1.99711e-56	Ifi204
122.103	-1.69997	0.176551	-9.62879	6.04384e-22	9.20077e-21	Mrm1		936.132	1.07931	0.0673219	16.0321	7.62184e-58	2.92318e-56	Acacb
221.658	-1.20428	0.126281	-9.53652	1.47702e-21	2.21664e-20	Kif15		347.693	1.59886	0.100607	15.8921	7.18904e-57	2.73735e-55	Slc41a1
236.308	-1.23736	0.130449	-9.48541	2.41443e-21	3.60303e-20	Cdca8		522.653	1.33023	0.0837361	15.886	7.92043e-57	3.00863e-55	Ell2
137.697	-1.55784	0.165402	-9.41849	4.57642e-21	6.7784e-20	Ncoa7		601.437	1.23966	0.078213	15.8498	1.41038e-56	5.30665e-55	Hr
90.7886	-2.16054	0.231022	-9.35207	8.59467e-21	1.26475e-19	Mylk3		560.091	1.3326	0.0841914	15.8282	1.98682e-56	7.44028e-55	Tmbim1
193.738	-1.27161	0.136041	-9.3473	8.9914e-21	1.31946e-19	Cdkn2c		633.415	1.16341	0.0740892	15.7028	1.44744e-55	5.34476e-54	Nnt
287.184	-1.07172	0.115057	-9.3147	1.223e-20	1.78569e-19	H2afx		155.408	2.72679	0.174003	15.671	2.38864e-55	8.79975e-54	Myod1
58.4173	-2.80373	0.302295	-9.27482	1.77926e-20	2.58709e-19	Hmcn1		930.126	1.02442	0.0655486	15.6284	4.66104e-55	1.70919e-53	Cox6a2
55.9102	-2.96142	0.319435	-9.27082	1.84715e-20	2.6809e-19	E130309D14Rik		808.656	1.1256	0.072449	15.5365	1.96508e-54	7.1563e-53	Hif1a
56.278	-2.92114	0.315774	-9.25071	2.23016e-20	3.21914e-19	Sh3tc2		338.678	1.62725	0.104924	15.5089	3.02159e-54	1.09536e-52	Nos1
287.758	-1.02454	0.110896	-9.2387	2.4952e-20	3.59192e-19	Ncapg2		380.996	1.51715	0.0979593	15.4876	4.20887e-54	1.52229e-52	Adcy9
53.5758	-3.09028	0.335527	-9.21023	3.25423e-20	4.67186e-19	Hbq1b		580.994	1.28518	0.0829994	15.4842	4.43485e-54	1.59675e-52	Dgat1
214.182	-1.20536	0.131058	-9.19718	3.67469e-20	5.26595e-19	Adamts10		789.686	1.05216	0.0680125	15.4701	5.52316e-54	1.98409e-52	Ptpn1
171.375	-1.31767	0.143923	-9.15533	5.41929e-20	7.73809e-19	Tnn		597.36	1.19812	0.0775799	15.4437	8.32253e-54	2.98296e-52	Klhl21
69.2043	-2.40825	0.263095	-9.15355	5.50908e-20	7.85923e-19	Slc38a5		508.772	1.31321	0.0852327	15.4073	1.46159e-53	5.20339e-52	Lrig1
148.423	-1.46916	0.16051	-9.15307	5.53397e-20	7.88231e-19	Ccp110		250.915	1.89477	0.123226	15.3764	2.35565e-53	8.3303e-52	Sh3pxd2b
66.114	-2.48504	0.271728	-9.14531	5.94603e-20	8.44444e-19	Cthrc1		722.275	1.04805	0.0683317	15.3377	4.28052e-53	1.51036e-51	Mast2
141.58	-1.45661	0.160047	-9.10115	8.93766e-20	1.26032e-18	Itgbl1		390.102	1.5913	0.103866	15.3207	5.56518e-53	1.95496e-51	Lamb1
68.5708	-2.34928	0.258215	-9.09818	9.18587e-20	1.29303e-18	Cacna1g		855.229	1.99854	0.130493	15.3153	6.04094e-53	2.1174e-51	Ncor2
203.26	-1.21935	0.134515	-9.06474	1.24904e-19	1.73967e-18	Kif22		369.312	1.64479	0.10746	15.306	6.96878e-53	2.43723e-51	Enah
113.698	-1.76473	0.194768	-9.06067	1.29647e-19	1.80257e-18	Nox4		382.506	1.51677	0.0995689	15.2334	2.12358e-52	7.34602e-51	Ms4a6d
60.2419	-2.61311	0.289142	-9.03744	1.60382e-19	2.21824e-18	Bsn		543.577	1.19939	0.0791155	15.16	6.50378e-52	2.23039e-50	Fcgr2b
183.428	-1.26664	0.140482	-9.01636	1.94442e-19	2.67303e-18	Psrc1		375.638	1.49336	0.0985506	15.1533	7.20755e-52	2.46641e-50	Ifi30
246.451	-1.07864	0.119851	-8.99989	2.2594e-19	3.09265e-18	Ccdc71l		341.582	1.53762	0.101516	15.1466	7.97943e-52	2.71883e-50	Rhou
201.095	-1.2284	0.136831	-8.97746	2.77091e-19	3.77653e-18	Col27a1		630.871	1.12817	0.0745002	15.1432	8.39704e-52	2.85499e-50	Lpgat1
189.575	-1.25737	0.140501	-8.94919	3.58085e-19	4.85955e-18	Ckap2l		200.055	2.09468	0.138563	15.1172	1.24817e-51	4.2347e-50	Cldn5
203.183	-1.17066	0.131027	-8.93447	4.09133e-19	5.54284e-18	C330027C09Rik		324.763	1.78812	0.118447	15.0965	1.70851e-51	5.78415e-50	Samd4
164.452	-1.38091	0.154621	-8.9309	4.22573e-19	5.71517e-18	Knstrn		152.647	2.50766	0.166609	15.0512	3.39237e-51	1.14361e-49	Sox4
152.647	-1.41303	0.158278	-8.92752	4.3565e-19	5.88202e-18	Mis18bp1		126.097	2.99323	0.199267	15.0212	5.3346e-51	1.79076e-49	Bmpr1b
153.539	-1.42944	0.160177	-8.92416	4.49095e-19	6.04299e-18	Espl1		712.839	1.08665	0.0723891	15.0112	6.20083e-51	2.07715e-49	Galnt2
173.71	-1.29961	0.14647	-8.87289	7.12718e-19	9.48578e-18	Zfp950		631.553	1.12868	0.0752503	14.999	7.4561e-51	2.48714e-49	Mafb
68.7078	-2.21062	0.249585	-8.85717	8.20682e-19	1.08771e-17	Paqr9		601.365	1.2074	0.080599	14.9803	9.8764e-51	3.2807e-49	Cebpb
88.4527	-1.9656	0.222124	-8.8491	8.8229e-19	1.16645e-17	Cpt1c		385.493	1.48445	0.0992405	14.9581	1.3783e-50	4.55931e-49	Bhlhe40
100.133	-1.79045	0.20289	-8.82473	1.09724e-18	1.44222e-17	Pif1		105.328	4.57937	0.306666	14.9328	2.01667e-50	6.62955e-49	Tmem252
259.8	-1.03894	0.117911	-8.81119	1.23827e-18	1.62222e-17	Sgms2		561.903	1.18449	0.0795393	14.8919	3.72266e-50	1.21622e-48	Ugdh
60.3027	-2.47185	0.28058	-8.80979	1.25383e-18	1.64125e-17	Aqp9		733.265	1.02812	0.0690669	14.8859	4.07237e-50	1.32774e-48	Abcc9
143.934	-1.39844	0.158811	-8.80572	1.30014e-18	1.70046e-17	Kif20a		207.92	2.04619	0.1378	14.849	7.06172e-50	2.29767e-48	Fbp2
134.885	-1.46997	0.168606	-8.71838	2.82212e-18	3.65196e-17	Kif18b		832.666	1.02241	0.0689744	14.823	1.03985e-49	3.36953e-48	Cap2
241.771	-1.05181	0.120711	-8.71345	2.94752e-18	3.81114e-17	Cd34		242.152	1.85092	0.125901	14.7014	6.31862e-49	2.02681e-47	Sema3a
148.027	-1.33953	0.154009	-8.69774	3.38545e-18	4.3667e-17	Pfkfb1		153.534	2.55772	0.17421	14.6818	8.43766e-49	2.69401e-47	Egr1
187.651	-1.27423	0.146548	-8.695	3.46817e-18	4.46253e-17	Lyz1		453.775	1.31778	0.0897566	14.6817	8.44955e-49	2.69401e-47	Fry
205.31	-1.15215	0.133232	-8.64769	5.25526e-18	6.71303e-17	Samd14		120.535	3.12905	0.214155	14.6111	2.38515e-48	7.54412e-47	Atoh8
167.564	-1.35194	0.157418	-8.58823	8.83191e-18	1.11918e-16	Ncapg		459.278	1.26049	0.086352	14.5971	2.93079e-48	9.21487e-47	Ece1
86.8367	-1.81901	0.212337	-8.5666	1.06589e-17	1.34533e-16	Fbln7		204.375	2.10375	0.144866	14.522	8.78524e-48	2.74051e-46	Inhbb
107.584	-1.62224	0.189685	-8.55225	1.20712e-17	1.52237e-16	Mturn		122.485	2.84572	0.196574	14.4766	1.70408e-47	5.29499e-46	Il33
146.798	-1.35044	0.158677	-8.51061	1.73023e-17	2.1649e-16	Kif4		610.733	1.12386	0.0779598	14.4159	4.11321e-47	1.26569e-45	Fndc3b
79.8922	-1.92067	0.225732	-8.50866	1.7596e-17	2.19991e-16	Ptprv		384.087	1.43613	0.099739	14.3989	5.25738e-47	1.61152e-45	Ackr3
49.4737	-2.7594	0.326385	-8.45444	2.8043e-17	3.47865e-16	1190002F15Rik		464.102	1.23243	0.085764	14.3701	7.97429e-47	2.43492e-45	Dab2
134.009	-1.37837	0.164673	-8.37035	5.74459e-17	7.02175e-16	Fignl1		170.531	2.18195	0.152074	14.348	1.09718e-46	3.34378e-45	Csrnp1
96.1519	-1.70123	0.20374	-8.35	6.82643e-17	8.30575e-16	Klhl25		512.89	1.16215	0.0812213	14.3085	1.93679e-46	5.88e-45	Dusp13
191.586	-1.1257	0.13494	-8.34218	7.29328e-17	8.86019e-16	Nuf2		163.102	2.33266	0.163153	14.2974	2.27269e-46	6.88659e-45	Pvr
38.6367	-3.88886	0.467451	-8.31929	8.84921e-17	1.07094e-15	Apol11a		348.2	1.45729	0.102471	14.2215	6.73807e-46	2.02627e-44	Pi4k2a
56.1845	-2.41879	0.291023	-8.31132	9.46395e-17	1.14099e-15	Ssc5d		201.091	2.0081	0.142175	14.1241	2.69798e-45	8.05234e-44	Tnnc1
88.3712	-1.72444	0.208299	-8.27864	1.24585e-16	1.49521e-15	Edil3		239.08	1.75967	0.124689	14.1125	3.18276e-45	9.48139e-44	Sipa1l2
205.765	-1.06137	0.128351	-8.26928	1.3477e-16	1.615e-15	Lrrk2		402.069	1.30067	0.0922462	14.1	3.79885e-45	1.12955e-43	Smtnl1
51.1901	-2.72586	0.329744	-8.26659	1.37847e-16	1.65063e-15	Abcg4		538.016	1.15404	0.0818968	14.0914	4.28965e-45	1.26836e-43	Lmo7
60.5436	-2.25707	0.273209	-8.26133	1.44054e-16	1.72366e-15	5830415F09Rik		353.267	1.39791	0.0993093	14.0763	5.30837e-45	1.56086e-43	Osmr
122.214	-1.51381	0.183287	-8.25922	1.46626e-16	1.75311e-15	Tmc8		198.301	1.92368	0.137738	13.9663	2.50335e-44	7.29325e-43	Dusp27
152.517	-1.2421	0.150788	-8.23737	1.76041e-16	2.09377e-15	Uhrf1		287.122	1.53247	0.109741	13.9645	2.56659e-44	7.46379e-43	Lama5
82.117	-1.8686	0.227044	-8.23011	1.87042e-16	2.2163e-15	Wisp1		480.178	1.20969	0.0868233	13.9327	4.00762e-44	1.16331e-42	Dab2ip
87.8479	-1.7739	0.21557	-8.22889	1.88961e-16	2.23737e-15	Gria3		467.893	1.20402	0.0868917	13.8566	1.16046e-43	3.33197e-42	Impact
104.38	-1.57965	0.192526	-8.20491	2.30766e-16	2.72424e-15	Arhgef39		475.101	1.16992	0.0847435	13.8054	2.36296e-43	6.76021e-42	Nus1
155.113	-1.2242	0.149365	-8.19605	2.48421e-16	2.92831e-15	Txnrd2		531.135	1.09791	0.0799094	13.7395	5.89114e-43	1.67035e-41	Dyrk1a
119.18	-1.53228	0.18798	-8.15128	3.60103e-16	4.21349e-15	Sgol1		409.015	1.28986	0.0939387	13.7309	6.63179e-43	1.87366e-41	Tmem87b
68.4865	-2.05747	0.253273	-8.12353	4.52807e-16	5.26716e-15	Mns1		389.564	1.32936	0.0973973	13.6488	2.05188e-42	5.75614e-41	Tgfbr3
46.4097	-2.69306	0.332931	-8.08893	6.01921e-16	6.97613e-15	Lilra6		128.261	2.54889	0.186861	13.6406	2.29646e-42	6.41959e-41	Slc10a6
137.465	-1.33297	0.165099	-8.0738	6.8143e-16	7.88036e-15	Hebp1		110.677	2.72657	0.202899	13.4381	3.61698e-41	9.93606e-40	Rnf125
124.206	-1.38753	0.172093	-8.06266	7.46522e-16	8.6143e-15	Lpcat1		277.309	1.53013	0.114149	13.4047	5.67523e-41	1.55364e-39	Sdc1
133.53	-1.34457	0.166851	-8.05852	7.72231e-16	8.89803e-15	Slc22a23		367.674	1.28049	0.0957872	13.3681	9.28582e-41	2.53334e-39	S1pr1
70.8298	-1.91584	0.239205	-8.00919	1.15463e-15	1.31988e-14	Cntrob		221.893	1.71948	0.129073	13.3217	1.73044e-40	4.69674e-39	Pld1
45.9337	-2.78804	0.348493	-8.00027	1.2415e-15	1.41817e-14	Phyhip		278.099	1.54686	0.116501	13.2777	3.11927e-40	8.43744e-39	Kbtbd11
38.0711	-3.43489	0.431482	-7.96068	1.71102e-15	1.94193e-14	Sertad4		519.687	1.08793	0.0820856	13.2536	4.30187e-40	1.16165e-38	Ndst1
162.504	-1.21019	0.152107	-7.95614	1.77497e-15	2.01163e-14	Gtse1		645.302	1.07828	0.0814794	13.2338	5.5992e-40	1.50941e-38	Abca1
197.897	-1.05008	0.132127	-7.94747	1.90361e-15	2.15589e-14	Rasgrp4		83.4454	3.66053	0.276641	13.2321	5.72971e-40	1.54197e-38	Chl1
96.2573	-1.59291	0.201149	-7.91906	2.3931e-15	2.70061e-14	Mppe1		167.415	2.04462	0.15483	13.2056	8.14726e-40	2.17782e-38	Hdac4
111.592	-1.48869	0.188297	-7.90607	2.65639e-15	2.98924e-14	Josd2		458.736	1.13726	0.0863646	13.1681	1.33956e-39	3.55679e-38	H6pd
53.1088	-2.44935	0.310221	-7.8955	2.89157e-15	3.24928e-14	Tnmd		421.708	1.23396	0.0938763	13.1445	1.82907e-39	4.84034e-38	Eya4
95.0071	-1.57604	0.199764	-7.88954	3.03292e-15	3.40571e-14	Diap3		82.6168	3.76936	0.287329	13.1186	2.57678e-39	6.77387e-38	Saa3
165.816	-1.14955	0.145951	-7.87625	3.37363e-15	3.77494e-14	Ccnf		411.483	1.19249	0.0911232	13.0866	3.92938e-39	1.02785e-37	Tet2
48.4321	-2.45272	0.312081	-7.85925	3.86446e-15	4.30294e-14	Pcyt1b		195.747	1.81581	0.139281	13.0371	7.53146e-39	1.95719e-37	2900026A02Rik
153.533	-1.20328	0.153362	-7.84602	4.29433e-15	4.77154e-14	Ckap2		461.087	1.10525	0.0851776	12.9758	1.67884e-38	4.34146e-37	Rnf19b
66.5533	-2.11778	0.271041	-7.81348	5.56301e-15	6.15536e-14	Cyp2e1		119.173	2.4656	0.190633	12.9338	2.90243e-38	7.45709e-37	Arl4d
124.046	-1.32019	0.169165	-7.80416	5.99e-15	6.6186e-14	Ccdc3		375.282	1.22129	0.0947833	12.8851	5.4588e-38	1.39573e-36	Kdm6b
106.473	-1.43367	0.183887	-7.79645	6.36729e-15	7.01595e-14	Depdc1b		176.06	1.9608	0.15269	12.8417	9.57422e-38	2.42843e-36	Gramd1b
83.6012	-1.6657	0.214134	-7.77877	7.32318e-15	8.06362e-14	Kif18a		133.159	2.19363	0.172482	12.718	4.69465e-37	1.17574e-35	Zfp462
94.1785	-1.54936	0.199498	-7.76631	8.08042e-15	8.8851e-14	Slc6a4		520.641	1.02536	0.0807577	12.6968	6.15981e-37	1.54024e-35	Slc6a8
65.8201	-1.97747	0.254629	-7.76608	8.09547e-15	8.89549e-14	Mxd3		450.596	1.09652	0.0864233	12.6877	6.91456e-37	1.72625e-35	Ppip5k1
131.924	-1.34473	0.173539	-7.74886	9.2723e-15	1.01256e-13	Esco2		570.077	1.03134	0.0815458	12.6473	1.15737e-36	2.87586e-35	Vcan
34.7363	-3.30419	0.426463	-7.74788	9.34379e-15	1.01966e-13	Cilp2		480.257	1.06669	0.0843476	12.6464	1.17157e-36	2.9066e-35	Mpp5
165.727	-1.10944	0.143636	-7.72396	1.12775e-14	1.22478e-13	Btrc		220.199	1.58646	0.125578	12.6332	1.38506e-36	3.4309e-35	Arntl
79.536	-1.73157	0.22437	-7.71746	1.18669e-14	1.28792e-13	Capn5		284.256	1.40878	0.111526	12.6318	1.40996e-36	3.48712e-35	Urgcp
117.085	-1.33111	0.172984	-7.69499	1.4151e-14	1.5285e-13	St5		158.09	1.95778	0.1554	12.5984	2.15582e-36	5.29877e-35	Irs2
148.765	-1.18653	0.154256	-7.69199	1.44869e-14	1.56266e-13	Senp7		227.028	1.55208	0.123528	12.5646	3.30583e-36	8.10031e-35	Gprc5b
133.961	-1.24539	0.162303	-7.67325	1.67695e-14	1.80642e-13	Mrc2		285.452	1.38347	0.110307	12.542	4.4002e-36	1.07652e-34	Wfs1
33.2412	-3.78398	0.494975	-7.64478	2.093e-14	2.2394e-13	F830002L21Rik		154.198	1.98418	0.15828	12.5359	4.75124e-36	1.16062e-34	Pmvk
159.08	-1.13567	0.148811	-7.63161	2.31833e-14	2.47216e-13	Kif20b		384.697	1.23794	0.0987605	12.5347	4.82013e-36	1.17564e-34	Cblb
144.509	-1.18751	0.155701	-7.62683	2.40606e-14	2.55883e-13	Hpgd		265.658	1.45711	0.116324	12.5262	5.36422e-36	1.30035e-34	Dysf
62.8976	-1.94182	0.256454	-7.57181	3.68063e-14	3.89088e-13	Mybph		427.678	1.10205	0.0881054	12.5083	6.72344e-36	1.62241e-34	Vwa8
32.9514	-3.75841	0.496703	-7.56672	3.82758e-14	4.03816e-13	C1qtnf3		451.857	1.06595	0.0852548	12.5031	7.17923e-36	1.72977e-34	Dirc2
85.7672	-1.56737	0.207325	-7.55999	4.03107e-14	4.24157e-13	Siglecg		372.973	1.1887	0.095243	12.4807	9.51766e-36	2.27593e-34	Acsl4
179.895	-1.04168	0.137794	-7.55968	4.04065e-14	4.24884e-13	Fcho1		118.821	2.33739	0.187916	12.4385	1.61557e-35	3.85165e-34	Sema3f
159.337	-1.18057	0.156378	-7.54941	4.37235e-14	4.59459e-13	Ect2		161.629	2.02435	0.163529	12.3792	3.38874e-35	8.03081e-34	P2ry2
56.0306	-2.13566	0.282956	-7.54769	4.43055e-14	4.64959e-13	Spice1		222.025	1.56427	0.126574	12.3586	4.37742e-35	1.03584e-33	Gadd45b
142.887	-1.2553	0.166343	-7.54643	4.47364e-14	4.69171e-13	Per3		116.542	2.36043	0.191252	12.342	5.38273e-35	1.2643e-33	Itpkc
78.4924	-1.65929	0.219966	-7.54341	4.57848e-14	4.79848e-13	Cox6b2		553.454	1.0434	0.0847984	12.3044	8.57201e-35	2.00451e-33	Tbc1d15
59.92	-1.99846	0.265959	-7.51417	5.72726e-14	5.96311e-13	Aplf		436.899	1.06565	0.0870649	12.2398	1.906e-34	4.42448e-33	Foxo1
82.8168	-1.63405	0.218192	-7.48905	6.93745e-14	7.19483e-13	Chek2		333.717	1.31812	0.107966	12.2086	2.79667e-34	6.45428e-33	Cacng1
89.7438	-1.50847	0.20177	-7.4762	7.6504e-14	7.92388e-13	Cdc6		112.747	2.32093	0.190256	12.1989	3.14877e-34	7.25634e-33	Slc4a4
33.0125	-3.22046	0.431688	-7.46016	8.64197e-14	8.9218e-13	Kctd14		147.661	1.95995	0.161076	12.1679	4.60952e-34	1.06072e-32	Tnni1
44.437	-2.42806	0.325727	-7.45427	9.03649e-14	9.32303e-13	Tlcd1		118.347	2.31384	0.191224	12.1002	1.05399e-33	2.41141e-32	Cish
68.424	-1.82138	0.245232	-7.42718	1.10939e-13	1.13939e-12	Stxbp4		412.679	1.1178	0.0932589	11.986	4.20561e-33	9.52591e-32	Prosc
100.961	-1.46992	0.198126	-7.41915	1.17873e-13	1.20903e-12	Reln		184.855	1.63991	0.137161	11.9562	6.02882e-33	1.35781e-31	8430408G22Rik
180.279	-1.02555	0.138485	-7.4055	1.30657e-13	1.33671e-12	Cyb561a3		447.223	1.0603	0.0891265	11.8965	1.23349e-32	2.74304e-31	Angptl4
93.5556	-1.48041	0.200022	-7.40127	1.34888e-13	1.37911e-12	Tspan2		306.111	1.24135	0.104779	11.8472	2.22418e-32	4.9186e-31	Myoz2
125.416	-1.24569	0.16831	-7.40117	1.34985e-13	1.37921e-12	Nek2		120.237	2.13154	0.180092	11.8358	2.54781e-32	5.61863e-31	Agpat9
96.4758	-1.49394	0.203311	-7.34805	2.01122e-13	2.03272e-12	Otub2		404.977	1.13617	0.0962595	11.8032	3.75757e-32	8.25209e-31	Eif4ebp1
59.9075	-1.92495	0.262054	-7.34561	2.04819e-13	2.06746e-12	Pnp2		73.649	3.16263	0.268095	11.7967	4.06016e-32	8.89204e-31	Grem1
118.614	-1.28539	0.175116	-7.34023	2.13221e-13	2.14953e-12	Ndc80		386.676	1.0804	0.0918616	11.7612	6.18386e-32	1.35058e-30	Cltb
67.6963	-1.801	0.24541	-7.33872	2.15639e-13	2.17254e-12	Cdkn3		366.758	1.12218	0.0958192	11.7114	1.11421e-31	2.42681e-30	Ttc39b
31.9599	-3.16995	0.432243	-7.33372	2.23855e-13	2.25388e-12	Icam4		293.248	1.27153	0.10865	11.7031	1.22938e-31	2.67032e-30	Crim1
63.3756	-1.85446	0.253856	-7.30516	2.76938e-13	2.77602e-12	Gbp10		397.975	1.06746	0.0913088	11.6907	1.42227e-31	3.08508e-30	Bzw2
136.851	-1.22691	0.16819	-7.29475	2.99215e-13	2.98989e-12	Rap1gap2		234.861	1.48243	0.127227	11.6519	2.24392e-31	4.82123e-30	Rhoj
86.3496	-1.64547	0.225876	-7.28484	3.22064e-13	3.20811e-12	Il1f9		280.056	1.28359	0.110389	11.6279	2.97394e-31	6.33828e-30	Gramd4
42.9569	-2.37455	0.326074	-7.28222	3.28366e-13	3.26884e-12	Adgre4		366.073	1.11568	0.0959595	11.6265	3.0214e-31	6.4308e-30	Mvp
39.4693	-2.53307	0.348138	-7.27606	3.43708e-13	3.41514e-12	Pck1		392.476	1.13962	0.0983248	11.5903	4.61303e-31	9.77912e-30	3425401B19Rik
162.958	-1.0524	0.144991	-7.25839	3.91719e-13	3.87377e-12	Pck2		173.103	1.69377	0.146326	11.5753	5.49528e-31	1.16029e-29	Smad1
79.0401	-1.58843	0.219005	-7.25296	4.07751e-13	4.02128e-12	Dzip3		77.4702	5.71109	0.493476	11.5732	5.63581e-31	1.18838e-29	Fgf23
149.078	-1.10365	0.152642	-7.23034	4.81787e-13	4.73672e-12	Palm		348.362	1.1923	0.103319	11.54	8.29585e-31	1.74005e-29	Zfp36
39.1807	-2.56366	0.354779	-7.22606	4.97195e-13	4.88519e-12	Gfap		370.356	1.10098	0.0955442	11.5232	1.0079e-30	2.11127e-29	Mtor
164.094	-1.08258	0.150302	-7.20271	5.90276e-13	5.77474e-12	Hapln1		424.308	1.01371	0.0880071	11.5185	1.06422e-30	2.22338e-29	Mmp14
130.002	-1.18962	0.165238	-7.19944	6.04616e-13	5.90775e-12	Col16a1		278.464	1.28779	0.112129	11.4849	1.57112e-30	3.26096e-29	Flt1
152.827	-1.1117	0.154475	-7.19667	6.17023e-13	6.02157e-12	Bub1		142.987	1.986	0.17398	11.4151	3.5154e-30	7.25846e-29	Acer2
60.9416	-1.85998	0.258999	-7.18143	6.89885e-13	6.71201e-12	Il1b		439.427	1.02243	0.0899604	11.3653	6.22626e-30	1.27234e-28	Stab2
156.123	-1.07625	0.14995	-7.1774	7.10512e-13	6.90423e-12	Cks2		397.164	1.09781	0.0971503	11.3001	1.31037e-29	2.66744e-28	Jmy
120.492	-1.23227	0.171909	-7.16815	7.60166e-13	7.3777e-12	Esm1		176.785	1.66875	0.147964	11.278	1.68477e-29	3.40774e-28	Rasip1
56.3802	-1.90745	0.266383	-7.16055	8.03542e-13	7.78441e-12	Nme3		156.224	1.80912	0.160614	11.2638	1.98077e-29	3.99628e-28	Popdc3
74.4688	-1.60227	0.224317	-7.14286	9.14059e-13	8.82812e-12	Ccdc77		377.334	1.05905	0.0940382	11.2619	2.02365e-29	4.07761e-28	Eif1a
173.343	-1.01477	0.142075	-7.14252	9.16346e-13	8.84482e-12	Mad2l1		259.344	1.32056	0.117498	11.239	2.62335e-29	5.26594e-28	Plekhb1
39.8917	-2.44254	0.346113	-7.05705	1.70077e-12	1.61223e-11	Mxra7		348.589	1.12853	0.100605	11.2174	3.34835e-29	6.70431e-28	Akap1
135.234	-1.22288	0.173523	-7.04738	1.82323e-12	1.7242e-11	Fam132a		423.389	1.03768	0.0925768	11.2088	3.68997e-29	7.36973e-28	Lrrc59
140.978	-1.09306	0.155413	-7.03326	2.01768e-12	1.90129e-11	Glipr1		272.579	1.24064	0.110916	11.1855	4.80371e-29	9.57005e-28	Mmp19
65.9067	-1.68606	0.239885	-7.02862	2.08589e-12	1.9644e-11	Ramp2		264.366	1.27449	0.113985	11.1812	5.04236e-29	1.00203e-27	Kank1
33.3529	-2.74314	0.393584	-6.96965	3.1774e-12	2.95206e-11	Cx3cr1		135.404	1.86634	0.167704	11.1288	9.08776e-29	1.79695e-27	Slc25a34
90.5519	-1.42999	0.205439	-6.96064	3.3873e-12	3.13973e-11	Polq		304.284	1.16663	0.105335	11.0754	1.65053e-28	3.23544e-27	Pim3
160.008	-1.02647	0.148025	-6.93446	4.07775e-12	3.76351e-11	Plk4		243.632	1.29843	0.117515	11.049	2.21643e-28	4.31809e-27	Hbegf
110.703	-1.23469	0.178233	-6.9274	4.28657e-12	3.94792e-11	Exd2		244.294	1.27959	0.11618	11.0138	3.2774e-28	6.34617e-27	Arap2
90.9886	-1.35483	0.195858	-6.91738	4.60072e-12	4.225e-11	Slc9a3r2		110.985	2.07044	0.188161	11.0035	3.67431e-28	7.0974e-27	Mzt2
79.2243	-1.47763	0.213764	-6.91245	4.76337e-12	4.36679e-11	Rad51		216.538	1.38492	0.126003	10.9912	4.21358e-28	8.10949e-27	Tmem37
106.812	-1.25284	0.182206	-6.87595	6.15788e-12	5.59353e-11	Prss34		177.912	1.55213	0.14194	10.9351	7.83597e-28	1.49723e-26	Slc2a1
150.174	-1.04107	0.151529	-6.87042	6.40126e-12	5.80132e-11	Rarg		333.965	1.08223	0.0990258	10.9287	8.40074e-28	1.59745e-26	Sik3
89.9648	-1.39405	0.203184	-6.861	6.83824e-12	6.18323e-11	D030056L22Rik		171.425	1.55119	0.141993	10.9245	8.80674e-28	1.67265e-26	Sema6b
122.106	-1.19309	0.174253	-6.84688	7.54782e-12	6.80547e-11	Cdon		133.744	1.84352	0.169226	10.8938	1.23317e-27	2.32545e-26	Plin1
145.199	-1.05337	0.154237	-6.82955	8.51818e-12	7.64998e-11	Klhl38		375.463	1.1178	0.102916	10.8613	1.76192e-27	3.30292e-26	Tex2
40.6715	-2.23237	0.327841	-6.8093	9.80732e-12	8.78289e-11	Tmem86b		201.37	1.44173	0.133337	10.8127	2.99693e-27	5.58513e-26	Slc8a3
84.5215	-1.39255	0.205211	-6.78594	1.15332e-11	1.02821e-10	Ushbp1		379.327	1.04882	0.0970982	10.8016	3.38091e-27	6.28595e-26	Mlycd
44.9892	-2.03235	0.302798	-6.71188	1.92133e-11	1.69765e-10	Nxpe4		125.941	1.83154	0.169926	10.7785	4.35055e-27	8.06045e-26	Otud1
140.03	-1.08947	0.162565	-6.70177	2.05917e-11	1.81742e-10	Tspan32		319.461	1.0922	0.101369	10.7745	4.54115e-27	8.39398e-26	Ninj1
36.9759	-2.31003	0.345049	-6.6948	2.15971e-11	1.90299e-10	Sec14l2		491.041	1.05686	0.098279	10.7536	5.69662e-27	1.05053e-25	Rxra
97.3208	-1.32591	0.198464	-6.68089	2.37493e-11	2.08568e-10	Clec3b		160.979	1.71541	0.159968	10.7234	7.90008e-27	1.45014e-25	Cpne8
34.4889	-2.4764	0.370724	-6.6799	2.39105e-11	2.09868e-10	Ccdc18		63.8148	2.98782	0.280097	10.6671	1.45102e-26	2.64213e-25	Lif
53.4588	-1.80905	0.270825	-6.67976	2.39337e-11	2.09955e-10	Dleu2		123.35	1.84912	0.173955	10.6299	2.1638e-26	3.92649e-25	Fos
44.2624	-2.04136	0.306915	-6.65122	2.90669e-11	2.53864e-10	Vangl1		341.657	1.13757	0.107252	10.6065	2.77992e-26	5.03302e-25	Dapk1
126.918	-1.15948	0.174755	-6.63487	3.24786e-11	2.82883e-10	Fam114a1		136.648	1.81394	0.172163	10.5362	5.88461e-26	1.05816e-24	Dok7
34.1158	-2.50585	0.378571	-6.61922	3.6111e-11	3.13831e-10	Snai2		391.547	1.0441	0.0991592	10.5296	6.31172e-26	1.1324e-24	Yap1
149.944	-1.0257	0.154966	-6.61888	3.61927e-11	3.14369e-10	Cep76		174.731	1.52804	0.145199	10.5238	6.71198e-26	1.2015e-24	Uck2
142.264	-1.0705	0.161965	-6.60942	3.85816e-11	3.34206e-10	Bst1		241.329	1.24325	0.118634	10.4797	1.07122e-25	1.91325e-24	Arid5a
119.043	-1.15204	0.17461	-6.59777	4.17399e-11	3.60777e-10	Orc5		85.0021	2.28992	0.219504	10.4323	1.76618e-25	3.12288e-24	Glt28d2
75.887	-1.60602	0.243461	-6.5966	4.20696e-11	3.63231e-10	Sema3d		61.5228	2.96564	0.284351	10.4295	1.81895e-25	3.20904e-24	Slc6a17
122.362	-1.13839	0.172781	-6.58859	4.44013e-11	3.8253e-10	Spib		167.46	1.49132	0.143365	10.4023	2.4203e-25	4.24167e-24	Camta1
62.7621	-1.63782	0.249039	-6.57657	4.81413e-11	4.12514e-10	Cd300ld		158.777	1.62739	0.156539	10.3961	2.58347e-25	4.52265e-24	Kcnj8
77.0282	-1.49773	0.227943	-6.57066	5.00944e-11	4.28324e-10	Ska2		222.804	1.30517	0.125593	10.3921	2.69318e-25	4.70432e-24	Nrip1
74.2234	-1.48503	0.226093	-6.56825	5.09096e-11	4.3436e-10	Dennd2c		183.679	1.46995	0.141472	10.3904	2.74296e-25	4.78601e-24	Popdc2
37.2831	-2.26788	0.345369	-6.56653	5.15009e-11	4.39168e-10	Slc25a21		254.699	1.18787	0.115081	10.322	5.60329e-25	9.71266e-24	Rell1
150.123	-1.12192	0.171192	-6.55357	5.61763e-11	4.76988e-10	Aurka		178.041	1.41498	0.137364	10.301	6.97504e-25	1.20511e-23	Mlip
38.9022	-2.15546	0.329329	-6.545	5.94956e-11	5.04632e-10	Mamdc2		174.306	1.50047	0.145733	10.296	7.34791e-25	1.26403e-23	Tnip2
98.7013	-1.25593	0.19197	-6.54235	6.05612e-11	5.13122e-10	Trim30b		176.031	1.46504	0.142762	10.2621	1.044e-24	1.79013e-23	Musk
112.968	-1.21013	0.18552	-6.52294	6.89422e-11	5.8165e-10	Gpx8		165.149	1.55446	0.152197	10.2134	1.72644e-24	2.9444e-23	Crem
69.7279	-1.49845	0.229923	-6.51716	7.16521e-11	6.03871e-10	Myo5c		178.449	1.43166	0.14026	10.2072	1.8406e-24	3.13237e-23	Pde7b
54.8591	-1.79352	0.27532	-6.5143	7.30275e-11	6.15136e-10	Wbscr27		144.626	1.67971	0.164682	10.1997	1.98801e-24	3.36879e-23	Tgfb2
107.905	-1.22703	0.190782	-6.4316	1.26267e-10	1.04802e-09	Zfp692		156.935	1.54655	0.151872	10.1832	2.35651e-24	3.97204e-23	Ackr4
113.491	-1.16255	0.180778	-6.43082	1.26914e-10	1.05285e-09	Kif14		354.178	1.03136	0.101369	10.1743	2.58313e-24	4.33561e-23	Mical2
64.9159	-1.52114	0.236646	-6.42793	1.29355e-10	1.07085e-09	Tbx2		161.313	1.54119	0.151833	10.1506	3.29462e-24	5.50074e-23	Ddi2
109.178	-1.25554	0.195483	-6.42276	1.33829e-10	1.10673e-09	Ebf3		181.767	1.37925	0.136673	10.0916	6.01956e-24	9.9354e-23	Cdh2
41.6304	-2.06673	0.321916	-6.42009	1.36193e-10	1.12512e-09	Ccbe1		98.1165	2.03405	0.203227	10.0088	1.39494e-23	2.28574e-22	Rasd2
75.2843	-1.43907	0.224255	-6.41713	1.38871e-10	1.14664e-09	Unc5b		114.524	1.76427	0.176359	10.0039	1.46577e-23	2.39685e-22	Fcgr1
22.6683	-4.01046	0.627238	-6.39384	1.61767e-10	1.32878e-09	Gm16793		176.745	1.42091	0.142442	9.97536	1.95391e-23	3.1787e-22	Flt4
111.781	-1.15612	0.181615	-6.36579	1.94292e-10	1.58285e-09	Prr11		139.422	1.55722	0.157277	9.90109	4.11762e-23	6.63079e-22	Wdr92
32.5831	-2.43369	0.383995	-6.3378	2.33074e-10	1.88717e-09	Gdf10		97.7007	1.98381	0.200482	9.8952	4.36739e-23	7.02588e-22	Mmp3
131.985	-1.01863	0.160924	-6.32991	2.453e-10	1.98112e-09	AI467606		127.549	1.66761	0.168561	9.89325	4.45342e-23	7.15702e-22	Cxcl9
131.814	-1.04922	0.166317	-6.30854	2.81689e-10	2.26923e-09	Brca1		311.095	1.03474	0.104615	9.89097	4.556e-23	7.31447e-22	Ckb
82.7467	-1.34109	0.212681	-6.30566	2.86973e-10	2.30829e-09	Abcg3		228.444	1.24096	0.126251	9.82928	8.42224e-23	1.33595e-21	Sema7a
80.5005	-1.40054	0.222141	-6.30471	2.88733e-10	2.32127e-09	Tigd4		167.355	1.3951	0.142011	9.82389	8.88518e-23	1.40657e-21	Trib1
85.1669	-1.32646	0.210703	-6.2954	3.066e-10	2.45868e-09	Tek		257.812	1.20717	0.122885	9.82362	8.90845e-23	1.40885e-21	Myom3
43.7547	-1.90816	0.303228	-6.29282	3.11751e-10	2.49747e-09	Alox15		133.222	1.57913	0.160833	9.8185	9.37292e-23	1.47936e-21	Clec10a
87.4664	-1.31189	0.209023	-6.27628	3.46766e-10	2.77098e-09	Trim47		236.527	1.15867	0.118483	9.77922	1.38274e-22	2.16948e-21	Gimap3
133.84	-1.14994	0.183891	-6.25339	4.01639e-10	3.195e-09	Pcsk6		181.444	1.39409	0.142694	9.7698	1.51748e-22	2.37619e-21	AW112010
117.551	-1.06698	0.171147	-6.23428	4.53849e-10	3.6013e-09	Phlpp2		59.91	2.63903	0.27132	9.72661	2.32211e-22	3.60768e-21	Tead4
60.5738	-1.60643	0.257875	-6.22947	4.6803e-10	3.71013e-09	Cyp2f2		247.459	1.1928	0.122634	9.72645	2.32574e-22	3.60979e-21	Rbm20
52.9436	-1.7125	0.275016	-6.22692	4.75691e-10	3.76709e-09	Mpp2		59.8335	2.75937	0.28392	9.71882	2.50659e-22	3.88289e-21	Lvrn
71.0982	-1.39778	0.224548	-6.22485	4.82013e-10	3.81525e-09	Cspg4		46.0792	3.42747	0.356413	9.61658	6.8059e-22	1.03312e-20	Ttyh1
69.2542	-1.43324	0.230551	-6.21659	5.08081e-10	4.01558e-09	B230354K17Rik		255.33	1.10322	0.114762	9.61304	7.04409e-22	1.06723e-20	Slc25a28
21.4965	-3.73408	0.601923	-6.20358	5.51927e-10	4.34913e-09	Mst1		207.284	1.21501	0.126589	9.59806	8.14652e-22	1.23074e-20	Gdpd2
125.76	-1.03949	0.16877	-6.15919	7.31179e-10	5.71342e-09	Col14a1		288.664	1.02292	0.107636	9.50358	2.02794e-21	3.0377e-20	Spred1
22.7569	-3.31016	0.537515	-6.15827	7.3546e-10	5.74404e-09	Redrum		76.2567	2.08467	0.223273	9.33688	9.92147e-21	1.4546e-19	Nnmt
122.138	-1.07748	0.175346	-6.14488	8.00229e-10	6.233e-09	Gnpda1		53.8992	2.71065	0.290847	9.31986	1.16491e-20	1.70475e-19	Rasd1
22.5004	-3.16333	0.515264	-6.13924	8.29152e-10	6.4504e-09	Eldr		48.8878	2.96373	0.318968	9.29163	1.51944e-20	2.21337e-19	Zfp697
32.6455	-2.27115	0.370601	-6.1283	8.88253e-10	6.8832e-09	Cd248		263.979	1.03036	0.111101	9.27401	1.79274e-20	2.60431e-19	Rnf144b
92.8253	-1.24478	0.203193	-6.12606	9.00791e-10	6.97355e-09	Cntln		245.255	1.09542	0.118162	9.27048	1.85303e-20	2.68698e-19	Pdlim1
79.0815	-1.33332	0.218176	-6.1112	9.8883e-10	7.62537e-09	Xk		42.2879	3.54579	0.384494	9.22196	2.91705e-20	4.19158e-19	Fscn2
105.182	-1.11606	0.183121	-6.09462	1.09695e-09	8.41416e-09	Mmp25		54.9293	2.61248	0.284365	9.18705	4.0376e-20	5.78079e-19	Car4
57.9596	-1.65306	0.271643	-6.08542	1.16187e-09	8.895e-09	Zdhhc24		86.4341	1.95502	0.213593	9.15304	5.53519e-20	7.88231e-19	Slc25a33
21.3396	-3.37234	0.554603	-6.08064	1.19707e-09	9.15122e-09	Mboat2		154.347	1.39365	0.152845	9.11803	7.65019e-20	1.08165e-18	Aldh18a1
104.59	-1.12339	0.185844	-6.0448	1.49599e-09	1.13544e-08	Wee1		217.421	1.12308	0.123304	9.10826	8.37142e-20	1.18152e-18	Svep1
23.7902	-2.90568	0.484951	-5.9917	2.07655e-09	1.56041e-08	Fam167a		46.7978	5.71835	0.628458	9.09901	9.11631e-20	1.28437e-18	Scn5a
21.9354	-3.25111	0.545151	-5.96369	2.46603e-09	1.84175e-08	Panx3		153.746	1.38265	0.151986	9.09722	9.2675e-20	1.30336e-18	S1pr3
57.0669	-1.54899	0.260158	-5.95403	2.61621e-09	1.94933e-08	Hist2h2be		46.6403	2.94372	0.323913	9.088	1.00882e-19	1.41627e-18	Adamtsl2
46.2227	-1.76024	0.295862	-5.94953	2.68914e-09	1.99992e-08	Plekhh3		123.19	1.53483	0.168899	9.08726	1.01568e-19	1.42464e-18	Zswim4
105.133	-1.06363	0.17886	-5.94675	2.73514e-09	2.03222e-08	Kntc1		151.148	1.41152	0.155537	9.07511	1.13564e-19	1.5887e-18	Casp4
68.9011	-1.4015	0.23611	-5.93581	2.92396e-09	2.16744e-08	Galnt3		176.832	1.33538	0.147486	9.05428	1.3747e-19	1.908e-18	Tlr8
60.3841	-1.45164	0.245072	-5.92332	3.15497e-09	2.33215e-08	Nanp		266.817	1.05938	0.117025	9.0526	1.39608e-19	1.93598e-18	Ptpn2
94.7705	-1.1598	0.196728	-5.89543	3.73718e-09	2.75099e-08	Klhl17		247.061	1.04033	0.115057	9.0419	1.53973e-19	2.13331e-18	Cystm1
99.7097	-1.08134	0.183622	-5.88895	3.88667e-09	2.85574e-08	Scai		94.5818	1.76692	0.195678	9.02973	1.721e-19	2.37411e-18	Kng2
52.4296	-1.5895	0.270549	-5.87509	4.22607e-09	3.09795e-08	Tex9		211.244	1.11945	0.124235	9.01075	2.04653e-19	2.80612e-18	Apbb3
90.3268	-1.15242	0.19633	-5.86981	4.363e-09	3.18802e-08	Cep164		139.183	1.41669	0.158373	8.94533	3.70833e-19	5.02826e-18	Gstm2
104.177	-1.07164	0.182715	-5.86511	4.48838e-09	3.27361e-08	Steap3		214.423	1.19408	0.133815	8.92338	4.52288e-19	6.0808e-18	Nuak1
30.0528	-2.23975	0.384597	-5.82363	5.75842e-09	4.17308e-08	Slc13a5		201.658	1.15839	0.129836	8.92192	4.58265e-19	6.15595e-18	Btbd3
78.5306	-1.24157	0.214563	-5.7865	7.18684e-09	5.17752e-08	Tmem9		37.7735	4.24966	0.477162	8.90611	5.28541e-19	7.08201e-18	Avpr1a
85.8426	-1.21278	0.210109	-5.77215	7.8267e-09	5.61049e-08	Cep70		193.845	1.18859	0.133696	8.89028	6.09567e-19	8.15392e-18	Pank1
72.0272	-1.33899	0.23259	-5.75687	8.56874e-09	6.11206e-08	Haus8		201.641	1.13129	0.127409	8.87917	6.73617e-19	8.98798e-18	Kif21a
101.747	-1.09802	0.191317	-5.73927	9.50861e-09	6.75818e-08	Cd300lg		273.22	1.00492	0.113205	8.87696	6.87129e-19	9.16057e-18	Murc
21.4741	-2.84536	0.495838	-5.73849	9.55223e-09	6.78614e-08	Sost		118.368	1.5172	0.171031	8.8709	7.25544e-19	9.64032e-18	Mnda
38.2545	-1.88852	0.329258	-5.73567	9.71278e-09	6.89712e-08	Dnajb13		131.971	1.49025	0.168376	8.85071	8.69652e-19	1.1507e-17	Cobll1
50.4232	-1.71839	0.299753	-5.73267	9.88622e-09	7.01087e-08	Cenpk		119.466	1.53765	0.173884	8.84297	9.32092e-19	1.23024e-17	Dusp26
79.3935	-1.20742	0.210842	-5.72666	1.02424e-08	7.25377e-08	Cenpl		126.457	1.62905	0.18439	8.83483	1.00252e-18	1.32099e-17	Spon1
43.1093	-1.70537	0.298026	-5.72224	1.05131e-08	7.43885e-08	Slc6a20a		239.158	1.06803	0.120898	8.8341	1.00905e-18	1.3274e-17	Slc25a22
66.5423	-1.35176	0.237128	-5.70055	1.19421e-08	8.41247e-08	Clec11a		234.39	1.05054	0.11912	8.81917	1.1531e-18	1.51438e-17	Cidec
98.5155	-1.11374	0.195662	-5.69215	1.25452e-08	8.81381e-08	Megf9		190.273	1.17349	0.133123	8.81506	1.19621e-18	1.5697e-17	Fam53a
89.6982	-1.15174	0.202466	-5.68857	1.28106e-08	8.98835e-08	2018-03-03		59.9863	2.24072	0.25537	8.77442	1.71779e-18	2.23934e-17	Spry4
84.6645	-1.2273	0.216326	-5.67338	1.40004e-08	9.79722e-08	Brca2		176.969	1.21584	0.138928	8.75159	2.10365e-18	2.73114e-17	Kcnc4
112.055	-1.0046	0.177144	-5.67107	1.41905e-08	9.92147e-08	Fpr1		188.021	1.18625	0.136222	8.70819	3.08779e-18	3.98925e-17	Mgat4a
56.145	-1.42133	0.251651	-5.64804	1.62289e-08	1.1287e-07	Gfi1b		105.925	1.59829	0.184321	8.67123	4.27487e-18	5.48275e-17	Adgrg2
23.5763	-2.58809	0.459604	-5.63113	1.79031e-08	1.23917e-07	Ptprz1		58.0883	2.36225	0.272526	8.66798	4.39857e-18	5.63684e-17	Trp63
64.8809	-1.31307	0.234097	-5.60908	2.03406e-08	1.40116e-07	Dclk2		137.774	1.36821	0.158136	8.6521	5.05622e-18	6.46918e-17	Usp53
98.5541	-1.04021	0.186488	-5.57791	2.4343e-08	1.66316e-07	Cbx6		80.8974	1.87829	0.217148	8.64982	5.15824e-18	6.59441e-17	Enpep
17.0179	-4.09674	0.734878	-5.57473	2.47917e-08	1.69163e-07	Celf5		231.615	1.08653	0.125981	8.62456	6.43379e-18	8.18556e-17	Rrp12
32.8763	-1.94514	0.351235	-5.538	3.05945e-08	2.07332e-07	Tfr2		188.495	4.93195	0.572806	8.61016	7.29562e-18	9.26719e-17	Pi15
66.6614	-1.27724	0.230783	-5.53437	3.12354e-08	2.11315e-07	Matn2		190.203	1.13311	0.132046	8.58113	9.39424e-18	1.18949e-16	Tnfaip3
39.6909	-1.7918	0.32388	-5.53231	3.16045e-08	2.13539e-07	Agtr1a		213.218	1.08533	0.127165	8.53483	1.40366e-17	1.76603e-16	Mstn
98.046	-1.14224	0.207436	-5.5065	3.66038e-08	2.45437e-07	Cit		50.2874	2.46938	0.291623	8.46769	2.50312e-17	3.11233e-16	Scn3b
65.7303	-1.32661	0.240931	-5.50617	3.66727e-08	2.45796e-07	Fancd2		161.438	1.20854	0.143956	8.39519	4.65147e-17	5.72971e-16	Trim16
54.7098	-1.39887	0.254361	-5.49955	3.80771e-08	2.54778e-07	Sertad3		198.07	1.06705	0.127259	8.38484	5.0795e-17	6.24727e-16	Siglec1
96.9452	-1.03297	0.187908	-5.49723	3.85808e-08	2.5804e-07	Tom1l1		175.41	1.14618	0.136792	8.37903	5.33665e-17	6.54327e-16	Gpm6b
60.7707	-1.33311	0.243301	-5.47927	4.27077e-08	2.84682e-07	Cby1		146.899	1.32745	0.158575	8.3711	5.70838e-17	6.98287e-16	Ahdc1
23.6896	-2.41215	0.440772	-5.47256	4.43575e-08	2.9506e-07	Retnla		82.1519	1.76888	0.211429	8.36629	5.9461e-17	7.25132e-16	Ttc9
54.4629	-1.41948	0.259836	-5.46296	4.68266e-08	3.10703e-07	Zfp60		125.045	1.40866	0.168496	8.36021	6.26067e-17	7.62323e-16	Msr1
69.1143	-1.22986	0.225474	-5.45455	4.9098e-08	3.24698e-07	Dguok		143.107	1.26791	0.152137	8.33403	7.8139e-17	9.47816e-16	Slc1a3
63.7994	-1.28543	0.235849	-5.4502	5.03144e-08	3.32594e-07	Nup35		231.893	1.01098	0.121563	8.31654	9.05662e-17	1.09354e-15	Eif6
85.7508	-1.0945	0.200995	-5.44542	5.16819e-08	3.41066e-07	Kifc5b		215.266	1.02855	0.124008	8.29422	1.09297e-16	1.31471e-15	Tanc1
80.7057	-1.13376	0.208771	-5.43066	5.61458e-08	3.69297e-07	Rad51ap1		59.972	2.12029	0.255648	8.29381	1.09682e-16	1.31834e-15	Adcyap1r1
19.9802	-2.85801	0.526533	-5.42798	5.69967e-08	3.74584e-07	Col8a2		158.834	1.20354	0.145402	8.27732	1.25976e-16	1.51076e-15	Cttnbp2nl
48.7605	-1.52067	0.280178	-5.42752	5.71413e-08	3.75379e-07	Snx32		231.92	1.07334	0.130238	8.24139	1.70228e-16	2.02766e-15	Ell
32.0498	-1.9564	0.361868	-5.40638	6.4311e-08	4.20911e-07	9830107B12Rik		202.322	1.0794	0.131148	8.23044	1.86531e-16	2.2119e-15	Plk2
103.644	-1.0043	0.185774	-5.40604	6.44335e-08	4.21539e-07	Lhfpl2		53.9782	2.30934	0.28098	8.21888	2.05417e-16	2.43041e-15	Fam179a
46.8933	-1.55562	0.287793	-5.40536	6.468e-08	4.22978e-07	Ms4a2		114.357	1.4192	0.173358	8.18654	2.68833e-16	3.16188e-15	Bcl3
16.1844	-3.73858	0.691944	-5.40301	6.55316e-08	4.28194e-07	Fgf14		221.971	1.1264	0.137952	8.16516	3.21012e-16	3.7672e-15	2018-03-01
42.9224	-1.58652	0.293762	-5.40071	6.63784e-08	4.3337e-07	C1qtnf9		212.687	1.031	0.126296	8.16335	3.25869e-16	3.82138e-15	Gab2
20.6869	-2.65148	0.493993	-5.36745	7.98559e-08	5.17113e-07	Cys1		138.864	1.29842	0.159434	8.14398	3.82497e-16	4.46237e-15	Prkch
69.0155	-1.20276	0.224339	-5.36133	8.26128e-08	5.33873e-07	Klra2		133.446	1.29723	0.159401	8.13816	4.01314e-16	4.67846e-15	Zfp52
17.8327	-3.44938	0.643599	-5.35952	8.34449e-08	5.39031e-07	Acmsd		101.123	1.53726	0.18904	8.13192	4.22544e-16	4.92234e-15	Oas2
34.1711	-1.87774	0.350384	-5.35908	8.36477e-08	5.39902e-07	Ndrg4		31.6005	3.46585	0.429425	8.07089	6.97865e-16	8.0587e-15	Card14
20.4322	-2.64421	0.493579	-5.35723	8.45098e-08	5.45023e-07	Ngef		71.8691	1.86723	0.231876	8.05271	8.0983e-16	9.31774e-15	Taf4b
48.0061	-1.48797	0.278128	-5.34997	8.79707e-08	5.65964e-07	Cercam		49.4796	2.28537	0.284412	8.03543	9.32484e-16	1.07057e-14	Zbp1
70.7485	-1.17698	0.220084	-5.34786	8.90011e-08	5.71898e-07	Pamr1		147.549	1.22761	0.152792	8.03453	9.39417e-16	1.07775e-14	Ablim2
44.3247	-1.54457	0.288934	-5.34575	9.00411e-08	5.78113e-07	L1cam		177.441	1.11497	0.13945	7.9955	1.29053e-15	1.47312e-14	Ralgds
97.5771	-1.02714	0.192326	-5.34062	9.26273e-08	5.93518e-07	Cdca2		210.934	1.02079	0.128017	7.97389	1.53758e-15	1.7526e-14	Lpp
32.8666	-1.94577	0.365408	-5.32494	1.00984e-07	6.44724e-07	Sh3yl1		87.6942	1.65389	0.207452	7.97238	1.55641e-15	1.77279e-14	Ifit3
55.6214	-1.42565	0.267757	-5.32441	1.01283e-07	6.46369e-07	Satb2		150.179	1.22874	0.155207	7.91674	2.43828e-15	2.74965e-14	Mpzl1
56.235	-1.33584	0.251228	-5.31723	1.05361e-07	6.71727e-07	Ifnlr1		137.116	1.22151	0.155012	7.8801	3.27126e-15	3.66816e-14	Flrt2
86.0464	-1.05396	0.198457	-5.31079	1.09149e-07	6.94894e-07	Fmo5		148.686	1.22813	0.155916	7.87688	3.35657e-15	3.76011e-14	Igsf3
86.5019	-1.0445	0.197193	-5.29684	1.17823e-07	7.46821e-07	Pip5k1b		172.336	1.14793	0.145735	7.87683	3.35801e-15	3.76011e-14	Lipe
54.7591	-1.36277	0.258675	-5.26826	1.37722e-07	8.64329e-07	Dsel		57.6406	2.0274	0.257436	7.87534	3.39804e-15	3.79958e-14	Shb
18.3334	-2.84578	0.540474	-5.26535	1.39924e-07	8.778e-07	Ptn		91.871	1.63305	0.207775	7.85972	3.85008e-15	4.29477e-14	Apold1
75.7363	-1.1489	0.218773	-5.25155	1.50823e-07	9.43937e-07	Eln		142.979	1.1977	0.152389	7.85945	3.8582e-15	4.29898e-14	Osgin1
98.0156	-1.00146	0.191084	-5.24094	1.59763e-07	9.97923e-07	Fam78a		39.9678	2.59465	0.331279	7.83221	4.79365e-15	5.3189e-14	Ocstamp
19.31	-2.66915	0.511796	-5.21526	1.83556e-07	1.14205e-06	Rspo2		175.353	1.15467	0.14768	7.81869	5.3377e-15	5.91844e-14	Gramd3
26.1807	-2.1337	0.4111	-5.19022	2.10046e-07	1.30125e-06	P4ha3		163.428	1.16632	0.149302	7.81182	5.63695e-15	6.23283e-14	Sel1l3
74.2601	-1.1277	0.21748	-5.18529	2.15674e-07	1.33404e-06	Cecr2		85.0033	1.61833	0.208488	7.76222	8.34585e-15	9.15161e-14	Ppp1r1a
84.6882	-1.04708	0.202176	-5.17907	2.22999e-07	1.37613e-06	Ptgis		185.893	1.07521	0.13856	7.75991	8.49917e-15	9.31331e-14	Fcgr4
36.8978	-1.69657	0.327797	-5.17566	2.27101e-07	1.4009e-06	Stxbp6		156.46	1.14486	0.147671	7.75277	8.99084e-15	9.82495e-14	Dennd5b
88.9061	-1.01451	0.196536	-5.16195	2.44386e-07	1.50343e-06	Camk1d		155.727	1.13035	0.14594	7.7453	9.53585e-15	1.03991e-13	Hs2st1
76.7314	-1.08034	0.209572	-5.15499	2.53645e-07	1.55918e-06	Banp		155.942	1.12774	0.145622	7.74434	9.60826e-15	1.04708e-13	Nmrk2
90.5564	-1.00912	0.195764	-5.15478	2.53935e-07	1.56036e-06	Card10		134.382	1.2107	0.156588	7.73175	1.06079e-14	1.15444e-13	Ifit2
56.3437	-1.31271	0.254995	-5.14799	2.63287e-07	1.61408e-06	Cd80		134.712	1.22999	0.159584	7.70749	1.28321e-14	1.39077e-13	Thop1
42.7342	-1.51366	0.294666	-5.13688	2.79339e-07	1.70656e-06	Tmod2		156.707	1.11388	0.144768	7.69421	1.42369e-14	1.53674e-13	Slc35e4
35.4397	-1.71735	0.334446	-5.1349	2.8229e-07	1.72326e-06	Ppm1e		30.9444	5.37257	0.700188	7.67303	1.67976e-14	1.80822e-13	Calca
38.6035	-1.59942	0.31215	-5.12387	2.9933e-07	1.82448e-06	Rfx2		189.006	1.0098	0.131699	7.66753	1.75336e-14	1.88616e-13	Kdm4b
86.1917	-1.01998	0.199224	-5.11974	3.05964e-07	1.8642e-06	Terf1		169.631	1.05393	0.137933	7.64084	2.15806e-14	2.30589e-13	Pdxk
17.6711	-2.78397	0.545541	-5.10314	3.34064e-07	2.02453e-06	Gm10371		141.362	1.2238	0.160371	7.63106	2.32835e-14	2.48118e-13	Foxn3
51.3782	-1.34958	0.265121	-5.09042	3.57274e-07	2.15368e-06	Kcnj5		63.5436	1.94136	0.254806	7.61897	2.55707e-14	2.71398e-13	Gm16907
70.297	-1.12719	0.221577	-5.08714	3.6351e-07	2.18716e-06	Zfp760		184.055	1.00297	0.131972	7.59992	2.96304e-14	3.13648e-13	Lgr4
76.1751	-1.10951	0.218792	-5.07106	3.95602e-07	2.37481e-06	3830406C13Rik		242.418	1.00126	0.132152	7.57653	3.54922e-14	3.75447e-13	Amy1
46.1654	-1.42458	0.281028	-5.06918	3.99524e-07	2.39473e-06	Crispld1		50.4004	2.08608	0.275804	7.56365	3.91928e-14	4.13216e-13	Efr3b
75.9465	-1.09539	0.216193	-5.06675	4.04673e-07	2.42285e-06	Zfp101		181.461	1.00001	0.132584	7.54244	4.61275e-14	4.83121e-13	Fst
86.2924	-1.00134	0.197686	-5.06528	4.07795e-07	2.44062e-06	Cenpq		57.4354	1.93448	0.256756	7.5343	4.90952e-14	5.12851e-13	Adm
35.2048	-1.65043	0.326484	-5.05516	4.3003e-07	2.56692e-06	Smim1		161.672	1.07334	0.142819	7.51539	5.67418e-14	5.9156e-13	Bves
19.9363	-2.48525	0.49236	-5.04763	4.47321e-07	2.66213e-06	Car12		156.756	1.10745	0.147439	7.51127	5.8557e-14	6.09284e-13	Ppfibp2
84.2917	-1.02025	0.202426	-5.04011	4.65255e-07	2.76058e-06	Arhgef25		159.332	1.07978	0.144026	7.4971	6.52436e-14	6.77526e-13	D16Ertd472e
71.4044	-1.14286	0.227414	-5.02546	5.02216e-07	2.9688e-06	Athl1		46.9664	2.16723	0.289113	7.49616	6.57169e-14	6.81995e-13	Mid1
35.8502	-1.77945	0.354348	-5.02176	5.11992e-07	3.02433e-06	Susd5		99.8702	1.38728	0.185774	7.46758	8.16837e-14	8.44453e-13	Lep
62.6593	-1.179	0.23489	-5.01937	5.18411e-07	3.05884e-06	Cenpi		130.223	1.20199	0.161791	7.42925	1.09214e-13	1.12239e-12	Cd1d1
53.1373	-1.32316	0.263625	-5.01911	5.19125e-07	3.06191e-06	Troap		100.077	1.41051	0.191809	7.35371	1.92778e-13	1.95212e-12	Sh2b2
35.6553	-1.64765	0.328796	-5.01117	5.40996e-07	3.18146e-06	Six5		86.7644	1.44572	0.198014	7.30112	2.85373e-13	2.85697e-12	Gprc5c
87.7064	-1.03464	0.206572	-5.00861	5.48238e-07	3.22166e-06	Shcbp1		87.3024	1.45357	0.199924	7.27062	3.5784e-13	3.54889e-12	Sox17
74.337	-1.10339	0.220454	-5.00509	5.58367e-07	3.27633e-06	Pcolce2		26.9656	3.40516	0.468629	7.26621	3.69714e-13	3.66208e-12	Igfbp2
70.8349	-1.12473	0.224989	-4.99903	5.76195e-07	3.37969e-06	Ccdc157		120.823	1.20799	0.166483	7.25591	3.98956e-13	3.94189e-12	Map3k14
29.488	-1.80265	0.361301	-4.98932	6.05912e-07	3.54092e-06	Ankrd22		94.3687	1.38175	0.190491	7.25365	4.05697e-13	4.00352e-12	Adamts14
60.8406	-1.22217	0.245418	-4.97996	6.35959e-07	3.71241e-06	Cc2d2a		89.4838	1.43939	0.198798	7.24048	4.47085e-13	4.401e-12	Cemip
31.6326	-1.72723	0.347273	-4.97369	6.5692e-07	3.82773e-06	Itgb4		102.442	1.36263	0.18863	7.22382	5.05466e-13	4.96338e-12	Arid5b
24.2001	-2.13222	0.429565	-4.96367	6.91721e-07	4.01431e-06	Adam33		106.909	1.32717	0.184531	7.19211	6.37993e-13	6.22239e-12	Ier3
46.9261	-1.38199	0.278454	-4.9631	6.93756e-07	4.02465e-06	Smco1		92.9604	1.42097	0.19835	7.16395	7.83856e-13	7.59833e-12	Dbn1
58.4121	-1.20826	0.24348	-4.96249	6.9596e-07	4.03596e-06	Spdl1		107.475	1.29586	0.181346	7.14582	8.94629e-13	8.64572e-12	Tgif1
31.233	-1.74825	0.352637	-4.95764	7.13544e-07	4.13038e-06	A530064D06Rik		26.1418	3.25246	0.45665	7.12244	1.06034e-12	1.01852e-11	Stc1
18.7295	-2.49784	0.504514	-4.95098	7.38407e-07	4.26343e-06	Apol10a		68.5013	1.62291	0.228817	7.09261	1.31609e-12	1.25582e-11	Hilpda
31.5785	-1.73812	0.351886	-4.93943	7.83499e-07	4.51229e-06	Kcnj10		101.31	1.31261	0.186284	7.04629	1.83755e-12	1.7367e-11	Kcnf1
53.0578	-1.28779	0.260754	-4.93871	7.86409e-07	4.52741e-06	C330018D20Rik		62.6884	3.23842	0.45969	7.04479	1.85736e-12	1.75438e-11	Kcne4
23.7239	-2.16228	0.438449	-4.93167	8.1529e-07	4.68519e-06	Sirpb1b		37.2127	2.38203	0.340982	6.98581	2.8322e-12	2.64372e-11	Slc1a1
56.2858	-1.23015	0.250686	-4.90711	9.24266e-07	5.29228e-06	Cd72		163.183	1.0103	0.144761	6.97907	2.97139e-12	2.76877e-11	Hook1
44.9198	-1.39126	0.283523	-4.90703	9.24649e-07	5.29256e-06	Hspa12b		176.977	1.00168	0.143565	6.97717	3.01175e-12	2.80308e-11	Atxn7l1
23.6301	-2.07885	0.424844	-4.89322	9.91986e-07	5.65905e-06	Panct2		78.8675	1.48779	0.213947	6.95401	3.55054e-12	3.28912e-11	Hes1
57.8724	-1.31762	0.270511	-4.87086	1.11113e-06	6.31444e-06	Mcpt8		96.8975	1.27431	0.184237	6.91673	4.622e-12	4.24209e-11	Bmp5
64.6203	-1.1343	0.232883	-4.87066	1.11224e-06	6.31847e-06	Zwilch		74.8898	1.47935	0.213898	6.91613	4.64137e-12	4.2574e-11	Sh2d5
33.104	-1.68076	0.345502	-4.86469	1.14636e-06	6.50302e-06	Ankrd29		144.977	1.08509	0.157094	6.90726	4.9409e-12	4.51911e-11	Map1b
55.4474	-1.23576	0.254128	-4.86275	1.15768e-06	6.55549e-06	Hacd4		97.0316	1.28451	0.186097	6.90236	5.11463e-12	4.67531e-11	Nr1d1
76.471	-1.03464	0.212769	-4.86275	1.15766e-06	6.55549e-06	Ttk		22.1228	3.98881	0.577914	6.90208	5.12473e-12	4.68185e-11	Gprc5a
18.4866	-2.46752	0.507489	-4.86221	1.16084e-06	6.57035e-06	Kctd21		26.6781	3.03576	0.440838	6.88634	5.72459e-12	5.20889e-11	Myog
58.3594	-1.18346	0.24345	-4.86123	1.16657e-06	6.5988e-06	Nsl1		71.7573	1.50781	0.219219	6.87811	6.06498e-12	5.51545e-11	Hspa1a
20.1458	-2.29652	0.473922	-4.84578	1.26117e-06	7.10099e-06	A930006K02Rik		110.625	1.21753	0.177132	6.87358	6.26119e-12	5.68411e-11	Bmf
70.9751	-1.05008	0.216882	-4.84172	1.2872e-06	7.23732e-06	Spc24		24.9239	3.17936	0.462591	6.87294	6.28905e-12	5.70614e-11	Ctla4
59.2116	-1.16837	0.24161	-4.83577	1.32634e-06	7.44158e-06	Ano1		132.65	1.06502	0.155897	6.83154	8.40071e-12	7.55303e-11	Rras2
39.7636	-1.46474	0.302994	-4.83423	1.33664e-06	7.49405e-06	Ccdc163		25.2379	8.29149	1.21744	6.81058	9.72031e-12	8.70988e-11	Saa1
60.9793	-1.17095	0.242819	-4.8223	1.41915e-06	7.93895e-06	Tmco6		23.5513	3.29113	0.483488	6.80705	9.96193e-12	8.90628e-11	Rasl10b
49.2944	-1.30234	0.271191	-4.80229	1.56864e-06	8.7454e-06	Gsg2		160.195	1.03521	0.152694	6.77964	1.20479e-11	1.0735e-10	Galnt6
62.899	-1.16144	0.242527	-4.78893	1.67669e-06	9.31835e-06	Rpa3		75.2227	1.43598	0.212864	6.74602	1.51959e-11	1.34944e-10	Rnf217
54.3836	-1.22409	0.256687	-4.76878	1.85341e-06	1.0261e-05	Actc1		68.0205	1.57693	0.233778	6.74543	1.52576e-11	1.35417e-10	Gm4951
71.5261	-1.07852	0.226207	-4.76782	1.86234e-06	1.03068e-05	Dtl		81.7075	1.43898	0.214891	6.69635	2.13693e-11	1.88501e-10	Lss
20.5394	-2.15352	0.45329	-4.75087	2.02542e-06	1.11782e-05	Tbx6		146.731	1.01923	0.15222	6.69576	2.14555e-11	1.89156e-10	Slc7a6
26.8598	-1.84697	0.389056	-4.74732	2.06125e-06	1.1368e-05	Lst1		115.72	1.1573	0.172904	6.69329	2.18201e-11	1.92157e-10	Ablim3
77.1581	-1.00374	0.211897	-4.73694	2.16969e-06	1.19278e-05	Dynlt1a		124.078	1.11439	0.166783	6.68164	2.36285e-11	2.07622e-10	Serinc2
49.6016	-1.25658	0.265602	-4.73108	2.23328e-06	1.22572e-05	Sox13		36.2287	2.43166	0.366345	6.63761	3.18817e-11	2.77836e-10	Nog
69.5754	-1.06625	0.226441	-4.70871	2.49287e-06	1.35973e-05	Nek1		20.9224	4.79857	0.725761	6.61177	3.7975e-11	3.29148e-10	Il6
12.4427	-3.60255	0.765475	-4.70629	2.52261e-06	1.37548e-05	Dnajb3		79.299	1.37976	0.209639	6.58161	4.65383e-11	3.99209e-10	Tdrp
52.7785	-1.33176	0.28359	-4.69608	2.65207e-06	1.44161e-05	Gapt		71.2442	1.47849	0.225242	6.564	5.23836e-11	4.46455e-10	P2ry10
67.4533	-1.04551	0.222651	-4.69574	2.65639e-06	1.44347e-05	Tbc1d31		69.1698	1.55858	0.237709	6.55666	5.50257e-11	4.67969e-10	Rtp4
43.2389	-1.44759	0.308395	-4.69394	2.67995e-06	1.45478e-05	Rpgrip1l		69.3255	1.4751	0.22587	6.53074	6.54442e-11	5.53314e-10	Plcd3
68.6983	-1.02955	0.219605	-4.68819	2.75628e-06	1.49061e-05	BC035044		29.8188	2.44283	0.376374	6.49042	8.55955e-11	7.18333e-10	Cbln1
41.9945	-1.38083	0.295239	-4.67701	2.91087e-06	1.5694e-05	Rbm12b2		65.6853	1.50075	0.231387	6.48586	8.82297e-11	7.40048e-10	Cyyr1
52.732	-1.23342	0.264507	-4.66309	3.11494e-06	1.67204e-05	Colgalt2		111.365	1.15516	0.178934	6.4558	1.07652e-10	8.97743e-10	Clmp
36.768	-1.49568	0.320831	-4.66189	3.13315e-06	1.68125e-05	Rnase6		19.5467	4.41872	0.684706	6.45345	1.09329e-10	9.11246e-10	Rtn4rl2
34.2454	-1.53266	0.329294	-4.65439	3.24937e-06	1.74184e-05	Diras2		76.7222	1.34384	0.208421	6.4477	1.13558e-10	9.45008e-10	Mark1
62.9351	-1.06944	0.230123	-4.64723	3.36422e-06	1.79795e-05	Mthfsd		96.036	1.18122	0.183526	6.43625	1.22458e-10	1.01694e-09	Lpxn
40.885	-1.46432	0.315852	-4.6361	3.55047e-06	1.88922e-05	Zfp341		91.5084	1.25796	0.197379	6.37333	1.8497e-10	1.51311e-09	Esrrg
41.8578	-1.40982	0.304389	-4.63165	3.62767e-06	1.92836e-05	Ly6g6f		130.701	1.00731	0.158164	6.36877	1.90552e-10	1.55477e-09	Myh14
74.9009	-1.01183	0.21862	-4.62825	3.68775e-06	1.95702e-05	Gt(ROSA)26Sor		33.6539	2.21241	0.347576	6.36524	1.94981e-10	1.58764e-09	Ccl19
48.8059	-1.25985	0.272746	-4.61912	3.85362e-06	2.04095e-05	Nek8		76.3483	1.39206	0.218993	6.35664	2.06219e-10	1.67743e-09	Rgs1
40.1114	-1.38507	0.300265	-4.61283	3.97227e-06	2.09959e-05	Meox2		103.442	1.1302	0.180281	6.26909	3.63172e-10	2.89697e-09	Mst1r
12.631	-5.02469	1.09836	-4.57472	4.76851e-06	2.498e-05	Rag1		76.4401	1.32968	0.21258	6.25496	3.9762e-10	3.16462e-09	Adck4
19.9311	-2.0951	0.458325	-4.57121	4.84914e-06	2.53856e-05	Amt		63.1326	1.50085	0.240806	6.23262	4.58709e-10	3.63805e-09	Snai1
20.4419	-2.07019	0.45322	-4.56773	4.93043e-06	2.57687e-05	Piezo2		17.963	4.2956	0.691765	6.20962	5.31122e-10	4.19351e-09	Il10
14.3514	-2.72489	0.597526	-4.56029	5.10842e-06	2.66551e-05	A730036I17Rik		91.4179	1.22703	0.197682	6.2071	5.39709e-10	4.25708e-09	Adprhl1
59.1385	-1.10375	0.242079	-4.55947	5.12837e-06	2.67504e-05	Plscr4		102.487	1.15777	0.186899	6.19463	5.84206e-10	4.59209e-09	Tppp
50.3434	-1.1783	0.258764	-4.55357	5.27419e-06	2.74569e-05	Mtmr11		35.5746	2.08591	0.339813	6.13841	8.33525e-10	6.47491e-09	Dusp4
63.6936	-1.07914	0.237441	-4.54487	5.49682e-06	2.85224e-05	Ska1		120.761	1.01503	0.165509	6.13277	8.63631e-10	6.70221e-09	Dio2
46.6893	-1.23348	0.272196	-4.53157	5.85477e-06	3.02906e-05	Glis2		98.8571	1.14504	0.188964	6.05954	1.36509e-09	1.03807e-08	Slc9a2
50.9451	-1.17487	0.25944	-4.52847	5.94115e-06	3.07275e-05	Lrrn4cl		19.557	5.45967	0.902278	6.05099	1.43959e-09	1.09367e-08	Ramp3
62.6985	-1.04601	0.231204	-4.52417	6.06338e-06	3.13291e-05	Pkn3		114.711	1.01466	0.168904	6.00732	1.88615e-09	1.42137e-08	Tmem173
51.118	-1.18764	0.262601	-4.5226	6.10848e-06	3.15319e-05	Aasdh		93.9537	1.1321	0.188547	6.00432	1.92141e-09	1.44657e-08	Hsd17b7
46.3081	-1.28887	0.285051	-4.52154	6.13907e-06	3.1679e-05	Asprv1		108.361	1.18221	0.197434	5.98789	2.12578e-09	1.59514e-08	Gla
40.6568	-1.47322	0.325909	-4.52034	6.17399e-06	3.18384e-05	Orc1		59.3739	1.44212	0.241295	5.97659	2.27854e-09	1.70574e-08	Thsd7a
63.4822	-1.1603	0.256981	-4.5151	6.32855e-06	3.25643e-05	5830416P10Rik		70.777	1.47779	0.247503	5.97081	2.3608e-09	1.76565e-08	Lpin3
32.7402	-1.5606	0.347234	-4.49437	6.97765e-06	3.56773e-05	Sycp2		97.9382	1.14155	0.192113	5.94211	2.81375e-09	2.08867e-08	Casq2
40.25	-1.36846	0.305508	-4.47929	7.48907e-06	3.81126e-05	Mrgpra2b		32.1108	2.04763	0.346863	5.9033	3.56309e-09	2.6265e-08	Ccdc152
29.165	-1.61323	0.360471	-4.47534	7.62909e-06	3.87755e-05	Gli1		50.73	1.55442	0.263937	5.88938	3.87641e-09	2.84952e-08	Itga3
42.8838	-1.30406	0.291807	-4.46892	7.86148e-06	3.98545e-05	Olfml2a		55.4605	1.48168	0.252342	5.87169	4.31376e-09	3.15931e-08	Cxcl13
39.4923	-1.43947	0.32253	-4.46306	8.07968e-06	4.08694e-05	Ube2t		17.5874	3.32019	0.570568	5.81909	5.91703e-09	4.28607e-08	Elovl4
69.7369	-1.03339	0.231555	-4.46281	8.08902e-06	4.09036e-05	Kdelc2		52.9433	1.51488	0.261599	5.79084	7.00371e-09	5.05018e-08	Bcat1
41.3917	-1.33407	0.298999	-4.46179	8.12789e-06	4.10871e-05	Amigo3		40.1473	1.75781	0.304218	5.77812	7.55401e-09	5.41991e-08	Aldh3a1
26.9128	-1.80109	0.403746	-4.46095	8.1596e-06	4.12343e-05	Sfrp2		48.8904	1.73294	0.301519	5.74735	9.06523e-09	6.4633e-08	Glis3
50.6316	-1.1684	0.262657	-4.44838	8.65222e-06	4.35712e-05	Ccne1		38.4397	1.7354	0.302065	5.74513	9.18519e-09	6.54002e-08	Map2k3os
13.0042	-2.92755	0.658665	-4.44466	8.80289e-06	4.42318e-05	Gm10872		62.9265	1.36396	0.238715	5.71375	1.10514e-08	7.80579e-08	Scin
53.357	-1.12703	0.253599	-4.44413	8.82472e-06	4.43274e-05	Sox18		19.4024	2.88341	0.505954	5.69895	1.20547e-08	8.48051e-08	Ngf
11.1564	-3.44314	0.776124	-4.43632	9.15082e-06	4.58783e-05	Insc		63.991	1.33163	0.234216	5.68549	1.30437e-08	9.13979e-08	Rasgef1b
26.3718	-1.73943	0.393303	-4.42263	9.75075e-06	4.8726e-05	Arl5c		90.2244	1.14224	0.201098	5.68005	1.34657e-08	9.43134e-08	Trex1
5.98399	-5.846	1.32216	-4.42156	9.79918e-06	4.89127e-05	Hbq1a		29.6086	2.04203	0.360378	5.66635	1.45869e-08	1.01896e-07	Gm5105
30.4493	-1.57554	0.356432	-4.42031	9.85593e-06	4.91342e-05	Pklr		41.4205	1.67133	0.295078	5.66404	1.47854e-08	1.03147e-07	Dnah17
51.1494	-1.16293	0.2631	-4.4201	9.8654e-06	4.9166e-05	Ppl		94.0137	1.06276	0.189463	5.6093	2.03143e-08	1.39996e-07	Nkain1
13.4306	-2.78343	0.629997	-4.41817	9.95417e-06	4.95845e-05	Slitrk6		35.0033	1.79678	0.32073	5.60216	2.11697e-08	1.45764e-07	Slc2a13
65.74	-1.01326	0.229888	-4.40762	1.04511e-05	5.19222e-05	Bcl11a		52.9316	1.42936	0.255204	5.60084	2.13311e-08	1.46685e-07	Kng1
22.4428	-1.85094	0.420957	-4.39699	1.09764e-05	5.44125e-05	Ankrd13d		93.7859	1.07164	0.191402	5.59889	2.15724e-08	1.4828e-07	Cntfr
21.9535	-1.88724	0.429396	-4.39509	1.10725e-05	5.4872e-05	Pdgfrl		84.265	1.12319	0.200872	5.59158	2.25017e-08	1.54333e-07	Npr3
36.7353	-1.38222	0.31474	-4.39163	1.12506e-05	5.56849e-05	B3gnt9		87.9887	1.15521	0.207642	5.56348	2.64447e-08	1.8021e-07	Asb12
52.5632	-1.22054	0.279326	-4.36958	1.24483e-05	6.12693e-05	Tle2		37.8314	1.70197	0.307831	5.5289	3.22239e-08	2.17539e-07	Mettl11b
60.6338	-1.03087	0.236285	-4.36281	1.28405e-05	6.3082e-05	Nmral1		74.2767	1.17759	0.213394	5.5184	3.42105e-08	2.30167e-07	Gnao1
41.6637	-1.29909	0.298049	-4.35864	1.30871e-05	6.42342e-05	Scube1		22.1842	2.35231	0.430444	5.46486	4.63276e-08	3.07907e-07	Oasl1
32.4428	-1.46171	0.336697	-4.34132	1.41631e-05	6.93009e-05	Naprt		69.9873	1.18542	0.216922	5.46474	4.63585e-08	3.07983e-07	Echdc2
48.9004	-1.28161	0.295507	-4.33698	1.44452e-05	7.05943e-05	Nicn1		21.6355	2.45975	0.450248	5.46311	4.67876e-08	3.10574e-07	Fam132b
58.1226	-1.0723	0.247647	-4.32995	1.49143e-05	7.273e-05	Mybl1		43.6855	1.59643	0.292307	5.46149	4.72143e-08	3.13145e-07	Dusp14
12.6316	-2.87076	0.663119	-4.32917	1.49669e-05	7.29643e-05	Lincred1		94.9193	1.03184	0.189458	5.44625	5.14428e-08	3.39629e-07	Zfp948
55.583	-1.14607	0.265182	-4.32182	1.54747e-05	7.51752e-05	Bmp6		33.9801	1.76201	0.32383	5.44115	5.29375e-08	3.48917e-07	Dos
11.852	-3.23577	0.750094	-4.31382	1.60457e-05	7.77697e-05	Prrx2		91.4562	1.1069	0.203559	5.43771	5.39708e-08	3.5558e-07	Tfec
55.1141	-1.12093	0.259934	-4.31238	1.61507e-05	7.82548e-05	Arsk		17.4666	5.88846	1.08414	5.43145	5.58988e-08	3.67825e-07	Saa2
55.926	-1.06669	0.247861	-4.30358	1.68058e-05	8.12058e-05	Arhgef10		85.133	1.04696	0.193544	5.4094	6.32376e-08	4.14398e-07	Lnx2
39.2477	-1.28553	0.298742	-4.30314	1.68394e-05	8.13432e-05	Chst1		58.4834	1.31336	0.243948	5.38376	7.29438e-08	4.73896e-07	Dpf3
57.1128	-1.04602	0.24312	-4.30247	1.68903e-05	8.15645e-05	Ska3		20.4672	2.61127	0.486593	5.36643	8.031e-08	5.19626e-07	Ccl7
56.0413	-1.05654	0.246241	-4.29069	1.78122e-05	8.56517e-05	Fanci		24.8844	2.12226	0.39634	5.35465	8.57206e-08	5.52159e-07	Pappa2
64.4354	-1.06141	0.247869	-4.28213	1.85113e-05	8.88253e-05	Aph1b		65.7731	1.26582	0.236696	5.34786	8.89993e-08	5.71898e-07	Nos3
34.4772	-2.51274	0.587681	-4.27568	1.90556e-05	9.12439e-05	Inmt		21.9562	2.40542	0.450736	5.33665	9.46772e-08	6.05544e-07	Tnfrsf9
49.643	-1.30811	0.306021	-4.27457	1.9151e-05	9.16453e-05	Atp1a3		76.5429	1.11415	0.209193	5.32597	1.00418e-07	6.41368e-07	Kcnj15
49.6211	-1.11941	0.262415	-4.26581	1.99182e-05	9.50876e-05	Sec16b		67.8643	1.17297	0.220458	5.32059	1.03433e-07	6.59825e-07	Rhbdd2
60.1965	-1.06471	0.250418	-4.25174	2.12116e-05	0.000100959	Pdlim2		15.15	3.24432	0.611361	5.30673	1.11612e-07	7.09437e-07	Pdzrn4
47.1521	-1.19454	0.281531	-4.24303	2.20526e-05	0.000104836	2018-09-04		32.775	1.78217	0.336889	5.29009	1.22258e-07	7.73332e-07	Oacyl
20.806	-1.86625	0.440752	-4.23424	2.29329e-05	0.000108663	Slc2a12		14.6708	6.53986	1.24453	5.25489	1.48112e-07	9.27337e-07	Serpina3i
59.6271	-1.02311	0.242154	-4.22505	2.38887e-05	0.000112922	Tcf19		30.5022	1.79504	0.345162	5.20057	1.98681e-07	1.23229e-06	Ccdc146
15.0863	-2.38702	0.565013	-4.22472	2.39235e-05	0.000113053	6030468B19Rik		44.9203	1.43768	0.276477	5.19998	1.9931e-07	1.23571e-06	Rab20
26.2666	-1.74048	0.412076	-4.22368	2.4034e-05	0.000113541	Miat		33.6724	1.71027	0.331844	5.15384	2.55199e-07	1.56752e-06	Dcstamp
18.2514	-2.05402	0.486609	-4.2211	2.43113e-05	0.000114817	Eps8l2		13.1422	3.58186	0.696069	5.14584	2.66329e-07	1.63147e-06	Dpep3
62.0626	-1.00682	0.239189	-4.20933	2.56133e-05	0.000120536	H2-Ob		42.4104	1.45593	0.283748	5.13107	2.88097e-07	1.75804e-06	Dll4
38.0872	-1.2802	0.304171	-4.2088	2.56728e-05	0.00012078	Steap2		65.7143	1.23867	0.242312	5.11188	3.18969e-07	1.93897e-06	Car5b
25.3473	-1.62205	0.385618	-4.20636	2.59521e-05	0.000121986	Plekha6		16.7158	2.63066	0.514625	5.11179	3.19125e-07	1.93917e-06	BB123696
37.5113	-1.32109	0.315296	-4.18999	2.78961e-05	0.000130505	Mfi2		39.2738	1.61387	0.316101	5.10555	3.29837e-07	2.00121e-06	Tfpi2
56.3474	-1.02876	0.2461	-4.18026	2.91179e-05	0.000135781	Pilrb1		21.9024	2.12935	0.417145	5.10458	3.31523e-07	2.0099e-06	Upk1b
27.5808	-1.58075	0.37852	-4.17613	2.96515e-05	0.000138026	Crocc		38.1654	1.55398	0.304957	5.09572	3.47423e-07	2.09908e-06	Arpp21
11.6737	-2.95516	0.709983	-4.1623	3.15065e-05	0.000146104	Vpreb3		55.4188	1.27466	0.250479	5.08888	3.60179e-07	2.16955e-06	Rel
35.6636	-1.3419	0.322625	-4.15933	3.19187e-05	0.000147929	Gm5483		74.1472	1.07364	0.212098	5.06201	4.14856e-07	2.48194e-06	Il2rb
25.2816	-1.69915	0.40893	-4.15511	3.25125e-05	0.000150417	Proser3		63.1509	1.16047	0.230125	5.04278	4.58824e-07	2.72548e-06	Pde1a
40.0995	-1.22748	0.295929	-4.14788	3.35572e-05	0.00015507	Parpbp		52.003	1.2795	0.254019	5.03705	4.72762e-07	2.80407e-06	Aldh1l1
24.152	-1.65293	0.398687	-4.14593	3.3843e-05	0.000156345	D430041D05Rik		62.9123	1.29505	0.257157	5.03603	4.75297e-07	2.81806e-06	Hspa1b
35.8509	-1.29635	0.313151	-4.1397	3.47765e-05	0.000160145	BC017158		32.5752	1.6588	0.330735	5.01551	5.28927e-07	3.1151e-06	Bex1
63.2733	-1.01283	0.244759	-4.13808	3.50224e-05	0.000161091	9330159F19Rik		7.38558	6.51955	1.3051	4.99546	5.86954e-07	3.43772e-06	Fga
24.7939	-1.65402	0.399748	-4.13767	3.50855e-05	0.000161288	Dzip1l		26.9707	1.89424	0.379934	4.98572	6.17324e-07	3.60628e-06	Hoga1
31.6239	-1.40772	0.340333	-4.13631	3.52941e-05	0.000162153	Ceacam10		16.2292	2.58718	0.520312	4.97236	6.61414e-07	3.85251e-06	E230013L22Rik
47.0791	-1.19454	0.288813	-4.13602	3.53378e-05	0.000162306	Gen1		42.7232	1.40904	0.283851	4.964	6.90558e-07	4.00931e-06	Rab30
34.1306	-1.41107	0.341376	-4.13347	3.57325e-05	0.000163977	Prg3		17.1523	2.65212	0.534863	4.9585	7.10392e-07	4.11364e-06	Pdcd1
54.9696	-1.0373	0.251158	-4.1301	3.62612e-05	0.000166211	Tmem181c-ps		67.2012	1.11663	0.225386	4.9543	7.25927e-07	4.19595e-06	Tspan6
45.5654	-1.15312	0.279422	-4.12679	3.67857e-05	0.000168336	Ninl		27.0707	1.86597	0.376886	4.95101	7.3829e-07	4.26343e-06	Lrtm2
32.5844	-1.37757	0.333993	-4.12455	3.71455e-05	0.000169725	Zfp808		69.3744	1.07799	0.219088	4.92038	8.6375e-07	4.96008e-06	4930413G21Rik
56.3855	-1.03499	0.251151	-4.12097	3.77275e-05	0.000172187	Alg6		60.412	1.17348	0.238881	4.91237	8.99799e-07	5.15963e-06	Ecscr
29.013	-1.47967	0.35913	-4.12015	3.78626e-05	0.000172753	Tonsl		17.9561	2.36131	0.480881	4.91039	9.08975e-07	5.20848e-06	Gm10638
28.5063	-1.48038	0.359371	-4.11938	3.79898e-05	0.000173284	Kera		70.0578	1.08645	0.221914	4.89581	9.79014e-07	5.58964e-06	Afap1l2
63.453	-1.01623	0.246781	-4.11795	3.82263e-05	0.000174013	Ubxn2b		51.6112	1.26611	0.258749	4.89317	9.92241e-07	5.65905e-06	B3gnt3
34.3624	-1.36418	0.333062	-4.09587	4.20592e-05	0.000190044	Cachd1		71.0432	1.06209	0.217113	4.8919	9.98688e-07	5.69173e-06	Dpep2
33.7119	-1.33004	0.325221	-4.08966	4.32011e-05	0.000194816	Cep57l1		26.7534	1.79819	0.368539	4.87923	1.06503e-06	6.06331e-06	Hs3st3b1
53.4712	-1.04468	0.255573	-4.0876	4.35864e-05	0.000196386	Alms1		12.7707	3.12667	0.642238	4.8684	1.12508e-06	6.38914e-06	Fam222a
17.5221	-1.96069	0.480527	-4.0803	4.49784e-05	0.000202199	Capn6		35.87	1.55566	0.320058	4.86056	1.17053e-06	6.6165e-06	Mcoln2
23.5112	-1.66438	0.408731	-4.07206	4.65993e-05	0.000209059	Rad51c		49.9603	1.2607	0.259934	4.8501	1.23402e-06	6.958e-06	Rapgef5
52.4752	-1.06294	0.262547	-4.04858	5.15296e-05	0.000229763	Tubd1		42.7146	1.36199	0.280915	4.84839	1.24465e-06	7.01298e-06	Ric3
48.8693	-1.12789	0.27864	-4.04786	5.16883e-05	0.000230406	Gp6		14.3718	2.71944	0.563416	4.82671	1.38806e-06	7.7796e-06	Map7d2
51.4429	-1.03031	0.254874	-4.04243	5.2899e-05	0.000235671	Rad54l		50.1568	1.26554	0.262394	4.82303	1.4139e-06	7.91328e-06	Slco2a1
16.2637	-2.03445	0.504003	-4.03658	5.42365e-05	0.000241291	Gucy1a2		79.7718	1.00751	0.20967	4.80522	1.54582e-06	8.62424e-06	Pcsk5
22.3322	-1.71176	0.424491	-4.03251	5.51854e-05	0.000245375	Nrip3		56.8382	1.15141	0.240177	4.79401	1.63479e-06	9.1078e-06	Ccl5
21.6288	-1.69161	0.421032	-4.01778	5.87492e-05	0.000260419	Nat8l		50.9285	1.34476	0.280947	4.78654	1.69682e-06	9.42362e-06	Vsig2
36.1826	-1.24141	0.309085	-4.0164	5.90941e-05	0.000261801	Fbxl2		12.5445	2.93479	0.61883	4.74248	2.11122e-06	1.16274e-05	Zdbf2
55.7634	-1.03146	0.257495	-4.00574	6.18248e-05	0.000273061	Sass6		35.9311	1.46567	0.309828	4.73058	2.23884e-06	1.22834e-05	Cacna1d
10.6487	-2.82271	0.706275	-3.99662	6.42539e-05	0.000283317	Cyp4b1-ps2		42.9052	1.38536	0.295259	4.69203	2.70512e-06	1.46744e-05	Notum
22.7443	-1.60211	0.402716	-3.97826	6.94207e-05	0.000304576	Chp2		38.1813	1.40757	0.300045	4.69122	2.71583e-06	1.47274e-05	Wnt11
38.2684	-1.23693	0.3111	-3.97599	7.00882e-05	0.000307335	Sbsn		40.9408	1.36614	0.291346	4.68906	2.74464e-06	1.48685e-05	Ret
52.0084	-1.00036	0.251942	-3.97062	7.16866e-05	0.000313824	Ddah2		64.861	1.05046	0.225677	4.6547	3.2445e-06	1.73982e-05	Enho
9.51331	-3.19703	0.805514	-3.96893	7.21961e-05	0.000315793	9830132P13Rik		18.0083	2.21233	0.475985	4.6479	3.35336e-06	1.79275e-05	Cxcl2
20.1329	-1.71982	0.433584	-3.96651	7.29321e-05	0.000318667	Bmp3		23.2459	1.88191	0.405362	4.64253	3.44167e-06	1.83563e-05	Eva1c
34.6251	-1.27438	0.321302	-3.9663	7.29956e-05	0.000318851	Izumo4		14.5516	2.50845	0.54062	4.63994	3.48504e-06	1.8569e-05	Phf24
43.1708	-1.1255	0.284127	-3.96128	7.45504e-05	0.000325106	Enox2		15.6386	2.42922	0.523555	4.63985	3.48658e-06	1.85709e-05	Cidea
44.7723	-1.11931	0.282853	-3.95722	7.58269e-05	0.00033031	AW011738		49.2347	1.19841	0.258302	4.63958	3.49124e-06	1.85895e-05	P2ry14
46.439	-1.10044	0.278725	-3.94813	7.87646e-05	0.000342168	Arhgap33		5.86388	6.18719	1.3359	4.63146	3.63094e-06	1.92946e-05	A530050N04Rik
10.993	-2.64586	0.671039	-3.94294	8.04896e-05	0.000349375	Matn1		17.3996	2.21846	0.479808	4.62363	3.77078e-06	2.00042e-05	BC048679
23.1468	-1.5801	0.401248	-3.93797	8.21734e-05	0.0003561	Rec114		20.2853	2.06144	0.446261	4.61936	3.84928e-06	2.03933e-05	Ttpa
29.7524	-1.41654	0.359972	-3.93512	8.31539e-05	0.000359858	Hist1h2af		16.8881	2.26486	0.493767	4.5869	4.49881e-06	2.36061e-05	Fgfbp1
31.9834	-1.34479	0.34221	-3.92972	8.50454e-05	0.000367442	S100b		57.8377	1.11472	0.243456	4.57875	4.67763e-06	2.45201e-05	Ntrk2
16.0849	-2.02201	0.515012	-3.92615	8.63164e-05	0.000372427	Zswim3		24.8647	1.71419	0.376294	4.55545	5.22734e-06	2.72309e-05	Rarres1
9.83795	-2.96702	0.756538	-3.92184	8.78751e-05	0.000378843	Mrgprf		38.6054	1.38571	0.304588	4.54944	5.37884e-06	2.7965e-05	Mdk
37.7284	-1.24473	0.317394	-3.92172	8.79174e-05	0.000378923	Mterf2		18.6675	2.12022	0.46605	4.54935	5.3813e-06	2.79687e-05	Dpyd
36.0347	-1.20684	0.307836	-3.92041	8.8398e-05	0.000380581	Hs1bp3		36.5729	1.41157	0.310632	4.54418	5.51503e-06	2.86075e-05	Mt3
51.0148	-1.04009	0.26673	-3.89939	9.64338e-05	0.000412605	Ptpru		49.2517	1.18374	0.261933	4.51927	6.20541e-06	3.19901e-05	Ifit1
33.3123	-1.26397	0.324686	-3.89292	9.90465e-05	0.000423327	Olr1		68.5513	1.11069	0.246866	4.49915	6.82242e-06	3.49553e-05	Ahr
12.9549	-2.24936	0.578361	-3.8892	0.000100574	0.000429161	Bex4		13.1578	2.58045	0.574147	4.4944	6.97676e-06	3.56773e-05	Gdf5
6.99892	-5.07335	1.30545	-3.88629	0.000101787	0.000434224	Myo15		17.7173	2.09454	0.46604	4.49433	6.97907e-06	3.56773e-05	Hunk
24.3517	-1.50283	0.387308	-3.88018	0.000104381	0.000444689	Eno2		12.2917	2.75044	0.613146	4.48579	7.26456e-06	3.70771e-05	Cxcl1
34.2165	-1.2351	0.318431	-3.8787	0.000105016	0.000446796	Poli		58.9789	1.09343	0.245242	4.45857	8.25067e-06	4.1668e-05	Ccbl2
50.5445	-1.00507	0.25999	-3.8658	0.000110727	0.000469583	9030025P20Rik		12.5329	2.91507	0.655633	4.44619	8.74062e-06	4.39606e-05	Flrt1
41.5466	-1.17132	0.303287	-3.8621	0.000112418	0.000475843	Oip5		32.8196	1.45981	0.328728	4.4408	8.96243e-06	4.49763e-05	Lamc2
14.5366	-2.051	0.534449	-3.8376	0.000124243	0.000522576	Dact3		9.41925	3.5798	0.808037	4.43024	9.41289e-06	4.71179e-05	Il20ra
11.2183	-2.51487	0.655515	-3.83648	0.000124809	0.000524542	Atp6v0a4		13.6744	2.5111	0.571711	4.39225	1.12183e-05	5.55768e-05	4931440P22Rik
8.0908	-3.75064	0.977805	-3.83577	0.000125171	0.000525783	4930426D05Rik		49.0989	1.12696	0.257237	4.38102	1.18125e-05	5.83022e-05	St8sia5
18.3863	-1.78625	0.466711	-3.82732	0.000129548	0.000543166	Rcor2		36.6295	1.32815	0.304537	4.3612	1.2935e-05	6.35268e-05	Sh2d2a
8.41809	-3.35606	0.878163	-3.82168	0.000132544	0.000554699	Amer2		9.36042	3.55991	0.816703	4.35888	1.30732e-05	6.41857e-05	Klb
24.6076	-1.52985	0.400966	-3.81541	0.00013596	0.000568396	Dlx5		15.0905	2.26961	0.5211	4.35541	1.32815e-05	6.51681e-05	Ror1
8.28104	-4.38946	1.15062	-3.81487	0.000136256	0.000569483	Slc30a10		16.6118	2.13819	0.494311	4.32559	1.52125e-05	7.40481e-05	Serpina3h
11.4858	-2.52199	0.662694	-3.80566	0.000141427	0.000588927	Unc5cl		28.6219	1.65217	0.382269	4.32201	1.54613e-05	7.51439e-05	Efcab6
22.8401	-1.56903	0.412421	-3.80445	0.00014212	0.000591657	Pcdh18		51.9586	1.08763	0.251971	4.31651	1.58517e-05	7.69e-05	Irx3
14.5697	-2.0552	0.540504	-3.80237	0.000143317	0.000596172	Clec4b1		32.7936	1.47057	0.341341	4.30822	1.64572e-05	7.96669e-05	Casr
43.0968	-1.1015	0.289919	-3.79933	0.00014509	0.000602756	Invs		40.5594	1.21724	0.283717	4.29034	1.78399e-05	8.57476e-05	Gm5532
14.6761	-2.06736	0.546646	-3.7819	0.000155633	0.000644534	Lrrc15		13.2348	2.45874	0.573093	4.2903	1.78429e-05	8.57476e-05	Hsf2bp
19.3369	-1.73516	0.459355	-3.77738	0.000158486	0.00065481	Mfsd9		11.651	2.65026	0.61926	4.27973	1.8712e-05	8.97068e-05	Pydc4
9.75015	-2.96439	0.785505	-3.77386	0.000160738	0.000663107	Rbm44		53.0443	1.07621	0.254187	4.23391	2.29663e-05	0.000108789	Akr1b8
10.096	-2.73325	0.724508	-3.77256	0.000161581	0.000666386	Hist3h2ba		11.0181	2.73296	0.64764	4.21987	2.44439e-05	0.000115375	Itgb8
6.4129	-4.94194	1.31016	-3.77202	0.000161933	0.000667665	Icam5		36.9258	1.2573	0.299984	4.19121	2.77466e-05	0.000129882	Gpr182
11.2674	-2.52241	0.668897	-3.771	0.000162596	0.000669877	Mfap4		51.2098	1.06079	0.254358	4.17046	3.0399e-05	0.000141257	Cacna1c
42.181	-1.1531	0.306316	-3.76442	0.000166935	0.000686504	Fcrla		32.4548	1.33954	0.323421	4.1418	3.44591e-05	0.00015896	Sln
11.6409	-2.40363	0.638539	-3.76426	0.000167045	0.00068678	Megf6		55.0819	1.01481	0.245166	4.13928	3.48398e-05	0.000160344	Psd
33.1003	-1.20907	0.321539	-3.76027	0.000169727	0.000697084	4930430F08Rik		39.1129	1.21865	0.295383	4.12565	3.69685e-05	0.000169014	Drp2
7.78088	-3.67894	0.981588	-3.74795	0.000178287	0.000730163	Cd300c		52.6556	1.07379	0.260553	4.1212	3.76901e-05	0.000172065	Crhr2
41.3965	-1.06592	0.285321	-3.73588	0.000187062	0.000763148	Slc27a3		42.8506	1.13666	0.275965	4.11886	3.80753e-05	0.000173425	Ackr2
24.9595	-1.41605	0.37979	-3.7285	0.00019262	0.000784611	Tmem45a		48.1533	1.12763	0.273996	4.1155	3.86336e-05	0.000175766	Abhd15
23.6848	-1.49269	0.4004	-3.728	0.000193003	0.00078597	A930016O22Rik		34.1409	1.29559	0.314833	4.11516	3.86918e-05	0.000175981	Zfp612
25.275	-1.41066	0.379513	-3.71704	0.000201569	0.000818126	Bbs5		38.3047	1.30539	0.317451	4.1121	3.92084e-05	0.000178075	Ccdc136
8.60198	-3.03904	0.820231	-3.70511	0.0002113	0.000855435	Ccl28		40.0352	1.2219	0.297197	4.11142	3.93228e-05	0.000178544	Snhg11
6.13333	-4.87701	1.31735	-3.70212	0.000213805	0.000864695	Gm8221		53.5203	1.0574	0.257233	4.1107	3.94469e-05	0.000179056	Shroom2
44.2806	-1.14209	0.308909	-3.69717	0.000218021	0.000879728	Txnl4b		41.8477	1.29791	0.317412	4.08904	4.33162e-05	0.000195224	Gpr171
34.8378	-1.18285	0.320023	-3.69613	0.000218909	0.000882641	Podnl1		33.3569	1.3138	0.321785	4.08286	4.44854e-05	0.000200323	Scx
38.8276	-1.12945	0.306458	-3.68549	0.00022826	0.000917778	Kazald1		47.9805	1.08489	0.265766	4.08213	4.46253e-05	0.000200782	Tgm1
27.1636	-1.32923	0.360843	-3.68368	0.000229895	0.000923338	Acot11		41.4609	1.17306	0.287596	4.07886	4.52567e-05	0.000203393	Sctr
43.2071	-1.05297	0.285926	-3.68266	0.000230811	0.000926629	Plxnb1		38.6543	1.18628	0.292451	4.05635	4.98461e-05	0.000222757	Lrfn4
44.9792	-1.03491	0.281036	-3.68247	0.000230983	0.000927087	D3Ertd751e		12.731	2.27416	0.560844	4.05489	5.01577e-05	0.000224087	Gzmb
31.675	-1.25087	0.33972	-3.68207	0.000231352	0.000928332	Col9a3		55.723	1.00028	0.246852	4.05215	5.07493e-05	0.000226539	Tead3
23.3739	-1.46567	0.398299	-3.67981	0.000233404	0.000936329	Nek3		7.59407	4.04633	1.00367	4.03154	5.54131e-05	0.000246181	Cdsn
35.7345	-1.16475	0.317006	-3.67421	0.00023859	0.000955442	Syce2		42.6602	1.12315	0.27943	4.01945	5.83338e-05	0.000258794	Pcdh19
47.1377	-1.07113	0.291699	-3.67204	0.00024062	0.000962844	Slc2a4rg-ps		16.5688	1.96075	0.488479	4.01399	5.97002e-05	0.000264265	Gm5431
6.09355	-4.87208	1.32863	-3.66698	0.000245431	0.000980365	Adamts18		37.0856	1.23316	0.308639	3.99548	6.45641e-05	0.000284605	Pvrl2
9.0212	-2.81938	0.772054	-3.65179	0.000260423	0.00103556	Fbn2		35.7275	1.28572	0.322842	3.98251	6.8192e-05	0.000299682	Syt12
18.2222	-1.67212	0.458131	-3.64986	0.00026238	0.00104204	9830166K06Rik		25.5524	1.52053	0.382108	3.97932	6.91129e-05	0.000303393	Nr3c2
27.1678	-1.32031	0.362458	-3.64267	0.000269827	0.00106788	Aldh1a7		51.2976	1.03535	0.260412	3.97582	7.01367e-05	0.000307463	1810032O08Rik
10.2942	-2.55489	0.702205	-3.63838	0.000274357	0.00108418	Col6a5		16.4802	1.90369	0.479486	3.97028	7.1789e-05	0.000314186	Has2
31.2371	-1.21514	0.334105	-3.63701	0.000275821	0.0010897	2810006K23Rik		17.2135	1.91517	0.482836	3.96651	7.29334e-05	0.000318667	Hcar1
19.4392	-1.5771	0.433695	-3.63643	0.00027644	0.00109187	Fbxo48		48.823	1.06979	0.270087	3.9609	7.46683e-05	0.000325531	Cxcr5
22.9626	-1.43804	0.395672	-3.63442	0.000278603	0.00110014	Kctd7		3.76054	5.54863	1.40772	3.94157	8.09504e-05	0.000351087	Fgg
7.28974	-4.19549	1.15523	-3.63173	0.000281522	0.00111056	Cd209f		35.4096	1.19465	0.304821	3.9192	8.88452e-05	0.000382403	Slc7a11
37.1163	-1.0955	0.301812	-3.62974	0.000283707	0.00111807	Eri2		8.51174	3.13912	0.801282	3.91763	8.94254e-05	0.000384692	Nipal1
15.5234	-1.84892	0.510942	-3.61865	0.000296149	0.00116363	Klra17		34.5859	1.24311	0.31803	3.90879	9.276e-05	0.000398174	Aldh1a3
9.31294	-2.60612	0.721409	-3.61255	0.000303203	0.00118812	Wdr78		35.6214	1.25437	0.320979	3.90796	9.30769e-05	0.000399318	Kbtbd13
21.4353	-1.4815	0.41048	-3.60919	0.000307153	0.00120211	Chst10		8.35909	3.09736	0.797392	3.88436	0.0001026	0.000437337	Acat3
12.5947	-2.05339	0.570404	-3.59989	0.000318357	0.00124382	Nrn1		21.4258	1.56635	0.403742	3.87958	0.000104636	0.000445659	Negr1
25.9278	-1.33285	0.370527	-3.59717	0.000321703	0.00125565	Rad54b		53.6467	1.0686	0.276079	3.87062	0.000108557	0.000460999	Tnfrsf11a
34.2138	-1.15274	0.321274	-3.58805	0.000333165	0.00129657	Slc22a17		34.9195	1.28305	0.333629	3.84576	0.000120181	0.000506835	Fam110b
39.6109	-1.06288	0.296533	-3.58436	0.000337904	0.00131211	Cdc25c		21.2198	1.56533	0.407673	3.83967	0.000123199	0.000518597	Stfa1
39.0987	-1.07932	0.301116	-3.58439	0.000337861	0.00131211	Slc2a6		34.1664	1.19811	0.312952	3.82841	0.000128972	0.000540893	Mafa
32.7932	-1.21154	0.339055	-3.57328	0.000352539	0.00136393	Meis1		11.5708	2.23134	0.583803	3.82208	0.000132333	0.000554108	Olfr920
38.7971	-1.07541	0.301447	-3.56748	0.000360436	0.00139043	Kcng4		6.81055	4.48578	1.17364	3.82209	0.000132323	0.000554108	Serpind1
39.1649	-1.04272	0.29347	-3.55306	0.00038078	0.00146393	Hyls1		22.6973	1.49877	0.392153	3.8219	0.000132429	0.000554366	Arxes2
18.1398	-1.59694	0.45044	-3.5453	0.000392168	0.00150298	Dync2li1		11.745	2.40268	0.629905	3.81435	0.00013654	0.000570373	Foxf1
13.4938	-1.93013	0.54461	-3.54407	0.000394005	0.00150929	3110079O15Rik		24.0924	1.42001	0.372459	3.81253	0.000137551	0.000573991	Mpzl2
27.8592	-1.29668	0.366227	-3.54066	0.000399134	0.00152673	Siglech		8.09986	3.06031	0.802904	3.81155	0.0001381	0.000575827	Mc2r
8.62579	-2.74483	0.776069	-3.53683	0.000404954	0.00154825	Prss35		10.9102	2.41419	0.634144	3.80701	0.00014066	0.000586039	1810041H14Rik
7.10728	-3.54276	1.0032	-3.53145	0.000413287	0.00157707	Gm19434		11.2426	2.29874	0.603835	3.8069	0.00014072	0.000586135	Oas1g
9.65646	-2.44121	0.691804	-3.52875	0.000417522	0.00159246	Mum1l1		14.896	1.86918	0.492579	3.79469	0.00014783	0.000613659	Tekt1
39.3898	-1.10486	0.313514	-3.5241	0.000424925	0.00161875	Dnah8		6.6889	3.83389	1.01461	3.77867	0.000157667	0.000651768	4833427F10Rik
22.5101	-1.38819	0.394735	-3.51677	0.000436837	0.00165737	Ndufa4l2		27.5595	1.33947	0.355444	3.76845	0.000164265	0.000676051	Grhl1
21.1203	-1.55813	0.445461	-3.49779	0.000469132	0.00177185	Prokr1		5.34188	5.06089	1.34518	3.76224	0.000168395	0.000691794	Ces2c
11.5087	-2.22795	0.639215	-3.48545	0.000491306	0.00184988	1600010M07Rik		47.0777	1.10776	0.296015	3.74224	0.00018239	0.000746147	Prdm1
33.5441	-1.13437	0.325593	-3.48402	0.000493942	0.00185849	Zmat1		17.927	1.68283	0.450026	3.73942	0.000184447	0.000753449	E130012A19Rik
20.9607	-1.44773	0.416523	-3.47574	0.000509451	0.00191181	Dok4		36.6582	1.11965	0.301248	3.71669	0.000201852	0.000819066	Cdk20
3.30712	-4.99567	1.43732	-3.47568	0.000509558	0.00191181	Klhl14		29.3053	1.32347	0.357598	3.70099	0.000214758	0.000867887	Nr4a2
38.9579	-1.02892	0.296278	-3.4728	0.00051505	0.00193059	Rftn2		12.1612	2.07813	0.562126	3.6969	0.000218248	0.000880424	BC100530
6.58928	-4.06355	1.17146	-3.4688	0.00052278	0.00195679	Gm17455		16.7068	1.7675	0.478832	3.69126	0.000223143	0.000898572	Dusp5
26.6966	-1.25648	0.362742	-3.46384	0.000532515	0.00199041	Zfhx2		5.06768	4.9717	1.3533	3.67376	0.000239007	0.000956871	Kcnk10
21.3799	-1.43473	0.414923	-3.45781	0.000544583	0.00203265	Nanos1		14.7318	1.85809	0.508927	3.65099	0.000261228	0.00103824	Sphkap
23.9475	-1.39891	0.40519	-3.45248	0.000555467	0.00207035	Cmc4		5.12463	4.99859	1.3725	3.64197	0.000270559	0.0010705	Halr1
25.2267	-1.28774	0.373205	-3.45049	0.000559571	0.00208516	Lrrc1		6.30983	3.77425	1.04877	3.59874	0.000319764	0.0012487	2010106E10Rik
12.3764	-2.0198	0.586767	-3.44225	0.000576899	0.00214369	Zcwpw1		38.1602	1.07854	0.300272	3.59187	0.000328315	0.0012802	Rph3al
31.6216	-1.14355	0.333487	-3.42908	0.000605636	0.00224208	Prrg3		8.29616	2.60839	0.726564	3.59003	0.00033064	0.001288	Fam83a
9.96029	-2.29744	0.67027	-3.42763	0.000608865	0.00225141	Ccdc138		13.0446	1.89602	0.529856	3.57837	0.000345742	0.0013396	Clec2e
42.2533	-1.00494	0.294424	-3.41323	0.000641967	0.00236171	Flt3l		25.9413	1.29023	0.361073	3.57332	0.000352489	0.00136393	Fam19a5
20.9251	-1.42907	0.419013	-3.41057	0.000648269	0.00238324	Pdgfd		30.0724	1.18306	0.332005	3.56338	0.000366117	0.00141097	Dcbld1
10.4922	-2.17915	0.63921	-3.40914	0.000651686	0.00239414	Dlx3		19.9527	1.52592	0.42832	3.56257	0.000367249	0.00141465	Aspg
9.86315	-2.28426	0.675288	-3.38264	0.000717925	0.0026139	Kcna6		10.8788	2.10875	0.593058	3.55572	0.000376952	0.00145026	Ccl12
7.6421	-2.82622	0.835901	-3.38104	0.000722118	0.00262615	BC021767		15.8734	1.74012	0.490606	3.54687	0.00038983	0.00149546	Sidt1
8.13096	-2.63064	0.778148	-3.38065	0.000723154	0.00262872	Tspyl5		41.0525	1.01854	0.289116	3.52295	0.000426775	0.00162463	Wbscr17
27.2888	-1.20724	0.357157	-3.38013	0.000724514	0.00263185	Ccne2		10.7262	2.08599	0.59248	3.52078	0.000430287	0.00163643	Fosb
15.8882	-1.77011	0.524591	-3.37427	0.000740125	0.00268549	Ttc39aos1		14.2086	1.88594	0.536079	3.51804	0.000434753	0.00165065	Rgs16
23.2298	-1.41832	0.420547	-3.37257	0.000744693	0.00269898	Dkk2		27.8354	1.19525	0.341373	3.5013	0.00046299	0.00175032	Pcdhb9
27.1701	-1.25028	0.370844	-3.37143	0.000747788	0.00270958	Fam26e		12.5674	1.93601	0.555515	3.48507	0.000492012	0.0018521	G530011O06Rik
25.7978	-1.2257	0.364031	-3.36701	0.000759877	0.0027515	Prkg2		5.50839	4.17108	1.20042	3.47469	0.00051144	0.00191841	Rprml
21.4596	-1.35429	0.404789	-3.34567	0.000820837	0.0029487	Zscan20		17.4405	1.64196	0.473427	3.46825	0.000523852	0.00196034	Kcnn3
30.7555	-1.09833	0.32888	-3.3396	0.000838999	0.00300679	Cep72		24.2694	1.31845	0.381555	3.45547	0.000549337	0.00204991	Cd6
6.48451	-3.3861	1.01656	-3.33093	0.000865554	0.00309324	Igll1		4.50502	4.79938	1.39261	3.44632	0.000568273	0.00211461	Fam71f2
6.92031	-3.06059	0.918834	-3.33095	0.000865493	0.00309324	Ttc39a		26.8809	1.25686	0.364915	3.44426	0.000572618	0.00212928	Pcdh1
18.8297	-1.50126	0.451297	-3.32654	0.000879303	0.00314025	Prrt2		36.4687	1.01436	0.29668	3.41903	0.000628442	0.00231625	Dnah2
21.5843	-1.35398	0.408477	-3.31469	0.000917449	0.00326474	Gpr34		37.2156	1.02101	0.300511	3.39758	0.00067985	0.00248667	Retn
11.8157	-1.92973	0.582509	-3.31279	0.000923698	0.00328476	1110019D14Rik		11.3941	1.95274	0.577305	3.3825	0.000718284	0.00261461	F730043M19Rik
4.72874	-4.48436	1.35384	-3.31232	0.000925259	0.00328884	Drc7		35.2159	1.12414	0.33362	3.36951	0.000753019	0.00272791	Zdhhc23
37.8534	-1.01018	0.305354	-3.30824	0.000938854	0.00333269	Mettl8		14.4518	1.75155	0.521959	3.35573	0.000791564	0.00285647	Mc5r
27.362	-1.20215	0.363726	-3.3051	0.000949426	0.00336721	Eme1		16.5339	1.53201	0.458434	3.34184	0.000832263	0.00298704	Cxcl10
25.5247	-1.25868	0.381406	-3.3001	0.000966491	0.00342238	Zfp14		8.59215	2.31097	0.691992	3.33959	0.000839021	0.00300679	Mtl5
24.2732	-1.29456	0.392445	-3.29869	0.000971355	0.00343624	Chodl		34.3392	1.08464	0.328556	3.30123	0.000962621	0.0034102	Pawr
15.256	-1.74414	0.528752	-3.29859	0.000971702	0.00343624	Grtp1		4.9909	4.00438	1.21356	3.29968	0.000967947	0.00342677	2010003K11Rik
34.0998	-1.04996	0.318934	-3.29208	0.000994496	0.0035098	AI839979		9.6956	2.18378	0.667093	3.27358	0.00106196	0.00372308	Stra6l
27.188	-1.19928	0.364735	-3.28809	0.00100868	0.00355708	Ptpro		5.76661	3.63136	1.11329	3.26182	0.00110699	0.00386605	Fam150b
7.89013	-2.59233	0.789376	-3.28403	0.00102336	0.00360365	D630003M21Rik		28.9011	1.11571	0.343251	3.25043	0.00115231	0.00400535	Uchl1
10.6535	-2.04748	0.623697	-3.28281	0.00102779	0.00361844	Gpr176		6.59502	2.72346	0.840265	3.24119	0.0011903	0.00411665	Clic6
19.7457	-1.38949	0.423989	-3.27719	0.00104845	0.00368466	Wdpcp		34.6337	1.00287	0.309938	3.23572	0.00121335	0.00418998	Fam78b
10.7953	-2.07277	0.63295	-3.27479	0.00105742	0.00370862	Gm9895		28.1332	1.08795	0.339826	3.20148	0.00136722	0.00467356	Prr7
11.2604	-1.9824	0.606837	-3.26677	0.00108782	0.00380954	2500004C02Rik		8.8865	2.15775	0.682179	3.16302	0.00156141	0.00526957	Arxes1
25.8	-1.21382	0.371826	-3.26448	0.00109665	0.00383538	Slx4ip		14.5097	1.58219	0.500915	3.15859	0.00158534	0.00534098	Mchr1
18.8419	-1.43916	0.441035	-3.26313	0.00110188	0.00385198	Gm12185		2.42363	4.91778	1.56333	3.1457	0.00165688	0.00556077	Plg
11.5437	-1.90787	0.585251	-3.25992	0.00111445	0.00388736	Tmem178		6.65223	2.48409	0.794346	3.12722	0.00176468	0.00588284	1700101I11Rik
28.6943	-1.117	0.342808	-3.25837	0.00112055	0.00390756	Acrbp		30.0435	1.04935	0.335903	3.12396	0.00178437	0.00594342	Wfikkn2
24.2468	-1.24891	0.38355	-3.25617	0.00112925	0.00393357	Rabl2		4.97278	3.40395	1.08983	3.12338	0.00178784	0.00595246	Ddn
11.6453	-1.9193	0.590447	-3.25059	0.00115165	0.0040039	Olfml1		19.6258	1.29251	0.414929	3.11502	0.00183932	0.00610849	Sytl3
34.2858	-1.02761	0.316196	-3.24991	0.00115443	0.00401096	Mettl4		16.0437	1.42216	0.456792	3.11336	0.00184969	0.0061378	Tnnt2
22.2086	-1.32844	0.409194	-3.24649	0.00116839	0.00405413	Spns3		2.29932	4.83101	1.55228	3.11221	0.00185694	0.00616058	Gzme
27.5192	-1.17321	0.361738	-3.24325	0.00118175	0.00409154	Kbtbd3		7.55615	2.24112	0.722892	3.10022	0.0019338	0.0063955	Il11
6.65383	-2.98173	0.923298	-3.22943	0.00124036	0.00427768	AI427809		7.07562	2.35394	0.765515	3.07498	0.00210517	0.0069076	Cdcp1
10.5135	-2.03177	0.631931	-3.21518	0.00130365	0.00447554	Meox1		3.33652	4.34842	1.43322	3.03402	0.00241315	0.00782437	Slc35f3
19.8879	-1.38525	0.432096	-3.20589	0.00134647	0.00461215	Tmem218		9.59795	1.91573	0.632312	3.02973	0.00244776	0.00792851	Hoxc11
34.1697	-1.04851	0.327226	-3.20424	0.00135418	0.00463398	3110052M02Rik		21.8723	1.18962	0.39409	3.01864	0.00253909	0.00819257	Myh3
16.1237	-1.53816	0.481073	-3.19736	0.0013869	0.00473677	Eml6		13.9243	1.52588	0.512093	2.9797	0.00288529	0.00919195	Plekhg6
5.58752	-3.8016	1.19128	-3.19119	0.00141689	0.00483295	Adamts16		6.11501	2.56269	0.860351	2.97865	0.0028952	0.00921797	Kcnh1
9.73009	-2.05913	0.646782	-3.18365	0.00145432	0.00494893	Ifit1bl2		17.4299	1.3221	0.445443	2.96807	0.00299679	0.0095109	1110046J04Rik
5.62088	-3.81887	1.19999	-3.18242	0.00146049	0.0049646	Capn11		12.3851	1.61356	0.546452	2.95279	0.00314914	0.00995858	Fbp1
20.0059	-1.36576	0.430415	-3.17312	0.00150813	0.0051123	Senp8
31.7493	-1.049	0.330948	-3.16969	0.00152602	0.00516745	9230114K14Rik
15.7821	-1.58786	0.501354	-3.16715	0.00153939	0.00520827	Ndnf
7.50765	-2.5038	0.790813	-3.16611	0.0015449	0.00522323	5830428M24Rik
22.1221	-1.24076	0.391892	-3.16607	0.00154513	0.00522323	Ggnbp2os
28.2081	-1.1346	0.358583	-3.16413	0.0015555	0.00525269	Hmgcs2
4.2482	-4.33021	1.36988	-3.16102	0.00157217	0.00530335	Edar
16.0486	-1.58894	0.503042	-3.15867	0.00158491	0.00534066	Gm5141
33.6737	-1.0132	0.321299	-3.15344	0.0016136	0.00542811	5530601H04Rik
8.02638	-2.36345	0.752717	-3.1399	0.00169007	0.00565897	Smad9
4.23399	-4.31993	1.37658	-3.13817	0.00170006	0.00569005	Efcc1
31.784	-1.06242	0.338783	-3.13599	0.00171273	0.00572762	Zfp40
12.5071	-1.77185	0.565593	-3.13272	0.00173193	0.00578574	9130024F11Rik
13.3362	-1.66466	0.531684	-3.13092	0.00174259	0.00581645	Ccdc74a
15.4216	-1.55873	0.49844	-3.12722	0.0017647	0.00588284	D630045J12Rik
19.6347	-1.31052	0.419266	-3.12575	0.0017735	0.00590844	Cntnap1
13.407	-1.68365	0.539197	-3.12251	0.00179317	0.00596898	Gm10516
11.8399	-1.81267	0.580574	-3.1222	0.00179503	0.0059739	Tril
7.44571	-2.47916	0.794101	-3.12197	0.00179643	0.0059771	A230056P14Rik
9.21905	-2.13847	0.687198	-3.11187	0.00185908	0.0061664	D630023F18Rik
18.3471	-1.37461	0.443348	-3.10052	0.0019318	0.00639022	5033406O09Rik
13.2632	-1.65173	0.533351	-3.09689	0.00195564	0.00645697	Gm166
4.09177	-4.27465	1.38247	-3.09204	0.00198783	0.00655645	Brinp3
20.4343	-1.34164	0.433922	-3.09191	0.00198875	0.00655813	Foxd2os
27.0021	-1.08384	0.351222	-3.08591	0.00202927	0.0066841	Abat
24.7078	-1.1551	0.374726	-3.08251	0.00205263	0.00675613	Nme4
6.32213	-2.87465	0.933383	-3.07982	0.00207127	0.00680905	C1qtnf2
16.1507	-1.45105	0.4715	-3.07753	0.00208726	0.00685592	Tmem44
5.61957	-3.18166	1.03475	-3.07479	0.00210649	0.00690823	Gm15867
16.3217	-1.46997	0.478516	-3.07194	0.00212674	0.00696973	Cbx8
30.7053	-1.02157	0.332585	-3.07159	0.00212922	0.00697642	Dixdc1
23.9495	-1.22061	0.397796	-3.06843	0.00215184	0.00704182	Nipa1
19.5561	-1.29185	0.421946	-3.06165	0.00220117	0.0071914	Zfp174
17.112	-1.39129	0.454672	-3.05998	0.0022135	0.0072287	Tmie
3.99905	-4.23125	1.38621	-3.05239	0.00227028	0.00739741	Gm16938
16.9931	-1.46143	0.479194	-3.04977	0.00229019	0.00745463	Hoxd4
5.52913	-3.14427	1.0387	-3.02713	0.00246888	0.00799203	Rsph9
10.0161	-1.93265	0.639343	-3.02287	0.00250389	0.00809052	Fam171b
29.5326	-1.02026	0.337664	-3.02151	0.00251515	0.0081236	Tspyl3
11.4617	-1.76378	0.584424	-3.01799	0.00254459	0.00820533	Col9a1
18.9615	-1.30331	0.432862	-3.0109	0.00260471	0.0083826	Ttc30b
19.7684	-1.27708	0.425185	-3.00358	0.00266826	0.00855891	Kbtbd6
9.9861	-1.91832	0.639211	-3.00107	0.00269033	0.00862099	Ephb2
3.84052	-4.17513	1.39145	-3.00057	0.00269474	0.0086334	Camkv
26.9432	-1.08084	0.360592	-2.9974	0.00272296	0.00872206	Kbtbd8
20.477	-1.30428	0.435154	-2.99728	0.00272397	0.00872353	Zfp420
7.7678	-2.29245	0.765089	-2.99632	0.00273255	0.00874924	Ppfia2
26.3532	-1.07593	0.359164	-2.99565	0.00273861	0.0087651	Pask
29.9684	-1.03359	0.345042	-2.99556	0.00273943	0.00876595	Gm5595
6.43893	-2.55479	0.857374	-2.97979	0.00288447	0.00919195	Lyplal1
6.53259	-2.57247	0.864811	-2.9746	0.00293367	0.00932922	Dntt
7.68485	-2.26213	0.760721	-2.97366	0.00294269	0.00935602	Mmp16
29.907	-1.03458	0.348097	-2.9721	0.00295774	0.009402	Cdkl1
7.76605	-2.30449	0.775891	-2.97013	0.00297679	0.00945497	Fam161b
29.3244	-1.0048	0.338436	-2.96895	0.00298817	0.00948734	Zc3hav1l
