# Supplementary material for: Up-regulation of FOXD1 by YAP alleviates senescence and osteoarthritis
Source: PLoS Biol. 2019 Apr 1;17(4):e3000201. doi: 10.1371/journal.pbio.3000201 (PMC6459557; doi:10.1371/journal.pbio.3000201)
Supplement: S8 Data — (XLSX) [file pbio.3000201.s016.xlsx]

## Sheet: Fig 1A
Relative protein levels
YAP				TAZ
WT	YAP-/-	TAZ-/-		WT	YAP-/-	TAZ-/-
1	0	1.03379		1	0.888428	0
1	0	0.870667		1	1.125	0
1	0	0.96541		1	0.9654	0

## Sheet: Fig 1E
Percentage of cells
	G0/G1			S			G2/M
	mean	SD	N	mean	SD	N	mean	SD	N
WT	23.75	1.7	3	61.39	3.6	3	14.86	0.8	3
YAP-/-	28.24	2.1	3	55.72	5.5	3	16.04	1.7	3
TAZ-/-	23.68	1.9	3	61.89	2.9	3	14.43	1.1	3

## Sheet: Fig 1G
ESC-RNA seq
	WT#1	WT#2	WT#3	YAP-/-#1	YAP-/-#2	YAP-/-#3	TAZ-/-#1	TAZ-/-#2	TAZ-/-#3
A1BG	2.56613	2.40898	2.57924	2.71797	2.67409	2.49685	2.4392	2.90385	3.06418
A1BG-AS1	0.318429	0.559144	0.0702945	0.401006	0.422091	0.113827	0.194129	0.332692	0.362075
A1CF	0.0151507	0.0145096	0	0	0.0130477	0	0.0148023	0	0
A2M	0.0306906	0.0294062	0.0613698	0.0332292	0	0	0.0299475	0.05337	0.029614
A2M-AS1	0.253326	0.186463	0.313292	0.0729838	0.319211	0.110711	0.246846	0.224035	0.0651545
A2ML1	1.43634	1.62979	1.31855	2.11347	2.39959	2.16317	1.36328	1.31026	1.50208
A4GALT	2.24124	2.5311	2.53283	2.60056	2.64221	2.79592	2.53561	2.26045	2.28663
AAAS	5.64545	5.57982	5.50215	5.53868	5.57865	5.65974	5.37131	5.51496	5.58122
AACS	4.18475	4.52415	4.41556	4.70109	4.59654	4.60016	4.24784	4.04413	4.24213
AACSP1	0.19532	0.187696	0.134484	0.702256	0.501467	0.445139	0.358254	0.172336	0.551104
AADAC	0	0	0	0	0.0815223	0	0	0	0
AADACL3	0.244143	0.353366	0.202578	0.329756	0.304879	0.456657	0.238495	0.127389	0.266862
AADACL4	0	0.0925823	0	0	0	0.0805335	0.0935764	0	0.092796
AADAT	2.99903	3.02456	3.05966	2.42134	2.68783	2.8426	2.52105	2.88957	2.80581
AAED1	2.08181	2.12704	1.89121	2.3451	2.24243	1.58198	1.69263	1.8077	1.72454
AAGAB	3.82934	3.76501	3.73899	3.77986	3.77829	3.72188	3.72956	3.65866	3.83507
AAK1	0.715954	0.793202	0.689195	0.8128	0.800191	0.785913	0.707236	0.778632	0.692574
AAMDC	3.97821	4.1104	3.99658	4.42138	4.27219	4.50061	4.14815	3.72631	4.15355
AAMP	6.40815	6.33607	6.26137	6.28187	6.36032	6.32768	6.27088	6.3074	6.29215
AANAT	0.296864	0	0	0	0.135066	0.649547	0	0	0.14982
AAR2	4.10894	4.28871	4.18385	4.06032	4.18385	4.12163	4.10912	4.2542	4.01628
AARD	1.13762	0.897562	1.29632	1.15812	0.868418	1.06818	1.03454	1.27331	0.759245
AARS	6.79874	6.86122	6.93005	6.82604	6.84382	6.85792	6.80301	6.75983	6.76654
AARS2	3.61391	3.75154	3.6643	3.8453	3.8638	3.83922	3.58855	3.72622	3.66352
AARSD1	5.0564	4.89505	4.945	4.97362	4.76998	4.92871	4.96012	4.83501	4.9618
AASDH	2.1579	2.46763	2.61775	2.59893	2.5518	2.57446	2.45053	2.21935	2.35088
AASDHPPT	3.90356	4.06635	4.04066	3.9823	3.85455	3.82085	3.83273	3.92998	3.93416
AASS	6.54015	6.63007	6.57739	6.49807	6.48802	6.50837	6.75166	6.69716	6.56577
AATBC	0.14906	0.0589371	0.178866	0.0986473	0.0788762	0.125015	0.0891008	0.106095	0.144028
AATF	5.08356	5.01151	5.02799	4.7869	4.87925	4.88814	4.87339	4.9443	4.81688
AATK	1.43526	1.52439	1.43406	1.43197	1.5216	1.55226	1.43361	1.50698	1.4334
AATK-AS1	0	0	0	0	0	0	0	0.0845283	0
ABALON	3.55298	3.66513	3.76625	3.61352	3.77572	3.70421	3.62015	3.53807	3.70617
ABAT	1.95009	2.0147	2.19731	1.92176	1.95816	1.77631	2.11442	1.98058	1.90976
ABCA1	0.569685	0.75399	0.729955	0.97051	1.19549	1.2919	0.585334	0.815064	0.758893
ABCA11P	2.36668	2.61264	2.3475	2.23369	2.28255	2.76691	2.62839	2.24351	2.37799
ABCA12	0	0	0	0	0	0	0	0.0304392	0
ABCA13	0	0.0155261	0.00821436	0.0175856	0.0685195	0	0	0.028323	0
ABCA17P	0.100302	0.0327864	0.133578	0.0370321	0.0583844	0.13722	0.0659969	0.0300238	0.0330092
ABCA2	3.0994	3.24721	3.26307	2.99425	3.04834	3.11456	3.22285	3.21845	3.14447
ABCA3	2.39717	2.55043	2.50442	2.7741	2.73616	2.9171	2.74026	2.7421	2.79643
ABCA4	0.019282	0	0.0576735	0.0208968	0.0492641	0.108813	0.0188321	0	0.03699
ABCA5	0.179159	0.0807204	0.0850548	0.143114	0.0868761	0.111018	0.144913	0.0884605	0.193126
ABCA7	2.67531	3.02049	3.06625	2.93703	2.95519	2.87511	2.87488	3.01752	2.84074
ABCA8	0	0	0	0	0	0	0	0	0.0239338
ABCA9	0.0224857	0	0	0	0.0193703	0	0	0	0
ABCA9-AS1	0.649486	1.67494	0.898731	0.929743	0.791503	0.304311	1.05157	1.15673	1.05386
ABCB1	0.0302683	0.0574309	0	0.156891	0.173395	0.0252159	0.141983	0.128171	0.11344
ABCB10	2.22119	2.09854	1.92699	1.88452	2.23011	2.21195	2.27843	2.12751	2.05426
ABCB11	0	0	0	0.0323576	0.0257517	0	0.0291617	0	0
ABCB4	0.481065	0.847671	0.826583	1.00205	0.73052	0.963194	0.866417	0.906413	0.732353
ABCB6	4.0412	4.20775	4.26554	4.06281	4.12789	4.07174	4.0636	3.96736	4.08298
ABCB7	3.97454	4.24748	4.30554	4.26745	4.37101	4.30712	4.31254	4.28389	4.28788
ABCB8	2.72863	2.78254	2.77202	2.58452	2.60097	2.69288	2.69533	2.65064	2.77584
ABCB9	0.806237	1.06812	1.01288	1.40744	1.04727	0.956457	1.53529	1.2689	0.833246
ABCC1	4.13121	4.51144	4.37013	4.41493	4.5563	4.49095	4.38624	4.3038	4.2727
ABCC10	2.6158	2.41448	2.58286	2.55058	2.63611	2.66747	2.49113	2.44097	2.59648
ABCC11	0.0320345	0.0306949	0.0323689	0	0.0813055	0	0.178168	0	0.0611817
ABCC12	0	0.0263936	0.108261	0.0298359	0	0.045538	0.0532851	0.024175	0.0265862
ABCC2	0.101707	0.0975393	0.151486	0.212064	0.129982	0.105591	0.146557	0.365242	0.212328
ABCC3	0.132822	0.102834	0.108306	0.0298472	0.0927284	0.234431	0.0795358	0.246041	0.152687
ABCC4	1.70396	1.8868	1.85611	1.76019	1.76778	1.65796	1.87827	1.7616	1.75277
ABCC5	3.29619	3.67083	3.53999	3.64924	3.54566	3.67583	3.56203	3.71821	3.77058
ABCC6	0.701543	1.47365	1.6157	1.58211	1.47107	1.26924	1.06237	1.37169	1.11167
ABCC6P1	0.465172	0.446288	0.252439	0.366155	0.228715	0.359611	0.243873	0.516746	0.486435
ABCC6P2	0.805684	1.22053	1.56585	0.997967	1.14062	0.818563	1.04063	1.424	1.66356
ABCC8	1.08111	1.0618	0.927242	1.18589	0.863819	1.20072	1.0205	1.16637	1.13314
ABCC9	1.10845	1.23773	1.22539	1.61221	1.55232	1.397	1.20457	1.29653	1.044
ABCD1	2.05242	1.85543	2.03481	2.23533	2.15219	2.00282	1.94604	1.79395	2.17449
ABCD2	0	0	0	0	0	0	0	0.0463681	0.0257035
ABCD3	3.05938	3.26453	3.40117	3.2093	3.24373	3.1899	3.62767	3.19672	3.23079
ABCD4	4.07312	4.091	4.12145	4.06828	4.08771	4.13172	4.16932	4.05792	4.2634
ABCE1	4.88012	4.88295	4.92259	4.75724	4.82074	4.80232	4.8912	4.91499	4.84583
ABCF1	5.5477	5.75188	5.75239	5.75962	5.80871	5.76593	5.85594	5.76038	5.79123
ABCF2	4.2504	4.68199	4.57491	4.54343	4.6295	4.43188	4.70089	4.48626	4.53433
ABCF3	4.46135	4.30602	4.45617	4.41527	4.52042	4.43348	4.51938	4.39579	4.3979
ABCG1	1.50975	1.36549	1.23119	1.27512	1.37883	1.4833	1.12081	1.23861	1.39646
ABCG2	0.240016	0.230641	0.473731	0.55169	0.609418	0.729924	0.242707	0.388095	0.232138
ABCG4	0.616151	0.791695	0.622079	0.911737	0.901907	0.786083	0.775104	0.734037	0.835494
ABCG5	0.0532518	0.0510602	0	0	0	0	0.0518649	0	0
ABHD1	0.383783	0.524489	0.206743	0.317988	0.177604	0.1719	0.19862	0.0930016	0.37047
ABHD10	3.50564	3.50067	3.51782	3.59814	3.60779	3.57001	3.55497	3.47141	3.58401
ABHD11	4.3099	4.17261	3.85785	4.44722	4.42057	4.26547	3.99683	4.23941	4.19248
ABHD12	5.00891	4.8592	4.95995	4.99647	5.02959	5.08622	4.99287	5.0038	5.02514
ABHD12B	1.17896	0.965383	0.983638	3.33083	3.07316	3.26376	1.05628	1.35607	1.44876
ABHD13	1.96023	2.02021	1.76952	1.7133	2.01336	1.83848	1.81898	1.67291	1.70666
ABHD14A	2.47147	1.9204	2.41847	2.01737	1.80928	2.33674	2.38395	1.91852	2.40359
ABHD14A-ACY1	0.527245	0.606817	0.38554	0.90278	6.63624e-05	0.581466	6.49198e-05	0.256848	0.000118296
ABHD14B	2.64165	2.79975	2.73101	2.72492	2.69282	2.85998	2.63903	2.80849	2.63197
ABHD15	1.04314	1.09234	1.26837	1.26972	1.22018	1.53096	1.0653	0.967687	0.952185
ABHD16A	3.94065	3.91731	4.10771	4.17765	4.2247	4.08875	3.94731	3.90063	4.06135
ABHD16B	2.28234	2.33694	2.14363	2.4074	2.53041	2.32577	1.83951	2.13101	2.23787
ABHD17A	5.51435	5.29006	5.31674	5.30219	5.1887	5.09078	5.45567	5.3993	5.42609
ABHD17B	3.7622	4.1113	4.15153	4.36882	4.12107	4.34329	4.18672	3.99663	4.02642
ABHD17C	3.51403	3.63557	3.82032	3.36019	3.31709	3.56883	3.46641	3.53053	3.6951
ABHD2	1.99187	2.70461	2.57012	2.58405	2.88212	2.78218	2.58612	2.27861	2.18822
ABHD3	2.70668	2.33104	2.04754	2.08203	2.1116	2.38275	2.12377	2.11459	2.51068
ABHD4	4.02272	3.95765	4.08062	3.98219	4.03224	3.99829	4.16137	4.11155	4.05375
ABHD5	1.66672	1.556	1.58973	1.51282	1.73786	1.64064	1.74773	1.78408	1.81178
ABHD6	1.38399	1.66361	1.34443	1.37864	1.63034	1.74443	1.69741	1.844	1.61027
ABHD8	3.15668	3.04443	3.17053	3.03507	2.89973	3.17734	2.8431	3.18209	3.2248
ABI1	3.25766	3.3299	3.40242	3.65953	3.46111	3.46684	3.54717	3.32692	3.37274
ABI2	4.22887	4.56826	4.4798	4.27831	4.29746	4.36785	4.35721	4.24204	4.28174
ABI3	1.23156	1.28434	1.24053	1.53267	1.5309	1.38863	1.02054	1.31366	0.935979
ABI3BP	0.12382	0.0900011	0.183763	0	0	0.0784636	0.0311877	0.0555663	0.0308417
ABL1	4.82092	4.98232	5.023	4.81081	4.97293	4.95298	5.0496	4.89598	5.01907
ABL2	1.78538	2.12684	1.91354	1.79649	1.91398	1.86137	1.96946	1.82918	1.91538
ABLIM1	3.16643	3.52309	3.57636	3.28927	3.38544	3.24047	3.57152	3.30826	3.41744
ABLIM2	1.25303	1.22575	1.36657	1.12853	0.987351	0.940271	1.14783	1.07719	1.01893
ABLIM3	0.715761	0.311008	0.614286	0.278593	0.421306	0.365204	0.264697	0.384385	0.325209
ABO	0.75634	0.411894	0.273874	0.456268	0.306887	0.543946	0.34174	0.379927	0.179498
ABR	4.12288	4.1838	4.15251	4.23352	4.21994	4.32603	4.21175	4.11586	4.20074
ABRACL	6.79897	6.58771	6.74342	6.47335	6.65401	6.71376	6.52117	6.69538	6.75402
ABT1	4.30864	4.26709	4.28932	4.44953	4.19364	4.44284	4.36464	4.36924	4.26011
ABTB1	2.23306	2.22053	2.28117	2.10591	2.46584	2.15082	2.28146	1.94971	2.25193
ABTB2	2.02669	2.14798	2.31957	2.15137	2.01746	2.03524	2.14308	2.13444	2.18127
ACAA1	4.26098	4.14426	4.35185	4.28251	4.48931	4.18932	4.26805	4.3854	4.37701
ACAA2	6.24388	6.36089	6.3739	6.25197	6.3127	6.2675	6.3342	6.24188	6.30686
ACACA	4.27857	4.68592	4.57106	4.54813	4.644	4.60061	4.74813	4.46731	4.42612
ACACB	1.83815	1.953	1.9363	1.92349	2.12323	1.96372	2.02317	1.90006	1.83513
ACAD10	2.77525	2.97964	3.02234	2.97758	2.82092	2.86562	2.89889	2.85667	2.90123
ACAD11	3.38816	3.55964	3.52144	3.2971	3.40113	3.28202	3.31845	3.49452	3.34509
ACAD8	4.39661	4.49546	4.48154	4.53025	4.37832	4.60914	4.58097	4.56615	4.46918
ACAD9	3.67689	3.73283	3.56842	3.66047	3.56765	3.64193	3.82892	3.88233	3.80549
ACADL	0.115511	0.213814	0.0595325	0.12457	0.193342	0.0491331	0.0573504	0.0517048	0.357265
ACADM	4.09869	3.85123	4.05795	4.16764	3.99427	4.01792	4.06804	3.85565	4.08798
ACADS	2.89451	3.0008	3.22931	3.21858	2.95466	3.08326	2.96962	2.84853	3.10556
ACADSB	2.18744	2.47792	2.30146	2.14981	2.23434	2.1241	2.51716	2.38629	2.27765
ACADVL	5.74862	5.59317	5.58368	5.66637	5.70875	5.71581	5.69622	5.62508	5.70352
ACAN	0.0962092	0.136248	0.182163	0.444822	0.476797	0.416447	0.370441	0.171878	0.305348
ACAP1	3.7582	3.6566	3.79005	4.089	3.89127	4.20384	3.97525	3.94584	3.89738
ACAP2	2.23256	2.65498	2.46377	2.73057	2.68806	2.81797	2.57428	2.40397	2.35092
ACAP3	3.3495	3.41347	3.15462	3.10907	3.18867	3.07772	3.34642	3.36491	3.33953
ACAT1	4.59795	4.77655	4.77919	4.64901	4.66067	4.47372	4.70634	4.70634	4.69545
ACAT2	6.7192	6.81368	6.87275	6.58811	6.61668	6.52541	6.70706	6.71043	6.84109
ACBD3	2.93027	3.40374	3.37754	3.33796	3.45001	3.51971	3.16642	3.08661	3.08416
ACBD4	3.16773	3.44813	3.33698	3.53161	3.4737	3.30749	3.44265	3.39561	3.48424
ACBD5	2.60635	2.89164	2.83818	2.79244	2.78996	2.96296	2.78666	2.48249	2.54442
ACBD6	5.70484	5.56919	5.6343	5.48246	5.40372	5.45931	5.53544	5.69425	5.64532
ACBD7	2.88057	2.94007	3.03461	2.83605	2.80625	2.82662	2.70611	2.89155	3.00129
ACCS	1.94117	1.96258	1.88237	1.68481	1.85379	1.98983	1.68123	1.57959	1.95765
ACCSL	0	0.0790592	0	0	0	0	0	0	0
ACD	4.41837	4.29324	4.26206	4.18827	4.22554	4.20206	4.40656	4.28122	4.44106
ACE	1.58373	1.61402	1.46444	1.3963	1.63604	1.54713	1.36706	1.26782	1.5924
ACE2	0	0.0394206	0.0415598	0.129556	0.103857	0	0.0791125	0.172068	0.0396704
ACER2	1.2874	1.77222	1.4194	1.3777	1.79871	1.82592	1.49765	1.40073	1.35719
ACER3	1.56068	1.6663	1.48973	1.40653	1.5918	1.62643	1.57118	1.62492	1.54627
ACHE	1.48992	1.06751	1.18385	2.42201	2.67854	2.747	1.19244	1.19539	1.7145
ACIN1	6.81808	6.61433	6.63913	6.78545	6.70896	6.76758	6.66666	6.78789	6.66941
ACKR1	0.0740944	0.0710926	0.126872	0	0	0	0.268806	0.299319	0.326052
ACKR2	0	0	0.0496168	0	0	0	0.0478385	0	0.0473429
ACKR3	1.00242	0.518776	0.816148	0.464318	0.72004	0.502734	0.314745	0.52509	0.420092
ACKR4	0.181085	0.173968	0.239084	0	0.205868	0.270847	0.0612287	0.159714	0.0606313
ACLY	6.76463	7.02132	6.97556	6.81821	6.8642	6.86008	6.99572	6.93805	6.94741
ACO1	4.81739	5.03371	5.00251	5	5.08205	5.08947	4.97311	4.84241	4.92658
ACO2	5.38218	5.54197	5.44328	5.5485	5.53694	5.4602	5.40291	5.43934	5.46004
ACOT1	1.39291	0.831542	1.13672	2.03867	2.07181	2.2284	0.670205	1.12748	0.859267
ACOT11	1.33461	1.89322	1.54183	2.12267	2.08811	2.03867	1.97533	1.80053	1.85828
ACOT12	0	0.0718244	0.215998	0.229813	0.185745	0.0624685	0	0.302153	0.26902
ACOT13	3.59979	3.42791	3.4659	3.64687	3.58718	3.44329	3.46907	3.41889	3.62802
ACOT2	0.261118	0.157773	0.204559	2.70197	2.87861	3.13975	0.434039	0.239088	0.663294
ACOT4	1.04428	1.05814	0.955912	0.441946	1.05985	1.07246	1.23406	1.29359	1.06012
ACOT6	0.304078	0.419964	0.307261	0	0.264939	0.133982	0.294043	0.140538	0.419091
ACOT7	6.56381	6.56423	6.52805	6.3956	6.43511	6.37602	6.63839	6.56422	6.71955
ACOT8	4.41061	4.53359	4.39274	4.65777	4.50398	4.80381	4.45882	4.46022	4.41155
ACOT9	4.42445	4.47765	4.65368	4.89881	4.97879	4.88777	4.42963	4.51326	4.46119
ACOX1	1.76073	1.77578	1.65006	2.28448	2.08486	2.17481	1.72585	1.79975	1.8446
ACOX2	0.707737	0.283003	0.242305	0.574539	0	0.337019	0.337917	0.212094	0.564689
ACOX3	2.35293	2.47566	2.54564	2.21444	2.26993	2.35849	2.31515	2.38761	2.63982
ACOXL	3.28359	3.24141	3.24443	3.18174	3.2666	3.19189	3.32974	3.22353	3.07752
ACP1	6.39251	6.16222	6.31297	6.10807	6.06523	6.11146	6.16332	6.25923	6.33712
ACP2	2.88273	2.67922	2.7998	2.76121	2.85875	2.95475	2.68651	2.64531	2.57452
ACP5	2.31476	2.30946	2.41566	3.5052	3.17713	3.31699	2.60542	2.20206	2.68724
ACP6	3.40457	3.48728	3.58632	3.24874	3.20096	3.42458	3.6628	3.47206	3.48438
ACPP	0.370219	0.388596	0.220824	0.326457	0.44459	0.377779	0.0797078	0.156615	0.242655
ACPT	0	0	0	0	0	0	0	0.100624	0
ACR	0.6485	0.302526	0.113682	0.2325	0.273928	0.41857	0.21035	0.359927	0.10817
ACRBP	1.09059	0.981509	1.17386	0.842696	1.26819	0.954973	1.14186	0.480557	0.626091
ACRC	0.214735	0.317296	0.332877	0.430316	0.412919	0.371331	0.170024	0.325424	0.0866099
ACRV1	0.453672	0.246411	0	0.288888	0.41536	0.227619	0	0.147153	0.135821
ACSBG1	1.13949	1.14951	1.19586	1.87931	1.66155	1.63902	1.16257	1.36291	1.30075
ACSBG2	0	0.0562755	0.171063	0.0633814	0.0506187	0.0489406	0.112082	0	0.0565586
ACSF2	2.5253	2.69155	2.81628	2.71297	2.6357	2.6382	2.38459	2.49898	2.60049
ACSF3	2.88996	2.58459	2.75138	2.94411	2.63087	2.80567	2.47423	2.59371	2.6477
ACSL1	1.44721	1.72032	1.74374	1.79289	2.14123	2.0198	1.86443	2.05484	1.82369
ACSL3	3.86456	4.21258	4.12884	3.7989	4.10176	4.0918	4.17697	4.07027	4.03787
ACSL4	3.28637	3.73992	3.75089	3.7156	3.60007	3.70545	3.66553	3.50084	3.48932
ACSL5	0	0	0	0	0	0.0375298	0.0438806	0	0
ACSL6	0.258976	0.313288	0.279672	0.760877	0.484711	0.526294	0.614952	0.427248	0.582152
ACSM1	0.270162	0.199172	0.39207	0	0	0.118447	0.201748	0.239042	0.260874
ACSM3	1.71536	2.13987	2.15935	2.15836	2.10058	1.6277	2.05862	1.87001	1.99998
ACSM6	0	0.0844467	0.0889123	0.0947847	0.148132	0.143346	0.315025	0	0
ACSS1	1.2378	1.19525	0.828002	1.04514	1.15671	1.4975	1.22716	1.26564	1.29675
ACSS2	3.67351	3.86836	3.73735	3.83388	3.73716	3.84003	3.48284	3.6303	3.60873
ACSS3	3.2734	3.18766	3.34154	2.96879	2.94009	3.109	3.23933	3.27588	2.98031
ACTA1	5.00753	4.77052	4.78705	4.40242	4.34618	4.26246	4.63168	4.85065	4.93187
ACTA2	1.4529	1.52293	1.03023	1.01646	1.39701	1.20964	2.07656	1.91262	1.90095
ACTB	11.8584	11.8025	11.7552	11.7075	11.7219	11.6917	11.7557	11.8551	11.9513
ACTC1	4.06817	4.09201	4.07303	3.11317	3.33558	3.0976	3.81289	3.87538	3.83335
ACTG1	11.1127	11.1822	11.1509	11.0691	11.0888	11.0677	11.1335	11.1424	11.2353
ACTG1P17	0.177573	0	0	0.277562	0.2252	0.0764223	0.0888526	0.0803384	0.171115
ACTG1P20	0.533899	0.32407	0.558096	0.171744	0.416832	0.219771	0.250373	0.49485	0.336392
ACTG1P4	0.0750986	0.268868	0	0	0.186326	0.122736	0	0.128957	0.206959
ACTG2	1.84757	1.99115	2.01865	1.39343	1.19988	1.45427	1.34563	1.34373	1.48821
ACTL10	0.209622	0.201495	0.0740889	0.0790852	0	0	0	0.12595	0
ACTL6A	5.45615	5.46675	5.50147	5.31507	5.45596	5.30696	5.46017	5.34119	5.45286
ACTL6B	0.651705	0.185099	0.444511	0.759855	0.316702	0.500778	0.0965075	0.391748	0.497303
ACTL8	0.426466	0.150428	0.300769	0.16848	0.0694217	0.465724	0.354229	0.137885	0.41237
ACTN1	6.52671	6.76179	6.7161	6.49901	6.51642	6.53013	6.64282	6.59665	6.67129
ACTN2	0.630973	0.45388	0.617158	0.526478	0.355853	0.558902	0.599731	0.76087	0.517229
ACTN3	4.7911	4.89764	4.90937	4.80534	4.62339	4.47806	4.69112	4.87683	4.84387
ACTN4	6.999	7.103	7.02238	6.63412	6.59687	6.67848	7.0381	7.0337	7.02141
ACTR10	3.58849	3.50649	3.70622	3.53549	3.65671	3.56879	3.57237	3.36738	3.49221
ACTR1A	5.66129	5.63493	5.64752	5.51353	5.64503	5.56709	5.68834	5.55297	5.76859
ACTR1B	4.92955	4.96145	5.17716	5.10347	5.14734	5.14388	5.0442	4.97374	5.05958
ACTR2	5.87607	5.93027	5.94929	5.91776	5.89432	5.89495	5.96702	5.88203	5.893
ACTR3	4.93771	5.00164	4.99613	5.01753	4.99865	5.00681	5.04653	4.97207	5.02777
ACTR3B	4.15353	4.171	4.25856	3.99485	4.00979	3.92762	4.18011	4.2854	4.2625
ACTR3C	1.05938	0.885135	0.955842	0.988704	1.23736	0.973869	0.878306	1.01022	0.986
ACTR5	3.13579	2.88373	3.02373	2.93737	2.81065	2.85416	3.0015	2.96029	2.95905
ACTR6	3.72311	3.62305	3.63002	3.87926	3.5589	3.36597	3.70228	3.42932	3.48462
ACTR8	3.00065	2.99563	3.05372	3.05545	3.19194	3.17616	3.19092	3.07157	3.12442
ACTRT3	1.82235	1.75728	1.64931	1.88152	2.14034	1.92991	2.06461	1.64477	1.7174
ACVR1	2.85594	2.80991	2.86918	3.13141	3.05509	2.9629	2.89912	2.76094	2.83802
ACVR1B	3.25318	3.46824	3.4505	3.07447	3.28114	3.27757	3.55633	3.28419	3.3021
ACVR1C	0.198835	0.342696	0.33379	0.329788	0.355652	0.35831	0.155943	0.160736	0.178448
ACVR2A	1.63312	1.58582	1.63922	1.69575	1.48247	1.5569	1.68694	1.50388	1.53268
ACVR2B	3.56095	3.49096	3.48131	3.55675	3.29734	3.27378	3.49225	3.62175	3.46674
ACVR2B-AS1	0.539199	1.17836	1.02928	0.885068	0.831572	0.969961	1.05818	0.954391	0.709167
ACVRL1	0.257019	0.329775	0.229508	0.10999	0.274695	0.327311	0.162023	0.329196	0.219768
ACY1	5.34542	5.2964	5.34223	5.36119	5.44518	5.42279	5.23498	5.33842	5.33837
ACY3	0	0	0.231773	0.801646	0.103085	0.099683	0.222452	0.104698	0
ACYP1	4.40949	3.99708	4.55009	4.01411	3.60247	4.09601	4.08683	4.3606	3.99253
ACYP2	1.6466	1.27638	1.85743	1.76371	1.5416	1.46929	0.922605	1.29648	1.80288
ADA	4.95549	4.84644	4.77203	4.44011	4.56247	4.7167	4.93164	4.93329	4.91811
ADAD2	0.496045	0.668972	0.208578	0.916236	0.48237	0.664436	0.676388	0.609231	0.757987
ADAL	2.54311	2.56694	2.50723	2.71804	2.29533	2.47123	2.06118	2.15286	2.19379
ADAM10	4.43854	4.66242	4.5743	4.69291	4.76839	4.75049	4.72147	4.57913	4.53775
ADAM11	1.24299	1.55672	1.51841	1.06081	1.1347	1.3737	1.42691	1.50418	1.48629
ADAM12	0.0833414	0.0823184	0.124445	0.11057	0.0720564	0.0698699	0.131805	0.075419	0.0666252
ADAM15	4.16976	4.06159	4.22847	3.64835	3.77127	3.99924	3.97215	4.01397	4.06701
ADAM17	3.20398	3.32431	3.40591	3.39435	3.43189	3.30653	3.35077	3.23208	3.2222
ADAM19	2.3979	2.73132	2.6435	2.19508	2.40609	2.31982	2.67391	2.48368	2.53797
ADAM1A	1.24794	1.16866	0.964121	1.19688	1.18667	1.19752	1.04051	1.29727	1.64465
ADAM20	0	0	0	0.0564212	0.0450249	0	0	0.0458204	0
ADAM20P1	0	0.0458371	0.140347	0.101594	0.266549	0.32438	0.259326	0.235209	0.176186
ADAM21	0	0.0525981	0.160286	0.0592667	0	0	0	0	0.0528777
ADAM21P1	0	0.0695633	0	0	0.122548	0.0605026	0	0	0
ADAM22	1.49029	2.36693	2.22383	2.0612	1.92921	2.22533	2.38621	2.09015	2.28997
ADAM23	2.47633	2.52404	2.47206	2.2559	2.28899	2.19694	2.68234	2.68654	2.79485
ADAM28	0.083483	0.142689	0.434549	0.0854899	0.117593	0.184237	0.149611	0.193961	0.249619
ADAM29	0	0	0	0	0.0425015	0.0410902	0	0	0
ADAM32	0.0535187	0.10087	0.054083	0.0578315	0.0908846	0	0	0	0.101407
ADAM33	2.23372	1.96503	1.9977	1.89594	1.94776	2.03632	2.18935	1.91459	2.07936
ADAM8	1.93273	1.84761	1.74079	1.83844	1.99407	1.86344	1.70697	1.84141	1.78835
ADAM9	2.79522	2.95833	3.06657	3.23001	3.20105	3.01682	3.09123	2.92683	2.89226
ADAMTS1	2.65346	2.8148	2.93169	2.04389	2.34784	2.3993	2.96328	2.94695	2.81513
ADAMTS10	2.14596	2.13881	2.21266	2.54921	2.31558	2.29026	2.22752	2.2362	2.38037
ADAMTS12	0.975944	1.68641	1.52245	1.69984	1.58179	1.71299	1.6875	1.27047	1.52853
ADAMTS13	1.95938	1.92264	1.92783	2.09534	2.07958	2.0054	2.04412	2.06368	1.93474
ADAMTS14	1.01613	1.27168	0.996366	1.36756	1.47206	1.18632	1.03667	1.2787	1.31023
ADAMTS15	0.972513	1.23699	1.06771	0.948068	1.29887	1.25239	1.33329	1.05206	1.19087
ADAMTS16	1.63521	1.86074	1.886	2.74331	2.67872	2.78781	1.77695	1.9573	1.78167
ADAMTS17	0.129331	0.274467	0.231114	0.307137	0.182071	0.22529	0.166174	0.202547	0.38036
ADAMTS18	0	0	0	0	0.0611513	0	0.0464799	0	0.0231602
ADAMTS19	3.04065	3.08498	3.33715	3.13967	3.17644	3.22868	2.98194	3.06153	3.12898
ADAMTS19-AS1	1.89449	2.52696	2.2393	2.30462	2.35559	2.19438	2.17754	1.91945	2.66512
ADAMTS2	1.34786	1.58362	2.20543	2.13526	2.09035	1.91795	2.10901	1.93418	2.02259
ADAMTS20	1.07602	1.45474	1.22021	0.940921	1.12244	1.19014	1.25452	1.07588	0.940272
ADAMTS3	1.00396	0.936521	1.06	0.98488	0.933011	1.09353	0.949755	1.05352	0.904204
ADAMTS4	1.89157	2.28112	1.94713	2.43766	2.36904	2.67236	2.10389	2.00888	1.95684
ADAMTS5	0.521894	0.644179	0.546818	0.092156	0.109037	0.160974	0.551299	0.361105	0.392988
ADAMTS6	0.21755	0.225064	0.0769955	0.388296	0.329738	0.239405	0.145295	0.236786	0.160675
ADAMTS7	4.54177	4.65437	4.72142	4.59781	4.61649	4.69008	4.65582	4.62261	4.65922
ADAMTS7P1	0	0.0205996	0	0.0512551	0.0608401	0.0368943	0.00702897	0	0
ADAMTS8	3.37733	3.48707	3.60478	3.25194	3.41904	3.31241	3.67422	3.52085	3.58478
ADAMTS9	0.16519	0.207743	0.184219	0.140535	0.231432	0.224263	0.244014	0.130326	0.159736
ADAMTS9-AS2	0.0662959	0	0	0	0.0572035	0	0	0	0
ADAMTSL1	0.0812769	0.464758	0.48569	0.633106	0.195728	0.304703	0.469402	0.319724	0.407625
ADAMTSL2	1.30162	1.48187	1.1945	1.41955	1.27734	1.54473	1.53796	1.40059	1.27054
ADAMTSL3	0.130455	0.224422	0.235868	0.251694	0.203226	0.168275	0.228544	0.176828	0.304398
ADAMTSL4	1.79722	1.97526	2.10985	1.77828	1.89615	2.00846	1.78434	2.01481	1.83145
ADAMTSL4-AS1	0	0	0.15602	0	0.133575	0	0	0	0
ADAMTSL5	0.193858	0.311651	0.101218	0.302753	0.0439464	0.237972	0.0496419	0.171136	0.0491331
ADAP1	2.6814	2.46601	2.63752	2.71888	2.34436	2.68908	2.68185	2.75066	2.57106
ADAP2	0.459106	0.480152	0.577556	0.72142	0.537303	0.553068	0.629603	0.259256	0.148342
ADAR	5.42197	5.83134	5.8252	5.79681	5.86266	5.9058	5.8346	5.60534	5.62472
ADARB1	1.90842	1.83202	1.98131	1.8386	1.82873	1.88569	1.88727	2.20102	1.96432
ADARB2	0.651871	0.823861	0.820177	0.541143	0.401664	0.46276	0.711615	0.717148	0.714902
ADARB2-AS1	0.504572	0.488459	0.71018	0.740147	0.442772	0.429222	0.484111	0	0.675825
ADAT1	1.73897	2.60093	2.52465	2.35207	2.53352	2.28986	2.48391	1.97476	2.27518
ADAT2	1.57615	1.80297	1.84563	1.68496	1.56532	1.59066	1.69936	1.77468	1.72601
ADAT3	2.64779	2.58166	2.39142	2.48722	2.43676	2.55421	2.49966	2.47174	2.45592
ADCK1	2.52009	2.71628	2.73118	2.42239	2.74871	2.75565	2.91058	2.62546	2.69817
ADCK2	2.52649	2.81592	2.70623	2.98459	2.85947	2.77885	2.70754	2.77956	2.89788
ADCK3	3.7978	3.92096	3.86565	3.72523	3.6153	3.65927	3.72178	3.75182	3.74092
ADCK4	4.32462	4.26382	4.3077	4.35377	4.20599	4.39543	4.27609	4.33405	4.38144
ADCK5	2.42475	2.25684	2.04411	2.81115	2.35739	2.3303	2.01942	2.12327	2.24584
ADCY1	2.20024	2.69251	2.53147	2.55819	2.82627	2.6518	2.54827	2.20562	2.26231
ADCY10	0	0	0	0	0.0246729	0	0	0	0
ADCY10P1	0.630253	0.505626	0.572579	0.513409	0.22614	0.36913	0.491739	0.758165	0.631835
ADCY2	3.21681	3.68966	3.58936	3.95342	3.97828	4.04848	4.01663	3.75606	3.86258
ADCY3	3.8721	4.15045	4.16181	4.01151	3.98731	3.94125	4.13015	4.09284	4.05884
ADCY4	0.440108	0.420518	0.286563	0.132994	0.330654	0.402689	0.158161	0.241567	0.653603
ADCY5	2.7976	2.84874	2.94183	3.37022	3.30337	3.38973	3.05458	2.97664	3.01352
ADCY6	2.70492	3.03792	3.0915	2.53591	2.5595	2.58086	2.89738	2.79092	2.76183
ADCY7	1.48894	1.63748	1.71385	1.87809	1.96235	2.00258	1.63412	1.51939	1.47227
ADCY8	1.10636	1.46585	1.14718	0.928763	1.11167	0.844464	1.05415	0.960385	0.90714
ADCY9	1.76328	2.16611	2.00422	1.94315	1.93251	1.82922	2.07365	1.93563	1.95487
ADCYAP1	0	0	0	0	0	0	0.128973	0	0
ADCYAP1R1	1.4174	1.89762	1.66054	1.80839	1.744	1.63182	2.00501	1.77743	1.74087
ADD1	5.42383	5.62953	5.61992	5.5278	5.59856	5.56472	5.63403	5.48183	5.61605
ADD2	5.50867	5.91653	5.87127	6.16625	6.14096	6.17314	5.84357	5.68609	5.62981
ADD3	4.15919	4.46556	4.53172	4.38676	4.32785	4.33801	4.4554	4.26389	4.2034
ADD3-AS1	0.121335	0.224471	0.340501	0.249921	0	0	0.226171	0	0
ADGRA1	0.0770994	0	0.0394725	0.0833264	0.0336732	0.188905	0.075204	0	0.0653448
ADGRA2	0.609366	0.39458	0.550617	0.617461	0.579846	0.666679	0.566564	0.806268	0.576569
ADGRA3	4.09153	4.30224	4.27381	4.1005	4.05972	3.95196	4.33505	4.28411	4.2002
ADGRB1	2.48154	2.28003	2.32635	2.08908	2.17877	2.01814	2.31712	2.27193	2.14886
ADGRB2	2.88394	3.22023	3.11601	2.98155	3.01453	3.02377	3.13143	3.21145	3.07725
ADGRB3	0.255595	0.305951	0.300385	0.15653	0.184555	0.197301	0.311237	0.187777	0.162218
ADGRD1	0.394107	0.359663	0.397726	0.422757	0.363127	0.452944	0.405547	0.216563	0.439934
ADGRE1	0	0	0	0.0604445	0	0	0	0	0
ADGRE2	0.59592	0.82276	0.639938	0.72967	0.741081	0.603632	0.786145	0.928936	0.684002
ADGRE4P	0	0	0	0	0.0460691	0	0.0520235	0	0.051496
ADGRE5	0.881637	1.16653	1.13756	1.44217	1.42669	1.81225	1.42639	1.11267	1.21835
ADGRF2	0	0	0	0	0	0.0231418	0	0	0
ADGRF3	0.170883	0.624882	0.352381	0.460846	0.546067	0.569215	0.451481	0.284515	0.392166
ADGRF4	0	0	0	0	0	0	0	0	0.0870609
ADGRG1	0.867752	1.04629	1.12596	1.05456	0.96817	1.11551	0.91176	0.997589	1.03688
ADGRG2	1.39399	1.18223	1.28662	1.59715	1.6757	1.68806	1.61741	1.49724	1.50048
ADGRG3	0.690871	0.770865	0.581777	0.484135	0.708464	0.494111	0.563807	0.516246	0.839029
ADGRG5	2.81892	3.01262	2.94147	2.76608	2.66568	2.59626	2.84121	2.68207	2.95581
ADGRG6	0.796749	1.0885	0.782497	1.02662	1.09394	1.08946	1.0015	0.999494	0.720265
ADGRL1	4.32417	4.49664	4.48907	4.958	4.92231	5.00423	4.76893	4.80661	4.82332
ADGRL2	4.87939	5.09299	5.08556	4.6408	4.80052	4.74309	5.0591	4.90496	4.94989
ADGRL3	1.02508	0.959551	0.822199	1.24343	1.22409	1.22139	1.23742	1.09369	1.10757
ADGRL4	1.02511	0.851134	0.908012	0.862429	0.955108	0.948939	1.13737	1.13813	1.16394
ADGRV1	1.47442	1.66601	1.61136	1.6297	1.73443	1.59476	1.70535	1.75417	1.56003
ADH1A	0	0	0.102823	0	0	0	0	0	0
ADH1C	0	0	0	0	0	0	0	0.0750794	0
ADH5	6.79767	6.75462	6.76178	6.76323	6.87434	6.80289	6.73456	6.76837	6.78704
ADH6	0.211821	0	0	0	0.0948833	0	0	0.0963928	0
ADHFE1	1.62235	1.38717	1.27497	1.4001	1.34832	1.05217	1.17308	1.66113	1.09431
ADI1	4.5651	4.37789	4.72457	4.40347	4.3851	4.3668	4.64711	4.67018	4.69692
ADIPOQ	0	0	0.0623677	0	0	0	0	0.0273607	0.0120838
ADIPOR1	5.24287	5.23531	5.2706	5.32559	5.34066	5.28817	5.34435	5.06563	5.21802
ADIPOR2	3.99265	4.08275	4.07002	4.04685	4.03708	3.91002	4.10486	4.01678	4.0283
ADIRF	0.670781	1.94389	0.999219	1.53466	1.23541	1.40574	0.80961	1.13736	1.01373
ADK	3.68893	3.7807	3.82257	3.62539	3.55497	3.66552	3.77383	3.88346	3.84359
ADM	5.01122	4.74244	4.93503	4.27656	4.16928	4.17306	4.48216	4.56429	4.42235
ADM2	3.21193	3.33461	3.31218	2.99132	2.98125	2.99338	3.12028	3.06572	3.21463
ADM5	2.82424	2.62305	2.40156	1.65812	1.57167	1.63828	2.78904	2.84707	2.66145
ADNP	4.80321	4.93158	4.99612	4.91487	5.01361	5.03935	4.92154	4.89538	4.90503
ADNP-AS1	1.05371	0.409521	0.942876	0.986418	1.30388	0.814239	0.730475	1.31689	1.03988
ADNP2	3.49651	3.99013	3.82529	3.66448	3.76236	3.84885	3.93299	3.80882	3.79139
ADO	3.6729	3.75283	3.9528	3.89512	3.86028	4.043	3.71364	3.81564	3.72207
ADORA1	1.20331	1.50374	1.4543	1.09005	0.92392	1.2467	1.44133	1.4651	1.655
ADORA2A	2.12185	2.03588	2.2339	2.57822	2.34815	2.58252	2.45484	2.28768	1.95735
ADORA2A-AS1	0.215691	0.107364	0.267527	0.205192	0.252102	0.487614	0.41529	0.168271	0.368935
ADORA2B	1.65421	1.42188	1.78937	1.64954	1.38064	1.57148	1.88328	1.54998	1.30333
ADPGK	3.76329	3.72864	3.78756	3.73698	3.79265	3.75766	3.77091	3.71013	3.82259
ADPGK-AS1	0.6121	1.13325	0.93786	0.725639	1.02796	1.00298	0.489765	0.673542	0.485464
ADPRH	1.58792	1.64205	1.77605	1.53168	1.47475	1.38021	1.58414	1.83075	1.84313
ADPRHL1	0.295273	0.431469	0.609043	0.385998	0.370699	0.428043	0.203467	0.585078	0.433005
ADPRHL2	4.24716	4.24655	4.29095	4.10925	4.47794	4.23311	4.2581	4.39806	4.29178
ADPRM	2.39297	2.26345	2.30312	2.42111	2.32996	2.23612	2.27554	1.96278	2.11254
ADRA1A	0	0.20428	0.146589	0	0.184582	0.0620526	0	0.163962	0.378426
ADRA1B	0	0.123	0	0	0.110868	0.254535	0	0	0
ADRA1D	1.13777	0.946758	1.01263	1.5904	1.04679	1.36581	0.71434	0.746842	0.804094
ADRA2A	1.40113	1.68733	1.74111	2.5353	2.6112	2.7803	1.83391	1.87591	1.73808
ADRA2B	2.29303	2.22613	2.27818	2.32988	2.20672	2.4194	2.49212	2.40359	2.49431
ADRA2C	4.48217	4.31887	4.19885	4.1449	4.18924	3.9748	4.31825	4.20156	4.41512
ADRB1	0	0	0.0514013	0	0	0.200588	0.0495513	0.170836	0.0490424
ADRB2	0.601556	0.920329	0.33513	0.533463	0.439316	0.426447	0.323492	0.397135	0.534172
ADRB3	0.055247	0.0529764	0.109579	0.0596903	0.0937792	0	0.105665	0.0484887	0.0532573
ADRBK1	5.25889	5.24006	5.35791	5.21106	5.249	5.23238	5.2856	5.16177	5.16801
ADRBK2	2.29249	2.40974	2.40023	2.35701	2.29164	2.37305	2.68664	2.38571	2.47803
ADRM1	7.01491	6.93711	6.88153	6.92794	6.88001	6.84161	6.89811	6.92082	6.98821
ADSL	6.78579	6.8245	6.83987	6.57784	6.62615	6.65341	6.78713	6.67168	6.73605
ADSS	5.07949	4.96006	4.95355	4.86521	4.95463	4.89792	5.02613	4.99273	4.9793
ADSSL1	3.05771	3.16466	3.08504	2.81043	3.05562	2.79454	3.17273	2.98261	2.91145
ADTRP	0	0.0797979	0.163452	0	0.0717819	0.135648	0.080775	0.142474	0.296656
AEBP1	4.68925	4.65402	4.66191	4.57519	4.51255	4.59461	4.691	4.70695	4.74748
AEBP2	3.17632	3.2234	3.13664	3.52169	3.52591	3.49188	3.12232	3.12185	3.1768
AEN	5.30067	5.42144	5.40064	5.38207	5.24028	5.34997	5.29461	5.27512	5.32351
AES	7.32722	7.11538	7.23354	6.94864	7.00317	6.96113	7.02497	7.01398	7.14529
AFAP1	1.94709	2.54466	2.36271	2.36008	2.33877	2.26069	2.34015	2.15615	2.2874
AFAP1-AS1	0	0.0781658	0.0210362	0	0.0704388	0.0514013	0.0601553	0.0182681	0.0594702
AFAP1L1	2.12556	2.21903	2.19917	1.95807	2.19271	1.97828	2.01717	1.95007	2.11634
AFAP1L2	1.12741	1.2193	0.859786	1.24242	1.11811	1.40926	0.735782	1.08929	1.08339
AFF1	2.43355	2.71743	2.42703	2.96972	3.00854	3.03475	2.77352	2.62337	2.61372
AFF2	0.918074	0.972643	0.875506	1.06308	1.11813	1.04913	1.11745	1.01218	0.85514
AFF3	0.312748	0.2871	0.43723	0.259263	0.564841	0.445896	0.522641	0.339502	0.432769
AFF4	2.96534	3.45758	3.35858	3.69058	3.76666	3.71288	3.48148	3.05286	3.11764
AFG3L1P	2.73881	2.65516	2.47173	2.62691	2.5379	2.49636	2.50334	2.59712	2.6956
AFG3L2	5.25796	5.22843	5.32463	5.16784	5.30416	5.21564	5.26953	5.22488	5.26598
AFMID	3.60374	3.47032	3.57546	3.05138	3.36915	3.16477	3.41902	3.50107	3.36409
AFP	0.742994	0.628847	0.450675	0.588934	0.290231	0.229266	0.435589	0.184	0.43199
AFTPH	2.3616	2.44859	2.22633	2.5247	2.40944	2.38682	2.50741	2.32767	2.56214
AGA	2.54213	2.38026	2.4484	2.44437	2.81672	2.81653	2.49243	2.3701	2.42125
AGAP1	2.44802	2.86641	2.84702	2.68829	2.83411	2.70545	2.85583	2.56094	2.63908
AGAP1-IT1	0.263765	1.10976	0.49186	0.280084	0.42681	0.583197	0	0.606629	0.653445
AGAP11	1.03717	1.02	1.13681	1.02221	0.847481	1.16223	0.86363	0.793169	1.15177
AGAP2	1.49852	1.2155	1.56722	1.39911	1.48473	1.49699	1.12587	1.0246	0.899413
AGAP2-AS1	0.514267	1.01914	1.05836	0.692682	1.11505	1.27666	0.92552	0.998804	0.971099
AGAP3	5.16557	5.07269	5.02741	4.35603	4.35897	4.42303	4.6532	4.80008	4.64268
AGAP4	2.81278	2.61782	2.39736	2.47384	2.24819	2.49823	2.3294	2.68643	2.74075
AGAP5	1.75602	1.95156	1.69126	1.94381	1.46378	1.91708	2.09375	2.03313	1.97526
AGAP6	3.37507	2.89995	2.86481	2.84985	2.93329	2.81526	2.89409	3.19989	2.92126
AGAP7P	3.10777	2.624	2.56332	2.6768	2.72246	2.63894	2.5132	2.7512	2.77909
AGAP9	2.11218	1.72771	1.58479	1.69996	1.7632	1.94543	1.75327	1.99171	1.83617
AGBL2	0.645044	0.462603	0.513318	0.450344	0.498055	0.459451	0.497872	0.671476	0.574517
AGBL3	0.0408153	0.0772047	0.120349	0.0869916	0	0	0.116229	0.104892	0
AGBL4	0	0.0466098	0.0491289	0.103268	0.305546	0.296248	0	0.0841119	0
AGBL5	4.82322	5.01301	4.93799	4.67503	4.61918	4.63187	4.85732	4.81747	4.74935
AGBL5-AS1	0	0	0	0.931309	0	0.775304	0.485985	0	0.490491
AGER	2.92217	2.5138	2.60727	2.72682	2.93215	2.90966	2.55703	2.90441	2.79117
AGFG1	3.14763	3.18084	3.11977	3.20086	3.15876	3.10489	3.25352	3.12599	3.12991
AGFG2	0.997704	1.06616	1.12115	1.23286	1.23762	1.36268	1.28599	1.17365	0.749394
AGGF1	3.04345	3.24672	3.19407	2.96618	3.12518	2.94643	3.15574	2.96285	3.05466
AGK	3.81897	3.6308	3.87565	3.93623	3.7949	3.92276	3.8702	3.65264	3.91861
AGL	2.28598	2.664	2.6849	2.65666	2.67163	2.65904	2.88184	2.3774	2.35499
AGMAT	1.58793	1.81181	2.15914	1.66542	2.09925	1.81916	2.05384	1.9947	1.84334
AGMO	0.588257	0.402281	0.17276	0.787578	0.519083	0.763323	0.218182	0.48955	0.35933
AGO1	2.33079	2.82362	2.82702	3.01522	3.00714	2.94796	2.98799	2.79172	2.74321
AGO2	2.47998	3.39853	3.22598	2.79323	3.14227	2.93099	3.24018	2.89666	2.63951
AGO3	1.32155	1.68143	2.04257	1.50306	1.83031	1.56934	1.8289	1.66689	1.83586
AGO4	2.01657	2.34127	2.37278	2.27301	2.14638	2.31807	2.20659	2.24006	2.05038
AGPAT1	5.74203	5.85509	5.759	5.67364	5.78565	5.72381	5.78935	5.78263	5.84703
AGPAT2	4.8466	4.54481	4.48805	4.25545	4.49669	4.43925	4.3345	4.45002	4.22873
AGPAT3	2.01033	2.28895	2.0964	1.99129	1.98043	2.18527	1.96763	2.10646	2.09086
AGPAT4	2.47116	2.44555	2.53147	2.6035	2.28978	2.51482	2.58197	2.47639	2.52312
AGPAT4-IT1	0.489202	0.582572	0.369038	0.391256	0.717822	0.468107	0.641472	0.58924	0.473342
AGPAT5	4.05599	4.21126	4.22419	4.03934	4.00857	4.03682	4.22772	4.09346	4.08631
AGPAT6	3.91051	4.08769	3.93205	3.71416	3.81199	3.86078	3.94711	3.95728	3.92855
AGPAT9	0.667923	0.645366	0.637302	1.3147	0.909352	0.984921	0.506107	0.462613	0.501722
AGPS	3.11774	3.24567	3.22411	3.13966	3.21703	3.13201	3.41047	3.15275	3.1186
AGR2	1.05909	1.18375	0.314536	0.601913	0.499539	0.925121	1.25796	0.39504	1.0269
AGR3	0.887782	0.408167	0.895862	0.628794	0.369592	0.644817	0.217556	0.798805	0.721623
AGRN	5.63676	6.02997	5.99319	4.89375	4.99133	4.96651	5.69739	5.57751	5.56344
AGT	0	0.157376	0.11244	0.0612702	0	0.0930963	0.108412	0.0978966	0
AGTPBP1	3.89002	4.05761	3.99077	3.94623	3.9382	4.02942	4.04763	3.9598	3.8724
AGTR1	0	0.0635029	0	0.0714593	0.0571217	0.20933	0	0.167788	0
AGTRAP	5.767	5.85471	5.82919	5.76538	5.90488	5.71722	5.88755	5.87083	5.82417
AHCTF1	3.30665	3.47684	3.5349	3.31732	3.35277	3.32776	3.39528	3.51311	3.42252
AHCTF1P1	0.402764	0.346104	0.460362	0.507446	0.390224	0.337158	0.418214	0.375153	0.372708
AHCY	7.8536	7.95573	7.95502	7.94343	7.91484	7.89716	7.93467	7.88916	7.94148
AHCYL1	5.56663	5.88229	5.80573	5.76062	5.76553	5.76256	5.72215	5.65688	5.70465
AHCYL2	2.69514	3.04321	3.0054	3.01631	3.29724	3.20791	2.92866	2.77454	2.94953
AHDC1	2.99495	3.28944	3.10357	2.85654	2.88913	2.7817	3.20944	3.2806	3.28172
AHI1	1.65244	2.04511	2.03956	1.76462	1.7632	1.77862	2.00078	1.75568	1.61233
AHNAK	0.805457	1.32343	0.969577	0.447519	0.640964	0.798518	1.15663	0.827746	0.934091
AHNAK2	0.270982	0.475648	0.447851	0.540188	0.559978	0.548762	0.437577	0.323007	0.340341
AHR	0.892016	0.863508	0.78292	0.663711	0.966891	0.923194	0.801243	0.874627	0.660929
AHRR	0.581287	0.475415	0.441643	0.428435	0.433735	0.55743	0.230135	0.302156	0.387083
AHSA1	6.43429	6.3682	6.39914	6.33379	6.28201	6.21231	6.34821	6.52034	6.46253
AHSA2	4.15192	4.00919	3.99794	3.97851	3.71577	3.93925	3.89793	3.93075	3.83185
AHSG	0.816721	0.614454	0.432878	0.291783	0.162249	0.229556	0.181694	0.084765	0.5516
AHSP	2.97913	1.72685	2.54969	2.99624	2.61571	2.68653	2.0358	2.36166	2.5386
AICDA	0	0	0	0.0563796	0.130972	0.0434985	0	0	0.0502955
AIDA	5.23564	5.24907	5.20417	5.31408	5.12747	5.25663	5.17622	5.27093	5.3403
AIF1	3.05245	1.95255	3.12503	3.39348	3.25849	3.11411	3.29778	3.8106	3.8229
AIF1L	5.85054	6.04304	6.07062	5.68528	5.74114	5.75758	5.95573	5.93163	6.00821
AIFM1	5.26722	5.22282	5.11303	5.15042	5.13225	5.08375	5.07943	5.14418	5.18068
AIFM2	2.1231	2.26805	2.44313	2.32443	2.22358	2.37089	2.1045	2.15776	2.30122
AIFM3	0.70983	0.68626	0.443425	1.00771	0.881315	1.10784	0.388525	0.514467	1.05242
AIG1	3.70352	3.72372	3.68393	3.44994	3.84791	3.5687	3.71169	3.80389	3.75606
AIM1	1.77219	2.1004	1.79383	2.08495	2.15741	2.25368	1.83833	1.73789	1.65769
AIM1L	2.06682	2.16115	2.14241	2.25271	1.98443	2.20167	2.35417	2.25623	2.21849
AIM2	0.529836	0.648402	0.676515	0.213643	0.593311	0.452637	0.363616	0.719366	0.713322
AIMP1	4.05177	3.86844	4.04116	3.86325	3.8453	3.81441	3.99209	3.89365	3.97835
AIMP2	4.90196	4.85768	4.77148	4.847	4.65183	4.65421	4.81021	4.74645	4.88554
AIP	5.31748	5.08013	5.0252	5.20921	4.97065	4.91506	4.95007	4.91107	5.16045
AIPL1	0.27113	0.225803	0.335026	0.525116	0.511979	0.686534	0.364882	0.216272	0.361533
AIRE	0.0641172	0	0	0.258945	0.108597	0	0.122196	0	0
AJAP1	0.644252	0.589037	0.783016	1.21991	1.01885	1.01594	0.626506	0.606341	0.715798
AJUBA	4.05438	4.16934	4.013	1.72147	1.59813	1.63981	3.88457	3.77831	3.71766
AK1	3.67496	3.49931	3.70484	3.54034	3.26556	3.2794	3.63777	3.58873	3.56627
AK2	4.80761	4.84118	4.93904	4.75751	4.82024	4.79069	4.98225	4.80677	4.98759
AK3	3.24488	3.26678	3.25939	3.45039	3.22466	3.52785	3.3833	3.15016	3.19493
AK4	4.7348	4.89337	4.87661	5.09071	5.1554	5.17632	4.91909	4.91715	4.92223
AK5	1.48026	1.75445	1.58155	1.37309	1.26008	1.40787	1.53193	1.69002	1.64309
AK6	4.41441	4.09747	4.2939	4.41223	4.36175	4.35729	4.21652	4.51872	4.35926
AK7	1.27423	1.37594	1.2832	1.34266	1.25081	1.22242	1.34057	1.28203	1.13033
AK8	0.378588	0.364673	0.20372	0.216867	0.22904	0	0.25632	0.33639	0.469989
AK9	1.01392	1.21845	0.806787	0.873905	0.62002	0.589747	0.82756	1.14121	0.87153
AKAP1	4.51987	4.81664	4.94707	4.75982	4.59935	4.61736	4.9883	4.93767	4.84207
AKAP10	2.79899	2.85252	2.93414	2.84374	2.97163	2.9802	2.74112	3.02662	2.79574
AKAP11	1.97846	2.2906	2.14731	2.23373	2.38899	2.23588	2.22444	1.95663	1.92992
AKAP12	3.91388	4.27484	4.23788	4.08525	4.16851	4.19279	4.25125	4.08335	4.06362
AKAP13	2.21126	2.50877	2.54131	2.56928	2.46276	2.50393	2.53806	2.49362	2.43282
AKAP14	0	0.357786	0.1994	0.439574	0	0	0.359519	0.173202	0.398135
AKAP17A	3.80633	3.82037	3.81547	3.78855	3.67732	3.78523	3.71377	3.84847	3.80859
AKAP2	3.0262	3.39108	3.30705	2.54537	2.6585	2.65446	3.11469	2.81551	2.79763
AKAP3	0.243591	0.160212	0.168532	0.413582	0.48097	0.356597	0.123779	0.147178	0.0827898
AKAP5	0.72726	0.696324	0.848788	0.703138	0.645319	0.651284	0.826931	0.83871	0.901426
AKAP6	0.0401911	0.148199	0.143601	0.126876	0.206616	0.258017	0.0392802	0.103418	0.113456
AKAP7	2.59572	2.97219	2.7684	3.06438	2.98759	3.08398	2.35094	2.64032	2.76068
AKAP8	3.70852	3.73384	3.86109	3.79591	3.86419	3.84723	3.83795	3.84133	3.78631
AKAP8L	5.8012	5.69906	5.75353	5.73288	5.64792	5.67521	5.62953	5.83048	5.78619
AKAP9	1.92649	1.99907	1.97852	1.91151	1.73848	1.81518	1.92254	1.82607	1.80022
AKIP1	3.87524	3.79315	3.90644	3.76905	3.79451	3.70479	3.5161	3.84444	3.69355
AKIRIN1	6.09149	6.08763	6.11507	6.45775	6.60077	6.53512	6.20197	6.12341	6.22763
AKIRIN2	5.03984	5.15937	5.17976	5.09684	5.30715	5.19897	5.17578	5.12198	5.08146
AKNA	3.31935	3.3704	3.27774	3.29691	3.46746	3.38199	3.20541	3.19836	3.16978
AKR1A1	7.16072	7.02739	7.11032	7.01351	6.91342	6.99804	6.96325	7.04713	7.10111
AKR1B1	7.06679	7.00107	7.02	6.75431	6.77483	6.72793	6.88395	6.95286	7.12836
AKR1B10	0.0950332	0	0	0	0	0	0	0	0
AKR1B15	0	0.0894588	0	0.194172	0	0	0	0.232673	0
AKR1C1	1.31534	1.30242	1.34822	1.33265	0.81632	1.18236	1.09054	1.06335	1.1612
AKR1C2	0.300397	0.255825	0.303275	0.410382	0.211219	0.428088	0.499237	0.789975	0.251701
AKR1C3	2.80914	2.8754	2.91579	2.76333	2.46285	2.49429	2.74858	2.66769	2.81729
AKR1C4	0.251955	0	0	0	0	0	0	0	0
AKR1D1	0	0	0.0571383	0	0.0944712	0	0.055079	0	0
AKR1E2	1.08576	1.36354	1.63352	1.57365	1.37169	1.48463	1.74917	1.32325	1.89031
AKR7A2	3.81804	4.10002	4.1599	3.85759	4.07811	3.87591	4.02921	3.95558	4.09446
AKR7A2P1	0.224908	0.404534	0.227249	0.125574	0.521109	0.70514	0.651996	0.198342	0.789831
AKR7A3	0.628441	0.522512	0.795851	1.05549	0.700981	0.294639	0.525873	0.110303	0.478083
AKR7L	0.320345	0.192789	0.399776	0.31502	0.346758	0.247951	0.254985	0.284017	0.148771
AKT1	5.71132	5.8123	5.73947	5.64605	5.58566	5.73873	5.69248	5.64861	5.73574
AKT1S1	4.54495	4.54452	4.69443	4.41349	4.60819	4.661	4.58428	4.56419	4.57557
AKT2	4.70915	4.67369	4.66398	4.80436	4.62374	4.63941	4.63232	4.70823	4.66154
AKT3	2.10939	2.26879	2.06381	1.71035	1.93107	2.30881	2.25413	2.09178	2.06267
AKTIP	2.7381	2.9592	3.01832	2.78369	2.99072	3.00968	2.99263	3.04428	2.77288
ALAD	3.05419	3.06479	3.11695	3.0627	3.1333	2.9964	2.99303	3.06727	3.26556
ALAS1	4.65033	4.83543	4.91425	5.00625	4.88213	4.99345	4.84092	4.76504	4.76512
ALAS2	0.0779156	0.0747685	0	0	0	0.127267	0	0.0683929	0.146383
ALB	0	0.0630197	0.0663937	0	0.0566862	0	0	0	0
ALCAM	3.24273	3.43401	3.47851	2.99846	2.99476	3.13993	3.29767	3.19127	3.22012
ALDH16A1	4.85504	4.84522	4.85409	4.91049	4.99739	5.00387	4.9684	4.96823	4.98138
ALDH18A1	5.40773	5.62167	5.59967	5.47548	5.56636	5.43515	5.5968	5.45819	5.54368
ALDH1A1	1.15813	1.09635	1.07833	0.964671	1.09432	1.18879	0.924876	0.548021	0.782495
ALDH1A2	0.0767821	0.0396227	0.0823797	0	0.0389236	0.0376324	0.0439982	0.0396199	0
ALDH1A3	1.82741	1.7854	1.78821	1.68689	2.05824	2.00747	1.78046	1.71692	1.72272
ALDH1B1	4.97129	5.26977	5.15507	4.98873	5.08635	5.08392	5.14754	5.13915	5.15878
ALDH1L1	0.565617	0.569482	0.857614	1.0059	0.727004	1.06441	0.766871	0.721438	0.731971
ALDH1L1-AS2	0.23847	0.119186	0.064084	0	0.054711	0.103923	0	0.055658	0.119735
ALDH1L2	1.30047	1.63871	1.52324	1.604	1.70472	1.76612	2.00898	2.05541	1.88679
ALDH2	5.19217	4.95156	5.14114	4.91073	4.89819	5.11329	5.03532	5.0683	5.12835
ALDH3A1	0.446519	0.549689	0.74208	0.477006	0.913998	0.434706	0.911159	0.661645	0.763867
ALDH3A2	4.07147	4.29317	4.39247	4.64151	4.73752	4.65981	4.6784	4.43998	4.54763
ALDH3B1	0.738393	0.6421	0.373549	0.396511	0.480424	0.760744	0.452079	0.370215	0.528588
ALDH3B2	0.222091	0.213463	0.109407	0.182737	0.0507246	0.0490424	0	0	0.0566765
ALDH4A1	4.01745	4.17146	4.19496	4.27237	4.15429	4.34253	4.33708	4.16133	4.32603
ALDH5A1	1.50854	1.84825	1.56695	1.6541	1.47075	1.67667	1.40797	1.77173	1.69629
ALDH6A1	2.86774	3.0136	2.98475	3.02272	2.95293	2.89529	2.8661	2.69874	2.64435
ALDH7A1	5.28752	5.12788	5.20402	5.11449	5.08997	5.11739	5.22836	5.17421	5.20923
ALDH8A1	0.176768	0.11526	0.0618854	0.358402	0.103996	0.194569	0.0596045	0	0.169731
ALDH9A1	5.3042	5.39087	5.47703	5.22022	5.40144	5.2614	5.36658	5.34477	5.37743
ALDOA	9.32829	9.26374	9.31869	9.57255	9.59156	9.54392	9.14359	9.21566	9.29669
ALDOC	5.58658	5.51731	5.62745	5.73972	5.79127	5.79703	5.4564	5.37556	5.53496
ALG1	2.8987	2.96777	3.0009	2.81793	2.7769	2.86932	3.11399	2.95989	3.06621
ALG10	1.03207	1.15057	0.968706	1.10761	1.2909	1.43847	1.01285	1.16618	1.03863
ALG10B	1.06741	0.994321	1.02758	0.972615	0.873324	0.994004	1.04964	0.811878	0.825119
ALG11	1.80601	2.55404	2.61053	2.18005	2.63665	2.50591	2.40369	2.11409	2.16868
ALG12	4.14088	4.17318	4.06275	4.03875	4.2318	4.1046	4.09603	4.16904	4.10737
ALG13	4.3548	4.55603	4.39619	4.45869	4.36218	4.34629	4.2687	4.24879	4.1558
ALG14	2.24678	1.98602	1.74009	2.3643	2.13455	2.00606	1.78409	2.56137	2.09531
ALG1L	3.14414	3.05532	2.98814	2.44631	2.62927	2.59937	2.27305	2.39065	2.9276
ALG1L2	0	0	0	0	0	0.383993	0.23512	0	0
ALG1L9P	0.159482	0.786805	0.307889	0.812607	0.474211	0.284248	0.27973	0.557894	0.410462
ALG2	3.34582	3.44478	3.34424	3.36645	3.37199	3.3924	3.36417	3.18903	3.21959
ALG3	5.15395	5.20916	5.11858	5.07592	4.91444	4.94513	5.20001	5.15664	5.16367
ALG5	3.78702	3.54813	3.85372	3.71202	3.66079	3.5299	3.62033	3.88475	3.75266
ALG6	2.87426	2.71694	2.82057	2.7045	2.51641	2.67586	2.45825	2.71083	2.92009
ALG8	4.74931	4.65511	4.83146	4.71182	4.6887	4.61615	4.76374	4.67555	4.83183
ALG9	1.95166	1.94354	2.01447	1.89819	2.04032	1.99298	1.76353	2.16283	2.03794
ALK	0	0	0	0.0485989	0	0.0557871	0	0	0
ALKBH1	2.43383	2.38379	2.57932	2.31752	2.43498	2.55038	2.42305	2.67748	2.32481
ALKBH2	4.89269	4.52869	4.78648	4.35423	4.30889	4.12967	4.52504	4.61519	4.6459
ALKBH3	2.96402	2.88561	2.71035	2.58987	2.72477	3.05701	2.77717	3.16193	2.60189
ALKBH4	3.70144	3.36317	3.43722	3.6167	3.68062	3.52553	3.46367	3.73696	3.81147
ALKBH5	4.13938	4.16537	4.08429	4.23827	4.29107	4.34027	4.23366	4.2147	4.2364
ALKBH6	4.19886	3.94635	3.64507	4.06634	3.98918	3.89889	3.90535	4.08239	3.99044
ALKBH7	5.25004	5.1167	5.43927	5.27736	5.32151	5.36572	5.33727	5.31002	5.34923
ALKBH8	2.10412	2.3523	2.00339	2.10491	2.14172	2.0897	2.27514	2.06064	2.02804
ALMS1	2.10046	2.33653	2.40338	2.25957	2.30648	2.27128	2.50229	2.33573	2.18939
ALMS1-IT1	1.92759	1.33313	0.989924	1.50779	1.33356	1.3899	1.27498	1.11968	1.33591
ALOX12	1.29806	1.31199	1.38338	1.00306	1.26727	1.04657	1.32485	0.918482	1.16002
ALOX12-AS1	0.49816	0.673818	0.273588	0.287055	0.235013	0	0.478081	0.779198	0.98631
ALOX12B	0.413278	0.354015	0.116125	0.29195	0.362143	0.229365	0.0570606	0.195603	0.0564934
ALOX12P2	1.69844	1.73642	1.87324	1.76868	1.67794	1.3731	1.68075	1.78533	1.81112
ALOX15	0.343811	0.288068	0.107972	0.272631	0.13647	0.468297	0.458592	0.305251	0.151993
ALOX15B	0.595707	0.421278	0.386302	1.44675	1.27536	1.1163	0.0523658	0.311522	0.203532
ALOX15P1	0	1.87089	0.262775	0	0	0.218274	0.460866	0	0
ALOX5	1.45347	1.47605	1.7703	1.80572	2.04626	1.80892	1.35287	1.20781	1.51058
ALOXE3	0.088185	0.16449	0.252322	0.048405	0.217473	0.210668	0.0859807	0.186546	0.0431681
ALPK1	0.229253	0.1505	0.129317	0.0870812	0.0467425	0.126595	0.125073	0.0936792	0.151555
ALPK2	0.14798	0.124988	0.149449	0.0209694	0	0.0161126	0.0741505	0	0.0733047
ALPK3	2.11136	2.457	2.50947	3.13066	3.16072	3.10234	2.46974	2.24142	2.26379
ALPL	6.36328	6.34588	6.37556	6.19587	6.20756	6.13569	6.35988	6.34618	6.49314
ALPP	0.20811	0	0.143465	0.103875	0.180778	0.228976	0.203038	0.221693	0.04716
ALPPL2	1.07217	0.877535	0.929175	1.43857	1.01437	1.31445	1.02312	0.863614	1.28843
ALS2	3.12416	3.30599	3.29569	3.30363	3.35842	3.38238	3.41732	3.17709	3.17513
ALS2CL	1.93676	2.05809	2.15277	1.90386	2.00081	1.79412	1.73616	2.01092	1.97253
ALS2CR11	0.0848453	0	0	0.25858	0.143337	0.114675	0	0	0
ALS2CR12	0	0	0.0850194	0	0.0726327	0	0	0.0738449	0
ALX1	0.429586	0.662016	0.690487	0.458251	0.200469	0.194059	0.323814	0.463321	0.414623
ALX3	1.35636	1.51234	1.56239	1.2406	1.30411	1.48002	1.24357	1.97178	1.40164
ALX4	0	0	0.0262788	0.0281702	0	0	0.0253875	0.0452892	0
ALYREF	6.93129	6.72076	6.90338	6.71393	6.71512	6.688	6.81995	6.86953	6.79939
AMACR	2.68352	2.32455	2.402	2.13865	2.67134	2.56929	2.36442	2.55327	2.42366
AMBP	0.759456	0.797706	0.698437	0.501046	0.789121	0.595912	0.921998	0.4892	0.601851
AMBRA1	3.53028	3.54626	3.45841	3.54411	3.54049	3.56064	3.49481	3.48935	3.50896
AMD1	5.31638	5.47628	5.42471	5.2667	5.48895	5.4536	5.56673	5.33362	5.41291
AMDHD1	0.0693475	0	0.136918	0	0	0.316757	0.193574	0.175407	0
AMDHD2	3.90022	4.00322	3.93482	4.21677	4.1694	4.04657	4.16601	3.95601	4.0445
AMER1	1.66695	2.10332	2.16707	1.55725	1.94234	1.85696	2.04035	1.90844	1.98712
AMER2	0.0281405	0	0.0142839	0.0455087	0.0242502	0.0465204	0	0	0.0405741
AMER3	0.111351	0.0219856	0.02319	0.0248657	0.0197731	0.0750369	0.0876814	0.098057	0.0439926
AMFR	3.46137	3.61948	3.66503	3.56269	3.46209	3.54135	3.63937	3.48265	3.49555
AMH	1.81386	2.05827	1.84647	1.82759	1.74158	1.20575	1.82629	2.12031	1.95422
AMHR2	0.096216	0	0	0.103594	0.236222	0.228793	0	0	0
AMICA1	0	0.0757024	0	0	0	0.0658411	0	0.069243	0.0759707
AMIGO1	1.32937	1.38449	1.56267	1.54079	1.50774	1.3431	1.56687	1.6137	1.43293
AMIGO2	1.22536	1.47083	1.4461	1.65098	1.52115	1.60702	1.71332	1.61488	1.64627
AMIGO3	2.21844	2.49988	2.5722	2.69716	2.59487	2.73235	2.37748	2.78386	2.53188
AMMECR1	2.37439	2.56214	2.56249	2.68302	2.59199	2.64965	2.6998	2.54417	2.64869
AMMECR1L	3.18449	3.32631	3.28057	3.21429	3.10242	3.0795	3.16065	3.04775	3.06361
AMN	0.506044	0.343227	0.191061	0.539535	0.164034	0.431852	0.267415	0.243247	0.343929
AMN1	2.2914	2.48179	2.13685	2.39617	1.8876	2.34739	2.36521	2.11638	2.01094
AMOT	2.12128	2.3294	2.38309	1.7804	1.71197	1.90134	1.98877	1.75994	1.89511
AMOTL1	2.59621	3.08706	2.98333	2.58545	2.72196	2.70987	3.06461	2.77155	2.89052
AMOTL2	3.62526	3.9436	3.92345	0.720391	0.662439	0.749781	3.45082	2.97804	3.19361
AMPD2	3.49944	3.78044	3.74609	3.72899	3.69127	3.72285	3.95502	3.7119	3.92948
AMPD3	1.09465	1.4004	1.36751	1.47917	1.58628	1.3471	1.44687	1.25897	1.48996
AMPH	1.84424	2.24855	2.33686	1.88948	1.85871	1.98141	2.26792	1.83449	2.10756
AMT	4.88586	4.95334	4.81799	5.24715	5.0425	5.03974	5.17869	5.09018	5.10403
AMY1A	0.079245	0.0382915	0.11332	0.0903291	0.0545137	0.0680654	0.0204403	0.138255	0
AMY1B	0.0004688	0.000413994	0.000483222	0.000501971	0.000377937	0.000377937	0.000380821	0.000425532	0
AMY1C	6.78051e-05	7.50182e-05	6.05919e-05	7.06903e-05	5.77066e-05	5.33787e-05	8.51165e-05	4.90508e-05	0
AMY2A	0.0899144	0.086315	0.0908737	0	0	0.146444	0.0873067	0	0.0865555
AMY2B	1.40188	1.18862	1.01642	1.07804	1.16046	1.26338	1.37895	1.07993	1.02447
AMZ1	0.492587	0.430261	0.703987	0.52699	0.502337	0.711384	0.614137	0.420013	0.559155
AMZ2	5.22953	5.12304	5.2732	5.07841	5.23212	5.13875	5.02485	5.20019	5.00731
AMZ2P1	1.78584	1.77817	1.66048	1.39455	1.39881	1.67579	1.72853	1.42199	1.53857
ANAPC1	3.80563	4.45412	4.38957	4.45008	4.52412	4.41261	4.43909	4.17687	4.19326
ANAPC10	3.02546	2.77674	2.93514	2.64341	2.80714	2.98255	2.9557	2.61306	2.98816
ANAPC11	7.54736	7.45019	7.50818	7.31843	7.39056	7.30486	7.38822	7.42068	7.48748
ANAPC13	4.86964	4.51722	4.73028	4.71777	4.61676	4.83492	4.50184	4.85706	4.68928
ANAPC15	6.26382	6.10068	6.04587	6.13389	5.9884	5.83322	6.10935	5.95102	6.32573
ANAPC16	4.30425	4.14351	4.28661	4.16115	4.30651	4.19724	4.03505	4.21251	4.24714
ANAPC1P1	0.216034	0.767657	0.545285	0.586563	0.797396	0.513754	0.819118	0.455099	0.644489
ANAPC2	4.10403	4.27051	3.89716	4.2371	4.21825	4.06605	4.17232	4.27274	4.15521
ANAPC4	3.44992	3.43898	3.46367	3.45232	3.18154	3.45298	3.41456	3.62739	3.54587
ANAPC5	5.27053	5.30794	5.3589	5.4422	5.43382	5.36426	5.25433	5.33852	5.4429
ANAPC7	4.97107	4.92999	5.13822	4.87209	4.96477	4.9758	4.85992	5.02456	5.16003
ANG	2.3594	2.2122	2.46758	2.8224	2.85097	2.58401	2.3498	2.42157	2.31123
ANGEL1	2.90391	3.23119	3.36429	3.41274	3.16666	3.32104	3.56767	3.16266	3.23637
ANGEL2	2.92072	2.91941	2.73355	2.88563	2.75066	2.90954	2.70594	2.73088	2.63131
ANGPT1	0.127716	0.06255	0.129006	0.137886	0.237811	0.106983	0.266785	0.112516	0.290633
ANGPT2	0	0.0266953	0.0281547	0	0	0	0	0.0484957	0.0532879
ANGPT4	0.0777106	0.927369	0.476766	0.377433	0.19255	0.545794	0.620588	0.569654	0.399969
ANGPTL2	2.22001	2.24774	2.38234	1.77687	2.086	2.21894	2.25088	2.24859	2.4979
ANGPTL3	0	0	0	0.0532462	0	0	0	0	0
ANGPTL4	1.26088	1.249	1.06253	1.14223	1.25988	0.84571	1.07349	1.08677	0.718161
ANGPTL5	0	0	0	0.131201	0	0	0	0.0545346	0
ANGPTL6	1.88777	2.12431	1.6008	1.99279	1.93229	1.93231	1.83449	2.04139	1.9122
ANK1	2.1457	2.58815	2.51508	2.01559	2.12195	2.05138	2.1714	2.08759	2.10796
ANK2	1.82558	2.0095	1.95697	2.10703	2.02507	2.0576	2.11734	2.04441	2.08256
ANK3	2.88346	3.07403	3.06425	2.99725	3.02538	3.02744	3.11948	2.86483	3.08364
ANKAR	0.447097	0.148911	0.243138	0.317334	0.209513	0.272265	0.235325	0.162706	0.259533
ANKDD1A	1.32758	1.27199	1.2184	1.16589	1.36809	1.33805	1.49691	1.50581	1.47061
ANKDD1B	0.1126	0.256348	0.167452	0	0.274389	0.182624	0.396124	0.320482	0.108607
ANKEF1	2.07737	2.40951	1.93726	2.24179	2.25643	2.22323	2.16542	2.17869	2.07913
ANKFN1	0	0	0	0.0654	0	0	0	0	0.058365
ANKFY1	3.3156	3.64379	3.44542	3.3383	3.45994	3.50916	3.63998	3.38023	3.41565
ANKH	1.34757	1.47366	1.45547	1.46115	1.51354	1.45589	1.57939	1.47222	1.36291
ANKHD1	4.36672	4.57947	4.52636	4.51757	4.75083	4.70338	4.46358	4.33926	4.2639
ANKHD1-EIF4EBP3	2.02628	2.33024	2.3335	2.318	2.32082	2.50943	2.81093	2.40407	2.68475
ANKIB1	2.96847	3.22456	3.28918	3.13584	3.10896	3.20783	3.10214	3.01514	3.09004
ANKK1	0.0576139	0.303615	0.114183	0.179185	0.0977375	0.0480478	0.110085	0.0994191	0.0555316
ANKLE1	1.62848	1.55934	1.84704	2.73384	2.87399	2.96822	2.44163	2.04574	2.2701
ANKLE2	4.00014	3.87601	4.01435	3.82564	3.83724	3.74026	3.85568	3.82636	3.9673
ANKMY1	0.734008	0.841901	1.18571	0.889896	1.22974	1.08137	1.06833	1.11603	0.9417
ANKMY2	2.73	2.63336	2.89387	2.71591	2.88384	2.86805	2.62467	2.97914	2.9033
ANKRA2	3.12624	2.97467	3.1321	2.97522	3.2475	3.31668	2.78507	2.91798	3.02988
ANKRD1	0.460389	0.549187	0.40678	0	0	0	0.503196	0.0662422	0.0726889
ANKRD10	5.61969	5.46326	5.59478	5.28653	5.22183	5.36036	5.37226	5.66162	5.41218
ANKRD11	4.85186	4.88277	4.97982	4.80389	4.78966	4.82419	4.85049	4.82292	4.80045
ANKRD12	1.56301	1.60251	1.68036	1.76218	1.71924	1.8158	1.63614	1.71948	1.61806
ANKRD13A	2.40852	2.74617	2.56134	2.50996	2.85132	2.79567	2.61643	2.40483	2.60308
ANKRD13B	3.75565	3.75214	3.73151	3.54683	3.51801	3.52756	3.76127	3.97532	3.8279
ANKRD13C	2.47867	2.26081	2.42597	2.21638	2.39302	2.39793	2.40412	2.25663	2.30438
ANKRD13D	3.43394	3.39732	3.4899	3.36745	3.62308	3.66661	3.46412	3.33451	3.41198
ANKRD16	3.30869	3.16257	3.45132	3.1619	3.32952	3.2324	3.32286	3.02119	3.13746
ANKRD17	3.60677	3.98381	3.92264	3.8845	3.96186	3.91071	4.06645	3.85881	3.89384
ANKRD18A	1.22276	1.37451	1.37771	0.905918	1.29514	1.25259	1.27699	1.07417	1.15399
ANKRD18B	1.17409	1.01343	1.1797	0.997437	0.902062	0.711993	1.31968	1.42371	1.1165
ANKRD18DP	0	0	0	0.0543234	0.0433403	0	0.0489615	0	0
ANKRD19P	0.964033	0.429844	0.497608	1.02026	0.55317	0.662865	0.652954	0.636737	0.477504
ANKRD2	0	0	0	0	0	0.0910133	0	0	0
ANKRD20A1	0	0.0490271	0.117541	0.0238415	0.0709059	0.11215	0	0.0624892	0.0428516
ANKRD20A12P	0.167679	0.161127	0.169418	0.180307	0.277355	0.441871	0.0837988	0.404231	0.236088
ANKRD20A19P	0.0279495	0	0.0831153	0.117436	0.0477701	0.176514	0.0272786	0.0956949	0
ANKRD20A2	0.0206736	0.00991898	0.247386	0.088934	0.121218	0.12809	0.0201516	0.0798635	0.023217
ANKRD20A3	8.65614e-06	2.30829e-05	2.59683e-05	2.74109e-05	2.16403e-05	2.16403e-05	7.21346e-06	2.01976e-05	2.45256e-05
ANKRD20A4	0	0.00992757	0.117364	0.0311947	0.0207262	0.133157	0	0.038946	0.0427998
ANKRD20A8P	0	0	0	0.0128647	0	0.0065982	0	0	0
ANKRD20A9P	0.0530794	0.0182211	0.0430519	0.0732211	0.0402276	0.0594259	0.109913	0.0532101	0.0437938
ANKRD22	0	0	0	0	0	0.0300295	0	0	0
ANKRD23	1.50775	1.40672	1.4552	1.72178	1.61759	1.58443	1.54161	1.53354	1.77912
ANKRD24	2.06228	2.33587	2.07384	2.50781	2.42455	2.34971	2.30055	2.4107	2.51175
ANKRD26	1.27963	1.40409	1.46082	1.28558	1.7092	1.46342	1.61477	1.43936	1.30015
ANKRD26P1	0	0	0	0	0	0.0192835	0	0	0
ANKRD26P3	0.0386188	0	0.0390233	0.0417841	0.0332898	0.124639	0	0.067004	0.108991
ANKRD27	3.9684	4.14275	4.19098	4.01746	4.21465	4.01118	4.16761	4.16384	4.0506
ANKRD28	3.08558	3.39447	3.37894	3.35647	3.33894	3.44738	3.51232	3.20983	3.32742
ANKRD29	0.57994	0.41033	0.166435	0.182967	0.37347	0.362364	0.125979	0.14976	0.275776
ANKRD30B	0	0	0	0	0.0266613	0	0	0	0
ANKRD31	0.046614	0.109177	0.0927013	0.075052	0.0202412	0.0579257	0.0455199	0.0807545	0
ANKRD32	2.48053	2.38837	2.4723	2.34284	2.18719	2.45726	2.46404	2.25049	2.16103
ANKRD33	0.456106	0.20945	0.699363	0.779202	0.271806	0.527552	0.172429	0.507656	0.526513
ANKRD33B	1.05773	1.32664	1.27611	0.951571	0.989218	1.07086	1.21624	0.856248	1.12834
ANKRD34A	0.153328	0.248491	0.0795126	0.165361	0.254536	0.188848	0.219018	0.0350031	0.148095
ANKRD34B	0.7141	0.66803	0.720052	0.557563	0.673686	0.80371	0.510579	0.742777	0.671624
ANKRD35	0.548444	0.591082	0.708749	2.26039	2.43439	2.13937	1.61328	1.74147	1.69094
ANKRD36	1.0115	0.818603	0.829148	0.841472	0.844016	0.890493	0.760255	0.925908	0.817189
ANKRD36B	1.22397	1.11475	1.09997	1.17708	1.2907	0.901301	1.03615	1.1022	1.09392
ANKRD36BP1	0.60342	0.221492	0.662965	0.642561	0.532663	0.132091	0.356287	0.32467	0.414728
ANKRD36BP2	0	0	0	0	0	0.0726656	0	0	0.162982
ANKRD37	1.01881	0.897132	1.11642	1.3311	1.90876	0.888365	1.23739	1.59107	0.576341
ANKRD39	4.04415	3.867	3.65419	3.93782	3.87365	3.56543	3.95513	3.97071	4.13985
ANKRD40	3.97576	3.999	4.00538	4.13234	4.05694	4.01787	4.12895	3.97326	3.94652
ANKRD42	1.46882	1.54754	1.6334	1.79455	1.79506	1.67001	1.62636	1.69744	1.45731
ANKRD44	0.256731	0.467105	0.259189	0.962601	0.36178	0.349019	0.277035	0.231683	0.248458
ANKRD45	0.158252	0.0524535	0.0552776	0.370421	0.449617	0.329969	0.293592	0.306687	0.103605
ANKRD46	2.85374	3.03314	2.96564	3.01329	3.25681	2.87236	3.10076	3.00384	2.94802
ANKRD49	2.56446	1.87856	2.35673	2.13097	2.21747	2.1786	2.37211	2.2665	2.3307
ANKRD50	2.05578	2.62512	2.51798	2.6488	2.6396	2.59398	2.71563	2.37645	2.37658
ANKRD52	3.17279	3.46943	3.37482	3.41346	3.42759	3.56894	3.63986	3.47026	3.45727
ANKRD53	0.1457	0.0716693	0.276601	0.229334	0.423979	0.0623248	0.433515	0.188371	0.140466
ANKRD54	2.91212	2.81012	2.63892	2.95028	2.85148	2.73905	2.93311	2.72753	2.87361
ANKRD55	0	0	0	0	0	0	0	0	0.0565405
ANKRD6	1.76463	1.74474	1.68513	1.23354	1.50587	1.71741	1.75572	1.43813	1.82526
ANKRD60	0	0	0	0	0.0365427	0	0	0	0
ANKRD61	0.208156	0.532653	0.702907	0.223335	0.34127	0.471618	0.379212	0.267185	0.291176
ANKRD63	0.263733	0	0.139387	0.147941	0.229439	0.115344	0.133358	0.232768	0.253811
ANKRD65	0.83707	1.09154	0.549725	1.19554	1.29513	1.66641	0.536759	0.363482	0.865695
ANKRD66	0	0	0	0.161622	0	0	0	0	0
ANKRD9	4.55265	4.14445	4.17428	4.1457	4.087	4.08317	3.79363	4.03476	4.1003
ANKS1A	3.11528	3.61459	3.55299	3.56818	3.57941	3.59142	3.70393	3.38751	3.47875
ANKS1B	1.04936	0.927036	0.668637	1.17135	0.881531	0.919367	1.1534	1.04173	1.24274
ANKS3	3.73063	3.33137	3.50607	3.40591	3.38061	3.41415	3.42812	3.54718	3.42681
ANKS4B	0.0500586	0.0944415	0.0994555	0.054108	0.010913	0	0.426327	0	0
ANKS6	3.58303	3.8834	3.80684	3.34014	3.34504	3.37774	3.82833	3.66279	3.73282
ANKZF1	4.13526	4.0643	3.92013	4.06008	4.1402	4.13363	3.8306	3.90742	4.09494
ANLN	4.28408	4.54605	4.53193	4.36253	4.41933	4.4746	4.40003	4.31906	4.37384
ANO1	1.89131	2.10636	1.96169	1.87297	2.18902	2.21639	2.25672	2.12632	1.95134
ANO1-AS2	0	0	0	0	0	0	0.200179	0	0
ANO10	4.29552	4.29096	4.32277	4.47199	4.52247	4.56995	4.15129	4.24387	4.26051
ANO2	0.906157	0.877516	0.780511	0.798756	0.687963	0.949513	1.10091	0.933083	1.11018
ANO3	0	0.0228947	0	0	0	0	0.0689005	0.0209722	0.0230679
ANO4	0.227603	0.659263	0.375034	0.292483	0.425741	0.383522	0.490285	0.302204	0.329348
ANO5	1.22387	1.14234	1.25039	1.1099	1.27342	1.21427	1.36686	1.30424	1.21228
ANO6	3.7131	4.03576	4.0041	3.64383	3.83597	3.79819	4.01022	3.63848	3.79832
ANO7	0.449393	0.457722	0.529267	0.636282	0.587971	0.490783	0.715009	0.695213	0.708748
ANO8	3.59591	3.49508	3.52189	3.4658	3.40537	3.45658	3.44246	3.62675	3.53202
ANO9	2.57634	2.56733	2.69746	2.78152	2.58688	2.86085	2.63605	2.52456	2.70174
ANOS1	2.83996	3.57612	3.43772	3.11786	3.06431	3.18316	3.33258	3.12922	3.13577
ANP32A	6.70888	6.61383	6.63369	6.5327	6.53162	6.50999	6.51211	6.56911	6.54383
ANP32A-IT1	0.0440863	0.162082	0.0877629	0.0938292	0.0750438	0.0367481	0.0429707	0.0837893	0.0425169
ANP32AP1	0	0	0	0	0	0.167831	0	0	0.114857
ANP32B	6.8345	6.79796	6.7863	6.58972	6.64724	6.61931	6.58583	6.67611	6.72098
ANP32C	0	0	0	0	0	0.0617361	0	0	0
ANP32E	5.57294	5.37455	5.39871	5.42767	5.49792	5.57945	5.35922	5.4794	5.48874
ANPEP	1.66111	1.34502	1.59332	1.23347	1.11695	1.39878	1.64845	1.60425	1.7566
ANTXR1	3.52339	3.82202	3.75643	3.33042	3.39157	3.58694	3.87034	3.5658	3.58469
ANTXR2	1.73847	2.08017	2.01734	1.74036	2.0592	1.95359	1.91354	1.87422	1.86554
ANXA1	0.649764	1.06426	0.719954	0.106686	0	0.305974	0.351305	0.45733	0.424076
ANXA11	4.80114	4.75393	4.81812	4.56898	4.4865	4.55912	4.69077	4.69089	4.70422
ANXA13	0.104013	0	0	0.215782	0	0	0.100879	0	0
ANXA2	6.62559	6.40651	6.45847	5.8467	5.87991	5.89676	5.93257	6.09588	6.10739
ANXA2P1	0	0	0	0	0.279726	0	0	0.100957	0
ANXA2P2	0.0603255	0.167213	0.0609909	0.351852	0	0.145814	0.220638	0.103804	0.0579618
ANXA2R	0.236041	0	0	0	0	0	0.330959	0	0
ANXA3	4.58473	4.44386	4.66305	2.66821	2.24705	2.51943	4.07591	4.34243	4.31354
ANXA4	2.61011	2.68046	2.77729	2.66924	2.57049	2.55962	2.67631	2.52828	2.748
ANXA5	7.01057	7.00852	7.0164	6.99055	6.8678	7.00106	6.93186	7.04168	7.09163
ANXA6	5.37986	5.63841	5.55791	5.21137	5.20153	5.18003	5.58953	5.55447	5.60206
ANXA7	5.30216	5.3418	5.21918	5.42863	5.43769	5.38676	5.32725	5.21538	5.29498
ANXA8	0	0	0.0273537	0.057862	0.0386328	0.0225184	0	0.0623635	0
ANXA8L1	0	0	0.026463	0.0561007	0.0374146	0.0217867	0	0.0552581	0
ANXA9	0.954473	1.08668	1.12776	0.866529	1.11062	1.05061	0.933965	0.597164	0.884222
AOAH	0.123095	0	0	0.132691	0.0542275	0.0524284	0.119859	0.108312	0
AOC1	0	0.166939	0.0609093	0.29963	0.1022	0.145881	0.115064	0.153253	0.16773
AOC2	1.41454	1.41697	1.46568	1.56125	1.25517	1.66037	1.57144	1.51882	1.23526
AOC3	1.50197	1.29707	1.21263	1.4545	1.38404	1.06561	1.05086	1.40042	1.00312
AOC4P	0.106119	0.0686997	0.0366356	0	0.121055	0.172302	0.0696348	0	0
AOX1	1.59614	2.08928	2.08084	1.58277	1.64343	1.89762	2.02144	1.66956	1.9665
AP1AR	3.43875	3.30436	3.41941	3.31271	3.18325	3.32676	3.37083	3.17985	3.15526
AP1B1	4.93659	5.28602	5.17507	5.29478	5.28415	5.26561	5.24054	5.13601	5.13388
AP1G1	3.23888	3.61803	3.56146	3.59535	3.73882	3.74443	3.72734	3.44896	3.46689
AP1G2	4.12818	4.1375	4.04148	4.37625	4.34292	4.44511	4.07023	4.17175	3.93244
AP1M1	4.13768	4.24703	4.26358	3.93204	4.15639	4.03716	4.0927	4.25459	4.3193
AP1M2	6.51928	6.51783	6.56777	6.57763	6.54186	6.58425	6.42579	6.43213	6.46019
AP1S1	5.77909	5.76934	5.93341	5.55486	5.67822	5.73778	5.49869	5.37601	5.6539
AP1S2	4.7148	4.7797	4.86191	4.62179	4.63052	4.59036	5.04831	4.88956	4.85715
AP1S3	1.12627	1.2278	1.2776	1.64884	1.59168	1.62895	1.24749	1.43193	1.39362
AP2A1	5.61607	5.89477	5.86527	5.89845	5.84219	5.88959	5.82449	5.77167	5.78749
AP2A2	3.82562	4.05895	4.18119	4.11323	3.96823	4.02541	4.17709	3.94953	3.95573
AP2B1	5.32625	5.9202	5.76592	5.76602	5.7801	5.79547	5.77159	5.57157	5.56637
AP2M1	7.76297	7.85411	7.8924	7.8396	7.79614	7.77918	7.90316	7.86264	7.91792
AP2S1	7.18054	7.14331	7.05981	7.24396	7.16165	7.19122	7.17292	7.13403	7.27584
AP3B1	3.91563	4.08785	4.05977	3.94999	3.96273	4.03092	4.06261	3.97324	4.02001
AP3B2	2.46582	2.63886	2.58162	2.51017	2.52329	2.54309	2.51521	2.70649	2.66697
AP3D1	5.78475	5.9837	5.93625	5.85893	5.92053	5.8586	5.97557	5.83515	5.85302
AP3M1	3.05236	3.5084	3.51455	3.3841	3.3066	3.36903	3.47169	3.30756	3.26396
AP3M2	2.48585	2.77182	2.86977	2.5656	2.44239	2.76942	2.82131	2.71102	2.4913
AP3S1	5.34947	4.99125	5.32465	4.99376	5.05165	5.26939	5.11918	5.23999	5.21937
AP3S2	2.75311	2.99368	2.99799	3.06904	3.22789	3.19167	3.09073	2.85961	3.23484
AP4B1	2.51134	2.45561	2.26741	2.1433	2.59439	2.5608	2.37239	2.31073	2.5762
AP4B1-AS1	0.319724	0.471451	0.322874	0.264199	0.278981	0.330702	0.163982	0.346214	0.237485
AP4E1	1.73904	1.90404	1.60299	1.91562	1.86428	1.92985	1.70764	1.67387	1.57937
AP4M1	2.99355	3.1236	3.19172	3.15301	3.26168	3.11036	3.23656	3.01633	3.0633
AP4S1	1.72217	1.75994	1.67605	1.65251	1.77134	1.66226	1.67498	1.7405	1.78481
AP5B1	2.16736	2.53436	2.42321	2.45971	2.61965	2.60254	2.34968	2.23422	2.118
AP5M1	3.51921	3.37317	3.32966	3.35351	3.48629	3.67521	3.40804	3.39412	3.53144
AP5S1	1.53639	1.81749	1.73698	1.82167	1.5981	1.74456	1.89908	1.66476	1.65392
AP5Z1	2.68687	2.48672	2.74732	2.80599	2.5563	2.75211	2.70472	2.72339	2.61086
APAF1	1.68947	1.79328	1.69891	1.91956	1.78817	1.95816	1.8107	1.63916	1.6121
APBA1	0.275223	0.29867	0.105477	0.37071	0.207934	0.32163	0.178771	0.127142	0.195191
APBA2	3.81423	4.04349	4.04102	4.13503	3.93073	3.82902	3.92069	3.8032	3.86628
APBA3	3.6485	3.32289	3.54	3.44601	3.31043	3.46408	3.36804	3.59454	3.45116
APBB1	4.59577	4.70733	4.7119	4.51228	4.54316	4.45363	4.55542	4.67552	4.66331
APBB1IP	0.10884	0.0531683	0	0.11742	0.138961	0.0910377	0.0539927	0.185516	0
APBB2	2.91807	3.1591	3.13623	2.72585	2.75922	2.71249	3.03365	2.97495	2.95794
APBB3	3.22981	2.93057	2.93504	3.11611	3.30111	3.06776	3.03644	3.00386	3.08232
APC	1.69056	1.81705	2.02206	2.03484	1.93809	2.01233	1.82881	1.9953	1.71992
APC2	0.311488	0.299508	0.369823	0.405045	0.320635	0.292225	0.400769	0.225344	0.27981
APCDD1	1.85882	2.07529	2.00828	1.36417	1.72011	1.45782	1.98178	1.81247	1.91227
APCDD1L	1.51906	1.37139	1.311	1.53346	1.73243	1.78509	1.50135	1.38483	1.37941
APCDD1L-AS1	0	0.0678906	0	0	0	0.170348	0.13451	0	0
APEH	6.54437	6.72932	6.73236	6.76461	6.70368	6.68159	6.75164	6.62609	6.69278
APELA	5.23051	5.24137	5.12714	4.855	4.96574	4.85557	4.67986	4.85935	4.9093
APEX1	7.80568	7.72835	7.79155	7.5955	7.63597	7.56461	7.75061	7.77535	7.70824
APEX2	3.9815	3.87213	3.74704	3.87712	3.88292	3.89331	3.76685	3.65266	3.83505
APH1A	5.91107	6.00022	6.07051	5.99193	6.00834	6.06233	6.02744	5.91295	5.96749
APH1B	3.23836	3.28113	3.20299	2.96199	3.0828	2.93394	3.23316	3.20027	3.02728
API5	5.18278	5.45133	5.47352	5.38112	5.44897	5.36219	5.45484	5.24657	5.23986
APIP	4.32223	4.28429	4.22544	4.26357	4.27065	4.22311	4.33851	4.17473	4.33414
APITD1	3.15382	3.02283	2.81074	2.9785	3.01505	2.66538	3.13184	2.90568	2.68733
APITD1-CORT	0.42863	0.942644	0.633155	0.461305	0.805622	0.768882	0.902063	1.00277	1.46995
APLF	1.19205	1.23643	1.20062	1.32498	1.26225	0.970332	1.26658	1.17856	1.21078
APLN	1.96655	1.83757	1.81721	1.47502	1.61681	1.46515	1.09729	1.18506	0.981856
APLNR	0.0767629	0.0355254	0.366633	0.618822	0.554532	0.644055	0.411598	0.254549	0.340374
APLP1	3.97202	3.87893	3.90132	4.17313	4.15698	4.1393	3.80456	3.78505	4.01894
APLP2	7.04634	7.20391	7.1859	6.87315	6.96732	6.91381	7.11613	7.02148	7.0118
APMAP	5.42929	5.55288	5.57435	5.35053	5.40176	5.38351	5.424	5.49001	5.48664
APOA1	1.53071	1.49297	0.495317	1.66606	1.32586	1.35982	1.35433	1.46669	1.48912
APOA1-AS	0	0.316075	0.599452	0.345252	0	0	0.972988	0	0
APOA1BP	6.41491	6.11825	6.0768	5.85849	5.99764	5.94406	6.09763	6.083	6.23848
APOA2	0	0	1.01069	0	0	0.868398	0	0.364972	0
APOA5	0.0782232	0.14647	0.0790606	0.311474	0.0675231	0.0652897	0.21713	0	0
APOB	0.150943	0.220311	0.205679	0.274301	0.250783	0.171421	0.147696	0.0681411	0.146002
APOBEC2	0.179649	0.326874	0.181512	0.0997517	0.227784	0	0.254496	0.0813055	0.173108
APOBEC3A	0.0571494	0.106287	0.111839	0.262652	0.188884	0.0577178	0	0	0.170481
APOBEC3A_B	0.627571	0	0.35162	0.295703	0.263709	0.392934	0.405305	0.315157	0.271844
APOBEC3B	3.22943	3.44273	3.45523	4.17304	3.87318	4.16175	3.04984	3.20386	2.98726
APOBEC3B-AS1	0.801934	0.701014	1.479	2.22554	1.9822	2.20689	0.615943	0.977648	0.528879
APOBEC3C	4.58166	4.68647	4.51578	4.89014	5.01233	5.03359	4.38346	4.45103	4.40849
APOBEC3D	2.49265	2.04177	2.33416	2.89857	2.85934	2.58379	2.30801	2.11711	2.31955
APOBEC3F	1.72849	1.32846	1.48582	2.21446	1.91265	1.88827	1.5024	1.22994	1.41116
APOBEC3G	1.69736	1.24388	1.58621	1.6068	2.35994	1.99164	1.18441	1.16904	1.36134
APOBEC3H	1.30797	0.677243	0.323821	0.310183	0.655323	0.526452	0.658622	0.256296	0.497425
APOBEC4	0	0	0	0	0	0	0	0.0460635	0
APOBR	0.0379219	0	0.0383182	0.119753	0.0646511	0	0	0.0332785	0.206744
APOC1	6.12046	5.90284	6.02009	5.7128	5.78751	5.78044	6.03714	6.01076	5.86745
APOC1P1	0	0.871459	0	0	0.149865	0	0.596967	0.356679	0
APOC3	0	0	0	0.370911	0	0	0	0.309098	0
APOD	0	0	0	0	0	0	0	0.122662	0
APOE	9.29198	9.05763	9.12799	9.0349	9.04494	9.04694	9.12153	9.30197	9.27158
APOL1	0	0.0977969	0.0264233	0	0.0447172	0.0852302	0	0.0455073	0.0983293
APOL2	3.4398	3.46774	3.25054	3.60206	3.35678	3.44364	3.36847	3.42379	3.43327
APOL3	0.260845	0	0.0704924	0.342367	0.0601955	0.219945	0.0678424	0	0.131422
APOL4	0	0.0799508	0.131957	0.0900648	0.113078	0	0.0437267	0	0.126103
APOL6	0.0812128	0.102888	0.134241	0.15724	0.182657	0.194734	0.0269544	0.117203	0.176883
APOLD1	0.116922	0.0849296	0.0614624	0.0658094	0.199457	0.122569	0.0299857	0.053452	0.0575737
APOM	2.80149	1.85212	2.47056	2.44241	2.17164	2.73538	1.90545	2.79803	2.14583
APOO	4.85445	4.74373	4.87122	5.06612	4.87293	4.73926	4.81291	4.6451	4.74604
APOOL	1.23004	1.11868	1.48156	1.61941	1.48014	1.55256	1.36045	1.46268	1.52314
APOOP5	0	0	0	0	0	0	0	0	0.0747192
APOPT1	4.41038	4.22463	4.41082	3.72751	4.22658	4.05114	4.09646	4.17405	4.09829
APP	8.21446	8.42136	8.36405	8.40578	8.45117	8.38508	8.32917	8.25387	8.30289
APPBP2	1.62045	1.89137	1.72515	1.75507	1.7244	1.87587	1.78702	1.73155	1.98344
APPL1	2.9968	3.27888	3.34632	3.36054	3.32883	3.26112	3.28972	3.23702	3.17491
APPL2	3.034	3.382	3.23362	3.03702	2.8484	2.85607	3.25236	3.24367	3.28867
APRT	8.1103	7.95647	8.04945	7.84052	7.95754	7.84991	7.90312	8.05276	8.00406
APTR	2.31181	1.95459	1.36223	2.04519	2.06339	1.6288	2.09739	2.51981	2.06927
APTX	4.12449	4.18873	4.29531	3.98415	4.12607	4.01607	3.95247	4.10197	4.00333
AQP1	0	0.189565	0	0.299869	0	0.0989504	0.169479	0.0529445	0
AQP11	1.27244	0.987317	1.28158	1.00207	1.0354	0.980857	1.03138	0.787673	1.05715
AQP12A	0.075104	0	0	0	0.0647711	0	0	0.0657501	0
AQP12B	0.0727383	0	0	0	0.0627269	0	0	0.0636838	0
AQP2	0	0	0	0	0	0	0	0.0300917	0
AQP3	1.1353	0.863418	0.898475	0.636117	1.08889	0.649044	1.21908	1.13512	0.990407
AQP4	0.232806	0.476456	0.372885	0.528945	0.504463	0.275449	0.464393	0.705774	0.315012
AQP4-AS1	0	0.0589579	0	0	0	0.0512746	0	0	0
AQP5	1.90817	1.56828	1.82644	1.40356	1.14343	1.14845	1.30958	1.7691	1.75134
AQP6	0.0550721	0.103751	0	0.059502	0	0	0	0.0483339	0
AQP7	0	0	0	0	0	0.103625	0	0	0
AQP7P1	0.0897069	0	0	0	0	0.180582	0	0	0.127958
AQP7P3	0	0.344056	0	0	0	0.299554	0.337636	0	0
AQR	4.11835	4.47375	4.39033	4.47292	4.48087	4.49994	4.35042	4.2329	4.31707
AR	0.951528	1.13973	1.17781	1.04724	1.17861	1.15627	1.30582	1.04507	1.10221
ARAF	4.15592	4.47821	4.5588	4.3834	4.35034	4.49655	4.46028	4.31296	4.32706
ARAP1	4.88206	4.91327	4.94904	4.9458	4.98909	5.04155	4.93067	4.91442	4.88933
ARAP2	0.279967	0.428733	0.477402	0.461927	0.186793	0.328928	0.517386	0.397098	0.346295
ARAP3	4.20378	4.37925	4.21285	4.13347	4.26944	4.28939	4.37974	4.18707	4.35149
ARC	2.53563	2.44106	2.53089	2.17003	2.34144	2.29344	2.44247	2.49277	2.31819
ARCN1	5.13278	5.33685	5.29746	5.22595	5.34254	5.29304	5.29019	5.17828	5.2118
AREG	0	0.0596903	0	0	0	0.0517953	0	0	0
AREL1	3.20457	3.63064	3.65423	3.57146	3.51149	3.42652	3.74669	3.41537	3.44195
ARF1	7.56621	7.59073	7.60772	7.53951	7.51555	7.42836	7.49833	7.51816	7.58327
ARF3	6.28135	6.37414	6.34706	6.32855	6.33736	6.34277	6.36009	6.32038	6.28497
ARF4	6.2088	5.99517	6.14254	6.04726	6.15777	6.03155	5.89816	6.03858	6.00627
ARF5	7.49334	7.23855	7.41191	7.21826	7.23919	7.20886	7.25642	7.28105	7.38289
ARF6	4.37726	4.27676	4.41814	4.31719	4.52475	4.49001	4.34782	4.35651	4.31664
ARFGAP1	5.51441	5.54652	5.43445	5.64549	5.55205	5.5467	5.46807	5.5973	5.44388
ARFGAP2	4.6943	4.82519	4.89437	4.89858	4.90884	4.93774	4.97309	4.78579	4.89933
ARFGAP3	3.57536	3.50568	3.47516	3.51358	3.66366	3.63581	3.46364	3.32525	3.24174
ARFGEF1	3.72985	4.2865	4.15336	4.28674	4.37479	4.42696	4.3307	3.9708	3.98931
ARFGEF2	2.29911	2.681	2.59217	2.72248	2.7562	2.73626	2.78113	2.57465	2.42043
ARFGEF3	2.03272	2.43606	2.2563	2.47141	2.46254	2.4995	2.51313	2.20885	2.17493
ARFIP1	3.4944	3.53921	3.58867	3.51631	3.44053	3.62934	3.5414	3.53051	3.47728
ARFIP2	3.81732	3.82774	3.83652	3.80023	3.75869	3.69033	3.7994	3.78712	3.83377
ARFRP1	3.58107	3.41566	3.71804	3.50693	3.53153	3.63051	3.48152	3.51204	3.68932
ARG1	0.291495	0.0997032	0.202795	0.312198	0.0896947	0.0867281	0	0.176905	0.0998755
ARG2	4.94792	4.92822	4.94797	4.65755	4.58589	4.58718	4.7686	4.79631	4.97446
ARGFX	0	0	0	0	0	0	0.0274499	0	0.0271413
ARGFXP2	0	0	0	0.266808	0	0	0	0	0
ARGLU1	6.43191	6.37177	6.52631	6.35365	6.3404	6.28276	6.32851	6.34942	6.23876
ARHGAP1	3.9091	4.15078	4.03237	4.05595	4.03878	4.22759	3.94867	4.00644	3.86821
ARHGAP10	1.6819	1.44947	0.986057	1.22672	1.56441	1.41637	1.16254	1.28456	1.17482
ARHGAP11A	4.03265	4.52714	4.55662	4.56197	4.65454	4.63323	4.61881	4.38771	4.35944
ARHGAP11B	2.372	3.02368	2.4588	2.5921	2.89069	2.53359	2.84336	2.57753	2.67018
ARHGAP12	3.28784	3.46667	3.35714	3.31439	3.26693	3.2498	3.29147	3.28934	3.29415
ARHGAP15	0	0.0820431	0	0	0	0	0	0	0.234021
ARHGAP17	4.0184	4.34047	4.22399	4.19129	4.25323	4.10918	4.24546	4.13475	4.18696
ARHGAP18	1.09124	1.20484	1.55267	0.835813	1.37642	1.21765	1.28738	1.51291	1.311
ARHGAP19	3.27118	3.63871	3.65829	3.68025	3.72461	3.76044	3.65502	3.52539	3.50014
ARHGAP19-SLIT1	0	0.243786	0	0	0	0	0	0	0.26932
ARHGAP20	0.0477031	0.0680406	0.0231134	0	0	0.0592777	0	0	0.0232057
ARHGAP21	3.02766	3.098	3.19553	2.76948	2.63734	2.59625	3.2094	3.18686	3.14967
ARHGAP22	2.62004	2.58086	2.42855	2.13268	2.10467	2.24683	2.74838	2.62489	2.57146
ARHGAP23	4.00563	4.03037	4.09617	3.01457	3.04256	2.90041	3.87319	3.84378	3.84957
ARHGAP24	0.0357801	0.067786	0.105866	0.0369689	0.0308389	0.0876679	0.102274	0.105042	0.0587487
ARHGAP25	1.07639	0.995469	0.982603	1.12033	1.19798	1.15199	0.862505	1.05127	1.10177
ARHGAP26	1.62644	1.83829	1.86449	1.84104	1.79869	1.8334	1.9808	1.8281	1.84098
ARHGAP26-AS1	0	0	0	0	0	0	0.15941	0	0
ARHGAP27	2.89206	2.78355	3.04385	3.27525	3.19845	3.24905	2.87612	2.9029	2.87857
ARHGAP28	1.79903	1.54109	1.72516	1.36612	1.40006	1.39455	1.89469	1.83489	1.84825
ARHGAP29	0.505342	0.703242	0.656245	0.481935	0.521093	0.677566	0.677063	0.51986	0.689351
ARHGAP30	0.577371	0.882183	0.422679	0.642577	0.393315	0.494802	0.661106	0.689517	0.516019
ARHGAP31	0.850558	0.958901	1.03226	1.44131	1.23971	1.54262	1.06593	0.986703	1.1818
ARHGAP31-AS1	0.72829	0.275849	1.58265	0.951448	1.2106	0.930186	0.874036	0.963247	1.29673
ARHGAP32	1.76014	2.05007	2.22289	1.88264	2.03804	1.99529	2.00934	1.96902	1.9805
ARHGAP33	3.35847	3.24532	3.34094	3.36312	3.38583	3.48491	3.32733	3.30184	3.35238
ARHGAP35	3.78477	4.13432	4.10484	3.91674	4.06368	4.1118	4.20865	4.06587	3.98576
ARHGAP36	0.100322	0.0962524	0.10136	0.055154	0.283134	0.201215	0.0497102	0.1304	0.142845
ARHGAP39	2.32926	2.3739	2.44756	2.50641	2.57554	2.5158	2.36223	2.40079	2.4485
ARHGAP4	4.25304	4.25402	4.22156	4.68277	4.71228	4.57686	4.20998	4.18759	4.27353
ARHGAP40	0.283652	0.35338	0.101918	0.304701	0.247213	0.20228	0.234244	0.397381	0.143617
ARHGAP42	1.79999	2.61281	2.17908	2.90627	2.91692	2.97085	2.55683	2.30062	2.49216
ARHGAP44	2.85399	3.04529	3.00631	2.65949	2.94497	2.788	2.91381	2.9135	2.92165
ARHGAP5	2.30078	2.54206	2.52639	2.48601	2.55596	2.59258	2.46059	2.53016	2.29542
ARHGAP5-AS1	1.55019	1.42328	1.68539	1.09344	0.870945	1.11397	1.71775	1.46523	1.3778
ARHGAP6	0.240307	0.168634	0.367726	0.0886396	0.244072	0.202522	0.234805	0.347163	0.555493
ARHGAP8	4.82421	4.67553	4.7539	4.81709	4.45043	4.64214	4.569	4.81655	4.79084
ARHGAP9	1.43333	0.977642	1.42587	1.17459	1.80352	1.50649	1.24932	1.29877	1.12761
ARHGDIA	6.71906	6.72461	6.75065	6.90052	6.92403	6.89874	6.84369	6.83715	6.82944
ARHGDIB	0.640743	0.778463	0.249133	0.680223	0.848758	0.694946	0.536394	0.858962	0.533127
ARHGDIG	1.59969	1.43639	1.78235	2.30882	2.13093	1.9419	0.793162	1.28592	1.67204
ARHGEF1	4.79701	4.88051	4.95867	4.94336	4.95854	4.79807	4.64423	4.6256	4.77557
ARHGEF10	4.64187	4.76184	4.68952	4.58543	4.72165	4.61281	4.63349	4.44406	4.63334
ARHGEF10L	4.02868	4.20148	4.20813	4.23884	4.34652	4.36566	4.22005	4.15157	4.2679
ARHGEF11	3.17024	3.10734	3.19194	3.23609	3.25189	3.36813	2.97873	3.24561	3.20986
ARHGEF12	2.75651	3.09635	2.9393	2.94266	3.07587	2.9916	3.06985	2.84927	2.83336
ARHGEF15	0.925037	0.895913	0.913559	1.43857	1.42916	1.40942	0.961602	0.712392	0.882267
ARHGEF16	3.93638	3.79671	3.86494	3.88443	3.95127	3.84446	3.79008	3.81332	3.80088
ARHGEF17	2.14587	2.46834	2.4473	1.4798	1.45679	1.72908	2.15185	2.17356	1.96089
ARHGEF18	3.5784	3.88936	3.97964	3.85798	3.95843	3.98081	3.99383	3.65411	3.70497
ARHGEF19	4.8138	4.76622	4.67509	4.80106	4.78611	4.79801	4.75794	4.90516	4.78807
ARHGEF2	4.17472	4.13596	4.21219	4.2675	4.42405	4.37182	4.19613	4.0343	4.10084
ARHGEF25	4.14508	4.16929	3.97755	3.59066	3.71243	3.5936	3.52475	3.71945	3.873
ARHGEF26	1.90801	1.92563	1.79934	1.90729	1.78613	1.85069	1.50815	1.84035	1.83186
ARHGEF26-AS1	0.110534	0	0	0.0608498	0.0485836	0	0	0.0972319	0
ARHGEF28	0.465677	0.343125	0.271714	0.5136	0.377073	0.259217	0.41622	0.238528	0.379223
ARHGEF3	1.1933	1.40698	1.07123	1.65605	1.52057	1.43903	1.26759	1.44491	1.27573
ARHGEF33	0	0	0.160724	0.138921	0.189639	0.107795	0.0952372	0.0577982	0.124294
ARHGEF34P	2.79787	2.84078	3.12713	3.55808	3.35192	3.45226	3.00656	2.74923	2.73796
ARHGEF35	3.38613	3.57166	3.71123	4.2955	4.34029	4.30846	3.50857	3.56975	3.41546
ARHGEF37	0.219362	0.235027	0.221505	0.236302	0.234666	0.367609	0.465212	0.0509975	0.236597
ARHGEF39	3.47192	3.44985	3.31534	3.26868	3.20902	3.44497	3.26081	3.30284	3.28542
ARHGEF4	2.97358	2.89108	2.98223	3.00256	2.87317	2.6285	2.89368	3.02424	3.13547
ARHGEF40	4.25	4.55016	4.48507	4.32398	4.25881	4.34378	4.4826	4.5074	4.52445
ARHGEF5	3.19299	3.44766	3.47353	4.06248	3.8764	4.00156	3.46778	3.33519	3.20636
ARHGEF6	1.41294	1.66436	1.35292	1.71149	2.00812	1.97131	1.54913	1.72037	1.55816
ARHGEF7	3.58276	3.90631	3.63814	3.67501	3.6659	3.60894	3.65408	3.54715	3.55993
ARHGEF7-AS2	0.241608	0.432776	0	0	0.210013	0.105234	0	0.110505	0.120981
ARHGEF9	2.87537	3.03028	3.01127	3.10831	3.06143	3.09023	2.8328	2.87987	2.962
ARID1A	4.50649	4.79133	4.71531	4.76445	4.73602	4.7052	4.80653	4.64194	4.58996
ARID1B	2.9125	3.14495	2.98526	3.145	3.0266	3.1405	3.12373	3.10942	3.13462
ARID2	2.74581	3.15519	2.95889	3.08293	3.17104	3.18835	3.07029	2.78226	2.89723
ARID3A	3.95012	4.37442	4.29867	4.29403	4.5514	4.48856	4.30324	4.08955	4.01772
ARID3B	5.73251	5.95936	5.88187	5.82029	5.83424	5.89417	5.88614	5.79675	5.80037
ARID3C	0.125856	0	0	0	0.108826	0	0	0	0.120981
ARID4A	1.40638	1.41308	1.61714	1.6265	1.75167	1.69834	1.55094	1.80818	1.66744
ARID4B	2.64971	2.69027	2.6942	2.84138	2.86534	2.90035	2.76603	2.70766	2.75261
ARID5A	2.12932	2.0666	2.07706	2.4656	2.7228	2.75024	2.00147	1.96804	1.90528
ARID5B	0.0562006	0.216103	0.0989019	0.0192493	0.118249	0.0977362	0.167908	0.120191	0.130774
ARIH1	3.82959	4.29649	4.24745	4.27459	4.34602	4.30393	4.35721	4.09641	4.07877
ARIH2	4.65162	4.92963	4.74376	4.68955	4.76908	4.83536	4.78673	4.64339	4.81968
ARIH2OS	0.561646	0.476304	0.774309	1.16855	0.55356	0.840494	0.730577	0.561283	0.407943
ARL1	4.10874	3.98736	4.05897	4.12477	3.92256	3.94235	3.95581	4.05311	4.08899
ARL10	1.02759	1.86947	1.69191	1.49859	1.47859	1.46594	1.93375	1.2178	1.39248
ARL11	0.741413	0.523635	0.943622	0.551608	0.636824	0.886815	0.422826	0.485679	0.526533
ARL13B	1.33432	1.40366	1.8117	1.33465	1.49889	1.57292	1.66033	1.4039	1.63175
ARL14	0	0	0	0	0	0	0	0	0.11585
ARL14EP	3.30001	3.3673	3.53946	3.34278	3.36034	3.43221	3.41011	3.35644	3.13822
ARL15	1.925	2.28708	1.87133	2.07281	2.0189	2.14914	2.24406	1.87513	2.07619
ARL16	4.74699	4.9643	4.89765	4.58433	4.84775	4.51899	4.80648	4.72949	4.98487
ARL17A	1.2383	1.50541	1.32471	1.39829	1.13045	1.38839	1.43614	1.53305	1.51865
ARL17B	1.76956	1.8641	2.04458	0.607276	1.56458	2.10889	1.81382	1.7439	1.86416
ARL2	7.56339	7.60908	7.59638	7.3905	7.36513	7.40311	7.50541	7.56901	7.57253
ARL2-SNX15	0.534765	0.278584	6.49198e-05	8.36739e-05	0.57919	6.92477e-05	0.411001	6.78051e-05	8.80017e-05
ARL2BP	3.32629	3.44691	3.35471	3.54657	3.69511	3.50852	3.66698	3.51712	3.68151
ARL3	3.45603	3.41321	3.49365	3.32584	3.32623	3.30742	3.42961	3.44661	3.42193
ARL4A	2.85232	2.75523	2.89133	3.07195	2.94953	3.1579	3.02525	2.85781	2.9899
ARL4C	2.80883	2.79759	2.72083	2.33933	1.81069	2.22788	2.6877	2.72184	2.46342
ARL4D	3.41631	3.10987	3.34465	3.27313	2.93877	2.81597	3.02139	3.03558	3.11298
ARL5A	3.64766	3.94925	4.10317	3.67714	3.71367	3.63171	3.96512	3.78584	3.82292
ARL5B	2.83845	3.42022	3.29474	3.38474	3.27331	3.57432	3.34483	2.77817	2.94869
ARL5C	0	0	0.174514	0	0	0.275967	0	0.151586	0.31415
ARL6	1.58734	1.95074	1.6023	1.62809	1.7432	1.76731	1.72999	1.34213	1.24212
ARL6IP1	6.22493	6.27739	6.26675	6.29483	6.27637	6.2429	6.11947	6.24925	6.22346
ARL6IP4	6.4833	6.22156	6.29998	6.51897	6.27937	6.29462	6.29202	6.42133	6.3269
ARL6IP5	4.25527	4.26637	4.04827	4.42817	4.31648	4.3118	4.04644	4.26107	4.04577
ARL6IP6	3.84434	3.86543	3.97289	3.67492	3.89704	3.58946	3.96273	3.73639	3.73737
ARL8A	4.57008	4.66984	4.53308	4.59735	4.71973	4.80526	4.5799	4.68159	4.63531
ARL8B	3.47085	3.7111	3.83607	3.78027	3.72466	3.81977	3.83786	3.42439	3.74402
ARL9	0.198614	0.191328	0	0	0.815976	0.451039	0.64768	0.716026	0.190363
ARMC1	3.91225	3.73747	3.87735	3.51697	3.74217	3.85822	3.90858	3.86852	3.92538
ARMC10	3.67111	3.56922	3.88867	3.2738	3.60506	3.5519	3.70974	3.85814	3.77915
ARMC12	1.32444	0.900097	0.726529	0.720639	0.681059	1.00213	0.660887	1.3658	1.04648
ARMC2	0.375841	0.626848	0.409355	0.525624	0.552324	0.467198	0.683986	0.413419	0.556324
ARMC3	0	0	0	0	0.0872361	0	0.0567014	0	0.162256
ARMC4	1.66904	1.75837	1.76557	1.15368	0.980384	1.31091	1.52295	1.40853	1.51787
ARMC5	3.0765	2.83068	2.90097	3.00445	2.87939	2.98118	2.70431	2.93916	2.51622
ARMC6	5.21908	5.21667	5.14482	5.11174	5.12607	5.04142	5.17736	5.31264	5.40362
ARMC7	3.28675	3.1178	3.34758	3.17999	2.99949	3.01703	3.3064	3.36314	3.29354
ARMC8	3.19181	3.39417	3.3702	3.42405	3.30207	3.36222	3.53385	3.40026	3.48113
ARMC9	3.70734	3.61706	3.6033	3.70144	3.63375	3.58615	3.61459	3.70913	3.56001
ARMCX1	4.17505	3.96833	4.16993	4.3091	4.09035	4.2766	3.97424	4.10309	4.11524
ARMCX2	5.16937	5.18989	5.30974	5.36145	5.34255	5.37457	5.36819	5.44209	5.39892
ARMCX3	2.75224	2.94344	3.00039	3.15551	3.3191	3.277	3.17534	2.97325	3.05107
ARMCX4	2.45879	2.3438	2.42576	2.68383	2.71528	2.59332	2.47235	2.55969	2.5897
ARMCX5	3.12705	2.78653	3.15922	3.14575	3.1332	3.10965	3.258	3.18377	3.10332
ARMCX5-GPRASP2	0	0	0	0.78079	0.680088	0	0.559971	0.233049	1.17573
ARMCX6	4.31918	4.27123	4.29188	4.38667	4.68193	4.54453	4.62736	4.57958	4.64425
ARMT1	4.24781	4.231	4.23454	4.36971	4.49024	4.58627	4.26583	4.29507	4.15462
ARNT	3.11722	3.40832	3.3184	3.41991	3.36123	3.37599	3.23446	3.18588	3.22051
ARNT2	1.73834	2.26623	2.2926	2.21047	2.20765	2.2665	2.36877	2.22048	2.23554
ARNTL	1.40469	1.48985	1.35337	1.37523	1.53354	1.25652	1.40168	1.24369	1.53988
ARNTL2	1.46333	1.55604	1.49513	1.62149	1.54724	1.58271	1.57788	1.43685	1.50451
ARNTL2-AS1	0	0.197902	0	0	0	0	0	0	0
ARPC1A	6.22846	6.21091	6.21523	6.17955	6.08337	6.16976	6.24327	6.14616	6.21326
ARPC1B	5.98443	5.97602	6.01145	5.95985	5.94133	5.76903	5.87524	5.94601	5.97279
ARPC2	6.97276	6.88522	6.91657	6.86628	6.90667	6.85796	6.92278	6.8789	6.89805
ARPC3	7.08099	6.70162	6.93394	6.69471	6.77375	6.81711	6.56537	6.79388	6.7905
ARPC4	6.29256	6.08139	6.19316	6.11036	6.24668	6.22189	6.19236	6.15975	6.13722
ARPC4-TTLL3	1.08936	0.96645	1.01006	0.81746	0.882141	0.65606	0.45287	1.2447	1.13981
ARPC5	5.51202	5.40156	5.61905	5.47853	5.46142	5.47859	5.31958	5.48153	5.45808
ARPC5L	5.55752	5.36804	5.2879	5.42457	5.49275	5.47446	5.25795	5.51721	5.49344
ARPIN	2.07724	2.23149	2.36079	1.88075	1.88364	2.16309	2.35824	2.07691	2.16402
ARPP19	4.59569	4.62816	4.61783	4.62223	4.62918	4.66241	4.70291	4.64746	4.67403
ARR3	0	0	0	0.127167	0.10229	0	0	0	0
ARRB1	2.89335	3.1072	3.03121	3.66471	3.82594	3.83502	3.63042	3.49235	3.47746
ARRB2	5.34191	5.29907	5.38648	5.16333	5.10898	5.19355	5.46829	5.35239	5.44656
ARRDC1	4.23375	4.04014	4.10635	4.24669	4.14018	4.01721	4.16544	4.0766	4.18502
ARRDC1-AS1	4.29072	4.16079	4.04843	3.93728	3.96979	3.94692	4.21412	4.02944	4.24324
ARRDC2	2.23845	2.23274	2.30805	2.41887	2.24527	2.36091	1.89271	2.08349	2.03139
ARRDC3	1.21966	1.02955	1.16691	1.80193	1.56279	1.8528	1.09153	1.19629	1.14512
ARRDC3-AS1	0.367645	0.261413	0.371134	0.393977	0.440067	0.351302	0.328274	0.446794	0.188745
ARRDC4	2.36668	2.86887	2.69532	3.00436	2.87264	3.03967	2.60684	2.43346	2.43056
ARSA	2.03371	2.08554	2.1008	2.07756	1.91558	1.86007	2.03602	2.2399	1.95642
ARSB	1.66361	1.80818	1.85243	1.53602	1.6392	1.59904	1.82751	1.96517	1.83596
ARSD	2.06721	2.0523	2.16246	2.34575	2.23924	2.37969	2.12346	1.94378	1.88313
ARSE	1.31276	1.02899	0.856991	2.25635	2.08694	1.81188	1.72029	1.33847	1.80386
ARSF	0	0.0695619	0.209591	0	0	0.0604985	0	0.0636396	0
ARSG	1.70871	1.61884	1.70816	1.95797	1.67196	1.6883	1.79827	1.71262	1.83261
ARSH	0.0893341	0	0	0	0	0	0	0	0
ARSI	1.47088	1.55795	1.63988	1.43785	1.52844	1.52352	1.73223	1.5454	1.62309
ARSJ	1.09305	1.2585	1.17198	0.502908	0.733216	0.512739	0.955043	0.822343	0.801129
ARSK	2.08848	1.79719	2.04753	1.82167	2.02157	1.99373	1.94254	1.91443	2.11794
ART3	0.191647	0.418404	0.364401	0	0	0.235127	0.186118	0.453621	0.095225
ART5	2.02863	2.82533	2.54181	2.44946	2.18125	2.35067	2.13728	2.70556	2.62166
ARTN	2.3396	2.4375	2.42857	2.13153	2.27033	2.30039	2.42643	2.00849	2.05271
ARV1	2.87357	2.40996	2.91716	2.25823	2.41321	2.22423	2.83395	2.56835	2.71526
ARVCF	4.30814	4.19558	4.23352	4.40977	4.35229	4.1439	4.21243	4.29932	4.29597
ARX	0	0.0485557	0	0.0547388	0.127244	0.0422241	0	0	0
AS3MT	4.12055	3.52621	3.71979	3.66272	3.65121	3.68957	3.79603	3.86524	3.77227
ASAH1	3.96986	4.1908	4.12735	4.19528	4.12848	4.19045	4.09409	4.10583	4.08098
ASAH2	0.58169	0.975417	0.608606	0.730467	0.969277	1.23313	0.610573	0.824228	0.520742
ASAH2B	1.87772	1.44149	1.35767	1.72538	1.95735	1.89717	1.65828	1.611	1.35979
ASAP1	2.61895	3.08701	2.85765	2.70417	2.50832	2.71842	2.82752	2.90677	2.68312
ASAP1-IT2	0	0	0.073971	0.0789609	0.0631716	0	0	0	0
ASAP2	2.88679	2.94877	2.92041	2.42651	2.59494	2.4123	2.92843	2.6829	2.7632
ASAP3	4.34643	4.62696	4.65676	4.39977	4.4881	4.42764	4.74649	4.62594	4.70656
ASB1	2.67257	2.94949	2.97773	2.9253	3.02303	3.08137	3.14716	2.93803	2.798
ASB12	0.333579	0.222024	0.233126	0	0.605732	0.898299	0.323814	0.295402	0.321596
ASB13	3.23694	3.58591	3.34592	3.06139	3.31334	3.31066	3.64986	3.33238	3.40852
ASB14	0.067227	0.185417	0.132823	0.07256	0.167468	0.0560868	0.18793	0	0
ASB16	0.951715	0.646581	0.430717	0.564072	0.745545	0.828885	0.819391	0.928724	0.463223
ASB16-AS1	2.27186	2.86216	2.69222	2.59825	2.52618	2.81079	2.76438	2.61843	2.42459
ASB2	0.335173	0.586099	0.501215	0.647196	0.503707	0.751323	0.522545	0.511306	0.622898
ASB3	2.93983	2.8776	3.13193	2.80961	2.38458	2.97315	2.81968	2.31666	3.05935
ASB5	0	0	0	0	0	0	0.0919381	0	0
ASB6	3.4336	3.45603	3.48037	3.39415	3.45228	3.32634	3.43011	3.43021	3.54934
ASB7	2.12161	2.46876	2.44717	2.4085	2.56015	2.5025	2.58347	2.43432	2.39145
ASB8	1.70282	1.77669	1.87952	1.76452	1.85633	1.70903	1.38812	1.50393	1.61267
ASB9	0.172124	0	0	0.499254	0.504983	0.610167	0.453041	0.0777803	0.625874
ASB9P1	0	0	0	0.100351	0	0	0	0	0.0896866
ASCC1	3.62783	3.49593	3.56919	3.69721	3.66422	3.51685	3.64872	3.54262	3.33067
ASCC2	4.21078	3.97872	4.07073	4.07085	4.27663	4.16749	4.11623	4.19959	4.26648
ASCC3	3.93692	4.20888	4.23013	4.17486	4.10702	4.23767	4.28636	3.98098	4.03469
ASCL1	0.0590617	0	0.225217	0.239807	0	0	0.057496	0.051837	0.0569247
ASCL2	0.23046	0.0777161	0.23279	0.321381	0.136589	0.253235	0	0	0.289438
ASCL5	0.552637	0.376789	0.704259	0.116254	0.554006	0.472593	0.380013	0.347023	0.103969
ASF1A	4.08437	3.82741	3.95856	4.05833	3.93219	4.03864	3.97894	3.89408	4.04392
ASF1B	5.05269	4.98833	4.9498	5.13601	5.03543	4.95632	4.9889	4.77396	4.98719
ASGR1	2.95962	2.79034	3.05256	3.24726	3.11206	2.91425	3.11652	2.60821	2.97112
ASGR2	0.249673	0.299311	0	0.139815	0.112623	0	0.241941	0.318995	0.29966
ASH1L	1.8291	2.11544	1.9812	2.0923	2.13851	2.12379	2.19547	1.85769	1.93251
ASH1L-AS1	2.08414	1.49145	1.69524	1.88161	1.71184	1.90197	1.72606	1.78951	2.0419
ASH2L	4.66161	4.79529	4.70298	5.03392	5.06538	4.96308	4.78606	4.69064	4.78192
ASIC1	1.72375	2.06945	2.04731	1.39569	1.4148	1.2631	1.89705	1.76024	1.60592
ASIC2	0.724193	0.555494	0.422141	0.267448	0.392006	0.371267	0.686114	0.44398	0.453607
ASIC3	0.764129	0.689401	0.500201	0.885592	1.16731	1.15414	0.918398	0.847581	0.615736
ASIC4	0.100656	0.049094	0.101696	0.304083	0.169062	0.2753	0.0498803	0.0885216	0.188081
ASL	4.37887	4.51976	4.52577	4.47795	4.54597	4.32146	4.53194	4.39234	4.37715
ASMT	0.2953	0.348681	0.322331	0.474415	0.620033	0.304901	0.46799	0.409906	0.53732
ASMTL	5.15412	5.19298	5.13714	5.04411	5.01494	5.12329	5.01512	5.17493	5.19551
ASMTL-AS1	1.57892	1.1658	1.20928	1.12797	1.20214	1.63803	1.31314	1.42182	1.23309
ASNA1	6.55602	6.52608	6.52695	6.49776	6.44384	6.42637	6.33426	6.45034	6.50159
ASNS	6.35941	6.21018	6.35097	5.64077	5.68003	5.65956	6.07391	5.99968	6.16542
ASNSD1	3.98888	4.20137	4.1452	3.91592	4.11902	3.99552	4.11048	4.12178	4.13706
ASPDH	0	0	0	0	0	0.444033	0	0	0
ASPG	0.936555	0.907683	0.816292	1.11245	0.94466	1.35812	0.606222	1.18272	1.13084
ASPH	4.1184	4.33458	4.21722	4.11549	4.15787	4.10924	4.27211	4.26112	4.20123
ASPHD1	3.28805	3.31884	3.21171	3.18549	3.34131	2.93818	3.27961	3.29756	3.52288
ASPHD2	2.439	2.46749	2.38444	2.18855	2.11415	2.20178	2.36725	2.41452	2.30373
ASPM	3.02268	3.32574	3.36388	3.1277	3.2466	3.16064	3.1576	3.02876	2.96238
ASPRV1	0.745213	0.54884	0.475711	0.273708	0.501254	0.444947	0.304252	0.50866	0.456258
ASPSCR1	4.42682	4.47359	4.57777	4.35958	4.41081	4.35431	4.32297	4.44013	4.4221
ASRGL1	3.93048	3.71324	3.65545	3.60974	3.5238	3.65701	3.72745	3.76537	3.75357
ASS1	5.32778	5.23391	5.21152	4.61523	4.74437	4.51187	5.08523	5.11504	5.17446
ASTE1	1.4024	1.31609	1.38859	1.64499	1.28427	1.5175	1.59961	1.34899	1.29692
ASTL	0	0.804578	0.97231	0.457198	0.532077	0.516792	0.739187	0.380901	0.734753
ASTN1	1.40795	2.10943	1.82984	1.56445	1.9438	1.8679	2.1578	1.70768	1.79036
ASTN2	2.6748	3.0461	3.02607	2.82166	2.58863	2.66874	2.78752	2.78407	2.98324
ASUN	4.08797	4.15527	4.15406	3.97778	4.04069	3.96557	4.13147	4.0466	4.04354
ASXL1	1.98904	2.47522	2.47451	1.6451	1.50254	1.69529	2.46296	2.38559	2.38041
ASXL2	1.73844	2.66231	2.3458	2.71684	2.82377	2.69777	2.71302	2.32218	2.20008
ASXL3	0.0900594	0.259863	0.193066	0.059232	0.122599	0.060551	0.0880167	0.109782	0.169078
ATAD1	3.65534	3.76541	3.52743	3.70963	3.61197	3.55986	3.80117	3.75094	3.79034
ATAD2	2.91051	3.05362	3.09488	2.79964	2.79013	2.77349	3.08369	3.0819	2.92592
ATAD2B	1.61384	1.7276	1.82282	1.62857	1.7203	1.73327	1.75157	1.6518	1.76137
ATAD3A	5.12977	5.27697	5.1813	5.19581	5.15748	5.14193	5.3235	5.28978	5.19088
ATAD3B	4.63747	4.63734	4.67032	4.47746	4.60472	4.40543	4.67291	4.83744	4.63542
ATAD3C	0.803416	0.545736	0.631003	0.560825	0.831825	0.63351	0.850416	0.713803	0.563491
ATAD5	2.25336	2.43839	2.5882	2.32408	2.62022	2.51123	2.60485	2.45307	2.42541
ATAT1	2.99154	2.91006	3.00091	2.99556	2.66129	2.78931	2.99284	3.03162	3.01385
ATCAY	2.97672	3.1552	3.36816	3.65668	3.7079	3.70845	3.37995	3.14774	3.21289
ATE1	2.51548	2.48462	2.59522	2.83258	2.64049	2.61761	2.92595	2.53661	2.42723
ATE1-AS1	0	0.567355	0.172362	0.34434	0.404099	0.142781	0.164441	0.149717	0.310494
ATF1	2.84199	3.04636	2.78694	2.94863	3.08412	3.07632	2.78296	2.86234	2.73626
ATF2	2.97039	2.90981	3.08235	2.88807	3.00137	2.79859	3.0037	3.03413	3.1375
ATF3	3.629	3.31056	3.3569	3.19671	3.26044	3.21395	3.14571	3.01505	2.87277
ATF4	8.85998	8.71741	8.76582	8.45522	8.44128	8.49627	8.67746	8.67944	8.72798
ATF5	3.60129	3.55736	3.46533	3.46251	3.27494	3.42545	3.52791	3.50025	3.38284
ATF6	2.22268	2.56894	2.46992	2.33288	2.37586	2.4876	2.46712	2.35197	2.38516
ATF6B	4.05769	4.11347	4.2253	4.13417	4.12869	4.18303	4.26009	4.06657	4.06752
ATF7	2.38739	2.30835	2.12915	2.72972	2.83932	2.38944	2.20357	2.38788	2.0635
ATF7IP	3.81206	4.06049	4.02739	4.23727	4.29475	4.30062	4.09863	3.93484	3.96804
ATF7IP2	1.88351	2.19951	2.19747	1.65323	1.77513	1.86512	2.06646	2.01662	1.82456
ATG10	2.23093	2.46552	2.48959	2.51757	2.24193	2.48083	2.40122	2.24602	2.29417
ATG101	5.33324	5.25024	5.41711	5.44918	5.4526	5.4173	5.46294	5.21225	5.44986
ATG12	3.04604	2.98094	2.76166	3.06755	3.01242	3.02201	2.90921	3.01428	2.95193
ATG13	3.64275	3.87327	3.90184	3.85738	3.90466	3.88434	3.8236	3.70921	3.79147
ATG14	2.35332	2.45448	2.5447	2.41057	2.28721	2.66984	2.38272	2.427	2.3057
ATG16L1	3.48839	3.61305	3.51262	3.49026	3.59087	3.52426	3.58269	3.35409	3.42947
ATG16L2	3.01923	2.68388	2.87621	3.38316	3.0298	3.28655	3.1241	3.02923	3.11949
ATG2A	2.86851	3.1407	3.01906	3.12805	3.31679	3.31261	3.03551	2.99177	2.9665
ATG2B	1.60924	1.6664	1.64002	1.73955	1.81355	1.75067	1.71335	1.64279	1.57945
ATG3	4.83314	4.68134	4.67386	4.93387	4.8627	4.62489	4.7352	4.96159	4.85675
ATG4A	1.02793	1.14463	0.969286	1.76191	1.78465	1.6838	0.908977	0.396153	0.929608
ATG4B	5.01425	5.0131	4.9705	4.86289	4.87484	4.88094	4.9277	5.05391	5.03684
ATG4C	2.88081	2.68042	2.98254	2.68346	2.86732	2.86253	2.54469	2.74044	2.78107
ATG4D	4.35595	4.32074	4.43489	4.18541	4.33104	4.45373	4.30094	4.2571	4.286
ATG5	3.80044	3.71821	3.52801	3.66998	3.62471	3.75857	3.64975	3.74337	3.66587
ATG7	1.8448	2.13857	2.00451	2.08099	2.0576	2.03097	2.15946	1.99139	2.05049
ATG9A	4.33579	4.4697	4.53223	4.40626	4.46966	4.45977	4.54631	4.45349	4.25281
ATG9B	1.02043	0.688113	0.794368	0.756162	0.636747	0.843039	0.90418	0.784105	0.71024
ATHL1	5.32859	5.1848	5.30436	5.13839	5.04892	5.12033	5.13815	5.31355	5.17556
ATIC	6.63663	6.576	6.66957	6.56513	6.46551	6.51392	6.55041	6.56631	6.59226
ATL1	1.69332	1.8666	1.74122	1.76382	1.51483	1.77379	1.55952	1.86754	1.84912
ATL2	4.30794	4.31179	4.25672	4.05682	4.12173	4.1103	4.25782	4.14578	4.29542
ATL3	2.13159	1.8327	2.03138	1.82097	1.81751	1.98549	1.94657	1.88873	1.83032
ATM	2.15501	2.36082	2.32589	2.21235	2.28825	2.29726	2.34012	2.26179	2.13957
ATMIN	3.66654	3.66889	3.86016	3.68481	3.59756	3.84038	3.63916	3.60984	3.83481
ATN1	5.21259	5.16098	5.13548	5.03552	5.06935	5.15772	5.13745	5.20073	5.16895
ATOH1	0.726908	0.143787	0.151131	0.304455	0.24809	0.24023	0.14445	0.362649	0
ATOH7	0.656415	0.500176	0.727165	0.473655	0.245817	0.56415	0.274288	0.462297	0.501062
ATOH8	0.0944753	0.112379	0.0244573	0	0.120826	0	0.0922873	0.103202	0.177089
ATOX1	6.16594	5.96136	5.81039	5.99752	5.96472	5.91207	6.11497	5.93838	6.14016
ATP10A	1.2792	1.55162	1.60316	1.81393	1.6072	1.55895	1.54222	1.19164	1.08387
ATP10B	0.420513	0.676442	0.546266	0.17252	0.291625	0.162325	0.568529	0.461079	0.461381
ATP10D	0.640107	0.866939	0.58812	0.682995	0.79937	0.870699	0.759227	0.61283	0.739837
ATP11A	3.35153	3.68467	3.60436	3.93544	3.97112	3.94504	3.58902	3.42091	3.21799
ATP11A-AS1	0	0	0	0	0	0	0.296765	0.0581336	0
ATP11AUN	0.0658852	0	0	0	0	0	0	0	0
ATP11B	2.2981	2.2794	2.26177	2.25743	2.56104	2.45706	2.33994	2.36602	2.45842
ATP11C	2.86908	3.26152	3.15955	2.91938	3.05093	3.09278	3.35711	3.05284	2.98755
ATP12A	1.09944	1.01175	0.952228	0.958299	0.987811	1.04493	1.07991	0.778256	1.08948
ATP13A1	4.30323	4.2646	4.37062	4.39803	4.35531	4.38169	4.28976	4.32695	4.34157
ATP13A2	4.63327	5.06155	5.00395	4.80643	4.91316	4.90148	4.99332	4.93103	4.95267
ATP13A3	3.30988	3.50181	3.48619	3.48652	3.40056	3.53531	3.5359	3.37981	3.40317
ATP13A4	0	0	0	0	0	0.0154662	0.0181413	0	0.0179305
ATP13A5-AS1	0	0	0.282445	0	0	0	0	0	0
ATP1A1	6.8067	6.94303	6.94631	6.87811	6.86426	6.85845	6.97493	6.9063	7.00484
ATP1A1-AS1	2.30028	1.54821	2.08032	1.9155	1.82035	2.2873	2.36473	2.19533	1.97682
ATP1A2	3.31164	3.92311	3.92746	3.52208	3.64495	3.64855	4.26516	3.99692	4.08434
ATP1A3	3.40652	3.81497	3.66481	4.22245	4.29683	4.48569	3.84995	3.90005	3.86819
ATP1A4	0.0373597	0.0358041	0	0.0404254	0.304714	0.156525	0.0719713	0.0648415	0.0360391
ATP1B1	4.79676	4.48441	4.52514	4.06391	4.16813	4.16023	4.38444	4.54121	4.49944
ATP1B2	2.67918	2.51044	2.58067	3.01351	2.99805	3.04139	1.9752	2.27003	2.40128
ATP1B3	6.86255	6.6916	6.69243	6.53498	6.59762	6.55283	6.55379	6.55939	6.72942
ATP2A1	1.72576	1.51266	1.54442	1.86792	1.67366	1.87203	1.3417	1.72165	1.73995
ATP2A1-AS1	4.55983	3.89002	4.00422	3.64564	3.88587	3.83308	3.86712	3.76443	4.05341
ATP2A2	5.39389	5.93568	5.7784	5.88581	5.88675	5.84663	6.00692	5.74462	5.78457
ATP2A3	3.15858	3.24874	3.29524	4.18469	4.29969	4.20667	3.63213	3.43528	3.54186
ATP2B1	2.40937	2.64278	2.4176	2.18218	2.38892	2.44497	2.45716	2.42098	2.5241
ATP2B2	0.194724	0.274521	0.331514	0.236419	0.18133	0.241348	0.240943	0.343377	0.201909
ATP2B3	0.0437784	0.141787	0.189181	0.137795	0.0745493	0.222304	0.104613	0.249862	0.236845
ATP2B4	2.0664	2.19517	2.10848	2.42926	2.41787	2.37661	2.28599	2.10941	2.10973
ATP2C1	4.4773	4.61563	4.59009	4.45413	4.4964	4.40351	4.47948	4.51829	4.44984
ATP2C2	1.09331	1.26748	1.24102	1.21412	1.25178	1.58226	1.30019	0.93337	0.87828
ATP4A	0.155612	0.149386	0.427939	0.353365	0.258196	0.333906	0.256115	0.0355451	0.44026
ATP4B	0	0.0979141	0	0	0	0	0	0	0
ATP5A1	8.64006	8.85096	8.85812	8.85049	8.84639	8.83385	8.84532	8.72887	8.80113
ATP5B	8.87369	9.03991	9.05726	9.1298	9.1357	9.12713	9.02075	8.96337	9.00496
ATP5C1	7.1367	6.85532	6.95144	6.83104	6.85499	6.87681	6.86827	6.95657	6.89697
ATP5D	7.17626	6.96436	6.94289	6.92983	6.98182	6.81383	6.98871	7.18115	7.09882
ATP5E	8.16837	8.06416	8.16544	7.99341	8.06058	7.98009	8.1233	8.18831	8.25669
ATP5F1	6.14359	6.13146	6.19733	6.18963	6.19108	6.09807	6.15133	6.17601	6.32029
ATP5G1	7.22481	7.02634	7.10732	7.11297	7.12257	7.07642	6.97944	6.93898	7.18377
ATP5G2	8.24806	8.08612	8.04366	8.04774	8.07607	8.05372	8.07053	8.16789	8.25674
ATP5G3	6.47522	6.40396	6.35867	6.4351	6.49907	6.47762	6.36752	6.43974	6.50796
ATP5H	7.84285	7.59594	7.66845	8.03812	8.12888	7.97509	7.67921	7.82537	7.86956
ATP5I	9.60881	9.33145	9.29222	9.54965	9.39679	9.38496	9.32728	9.41566	9.5908
ATP5J	6.00821	5.74915	5.94954	5.83763	5.9688	5.75131	5.87641	6.00054	5.9143
ATP5J2	8.88627	8.41711	8.60582	8.42822	8.38561	8.41221	8.51147	8.55953	8.70106
ATP5J2-PTCD1	1.78567	0.897041	0.000147147	0.910047	0.000216388	0.261484	0.497109	8.22313e-05	0.757032
ATP5L	6.94413	6.58892	6.74331	6.69218	6.60702	6.62561	6.61809	6.73608	6.82115
ATP5O	7.63475	7.50157	7.57819	7.56172	7.57833	7.51536	7.45886	7.59601	7.60549
ATP5S	2.42253	2.25636	2.27012	2.41954	2.5553	2.31072	2.03174	2.59648	2.4033
ATP5SL	5.55811	5.59529	5.50395	5.5615	5.46764	5.51779	5.57885	5.58096	5.52221
ATP6AP1	5.16256	5.27592	5.25639	5.20152	5.32836	5.17237	5.09405	5.05417	5.16833
ATP6AP1L	0.658042	0.376528	0.663737	1.04116	0.582187	0.828575	0.721234	0.590628	0.514081
ATP6AP2	5.24028	5.28197	5.26733	6.03636	6.12401	6.23149	5.17196	5.21358	5.25034
ATP6V0A1	3.62976	3.86006	3.75085	3.77353	3.8171	3.80718	3.699	3.66078	3.51285
ATP6V0A2	2.43712	2.90378	2.63767	2.69451	2.5584	2.67937	2.54965	2.51192	2.38676
ATP6V0A4	0.419332	0.209062	0.347921	0.358364	0.334774	0.742475	0.465242	0.468901	0.333473
ATP6V0B	5.87351	5.69865	5.76182	5.85672	5.95044	5.88438	5.79695	5.93105	5.7658
ATP6V0C	7.06771	6.87514	7.01592	6.87227	6.8641	6.96469	6.8792	6.86291	7.03379
ATP6V0D1	4.71323	4.89635	4.8215	4.86564	5.03899	4.80348	4.89149	4.73182	4.86068
ATP6V0E1	5.85632	5.38034	5.52962	5.60876	5.93142	5.74658	5.61732	5.57291	5.72995
ATP6V0E2	3.63094	3.67665	3.52487	3.6263	3.67462	3.71451	3.88831	3.75622	3.78854
ATP6V0E2-AS1	1.22185	0.595119	1.27143	0.842684	0.653664	0.997817	0.749633	0.790264	0.715498
ATP6V1A	3.7629	3.75294	3.74411	3.87053	4.01703	3.94398	3.91602	3.88839	3.72621
ATP6V1B1	0	0	0	0	0.0664075	0	0	0	0
ATP6V1B1-AS1	0	0	0	0	0	0	0	0.344124	0
ATP6V1B2	4.48574	4.72242	4.6774	4.69794	4.75737	4.81524	4.79895	4.67994	4.59609
ATP6V1C1	2.97421	3.23794	3.01588	2.97951	3.07545	3.01425	3.12322	2.93879	3.01567
ATP6V1C2	0.866597	0.559017	0.707017	0.779044	0.748473	1.00941	0.469851	0.575678	0.817016
ATP6V1D	4.26712	4.22703	4.2776	4.07717	4.41522	4.18855	4.26592	4.38593	4.47664
ATP6V1E1	5.81649	5.64015	5.7749	5.87593	5.93279	5.7799	5.81965	5.79456	5.73334
ATP6V1E2	1.08719	1.01906	1.02047	0.490737	0.757746	1.19562	0.699812	1.14942	1.09336
ATP6V1F	6.84411	6.56098	6.74587	6.6498	6.66379	6.61727	6.51819	6.77904	6.70519
ATP6V1G1	5.79104	5.39305	5.61339	5.61704	5.7473	5.72913	5.55445	5.56381	5.66505
ATP6V1G2	1.34664	1.91285	1.74457	1.54235	1.46197	1.59104	1.69327	1.51356	1.46074
ATP6V1G2-DDX39B	0.767361	1.05786	0.381734	2.31525	0.576384	1.50862	1.76738	1.80999	1.52384
ATP6V1H	4.06919	4.09592	4.18404	4.35404	4.48441	4.34308	3.90581	3.97283	3.96009
ATP7A	0.428036	0.591912	0.6508	0.646823	0.618319	0.592247	0.800948	0.336277	0.606281
ATP7B	1.63614	1.9855	1.74237	1.74688	1.6936	1.6062	2.08638	1.92876	1.90068
ATP8A1	1.73494	2.02671	1.92	1.89031	1.74014	1.85246	1.98569	1.6526	1.8848
ATP8A2	0.892867	1.53071	1.25667	1.4477	1.69114	1.67245	1.77837	1.4298	1.4691
ATP8B1	0.397618	0.641331	0.490614	0.642725	0.615204	0.795956	0.752509	0.665041	0.454861
ATP8B2	3.49826	3.71076	3.57893	3.75835	3.84136	3.64034	3.92074	3.56876	3.48909
ATP8B3	1.54471	1.41517	1.54154	2.10508	1.92283	2.01902	1.42227	1.62645	1.58849
ATP8B4	0.124148	0.048405	0	0.0819327	0.0221206	0.0424818	0.0250827	0.0225297	0.0247792
ATP8B5P	0.194638	0.0559494	0.0875552	0	0.122667	0.095645	0.131076	0	0
ATP9A	1.89246	2.24345	2.04704	2.09214	2.02438	1.96388	2.06752	2.07988	1.90413
ATP9B	2.29797	2.40926	2.54736	2.4908	2.58682	2.55655	2.41831	2.47423	2.4562
ATPAF1	4.36025	4.44104	4.51314	4.3648	4.50386	4.55992	4.50045	4.5135	4.71712
ATPAF2	3.44754	3.57505	3.27343	3.30385	3.47922	3.5748	3.40683	3.50107	3.61032
ATPIF1	8.2252	7.9176	7.92403	8.04421	8.15056	8.09986	7.93802	8.17064	8.06631
ATR	2.26284	2.556	2.52748	2.30813	2.39614	2.43792	2.43534	2.35752	2.23672
ATRAID	6.43625	6.32085	6.34051	6.35705	6.45402	6.36575	6.29255	6.44939	6.3457
ATRIP	3.24822	3.12186	3.09818	3.13003	3.21394	3.06069	3.20254	2.96245	3.13268
ATRN	2.65903	3.50697	3.21928	3.3256	3.40294	3.25456	3.48459	3.04037	3.25011
ATRNL1	2.53316	2.60916	2.30574	2.46867	2.41143	2.55055	2.72928	2.20636	2.46485
ATRX	2.83494	2.98772	2.97542	2.91903	3.02014	3.01987	3.00912	3.01519	2.86207
ATXN1	0.233217	0.224039	0.0912584	0.332559	0.299246	0.515762	0.160001	0.195465	0.247609
ATXN10	5.52234	5.71757	5.68147	5.48682	5.53212	5.59427	5.57193	5.59623	5.5942
ATXN1L	2.77623	3.10977	2.95535	2.98665	2.89972	3.02854	3.10271	2.80379	2.87919
ATXN2	3.26348	3.15099	3.24959	3.3069	3.09421	3.37492	3.28624	3.341	3.25619
ATXN2L	6.00394	6.01897	6.06948	5.87861	5.9692	6.01489	5.87697	5.93273	5.92837
ATXN3	1.80003	1.57144	1.53833	1.90131	1.70579	1.76117	1.77684	1.68801	1.58359
ATXN7	1.69856	1.95091	2.05423	2.10831	2.00758	1.99837	1.84441	1.74852	1.66733
ATXN7L1	2.84507	2.9743	2.8179	3.19124	3.25164	3.48819	2.90285	3.12979	2.80559
ATXN7L2	2.26435	1.96026	1.83334	2.39425	2.21677	2.53542	2.08156	2.37085	2.23438
ATXN7L3	5.42832	5.41306	5.48316	5.52353	5.57583	5.58387	5.51766	5.39753	5.52089
ATXN7L3B	5.18413	5.24684	5.27332	5.23604	5.22861	5.25331	5.1548	5.15031	5.15773
AUH	3.49463	3.48358	3.70158	3.59556	3.42472	3.55556	3.51583	3.52821	3.54726
AUNIP	3.25578	3.39445	3.52697	3.35273	3.19382	3.42623	3.69285	3.33509	3.55432
AUP1	5.57646	5.52155	5.69723	5.45002	5.38193	5.52153	5.37094	5.6152	5.52598
AURKA	5.33922	5.31309	5.34023	5.15744	5.34785	5.32954	5.11124	5.12802	5.15189
AURKAIP1	7.25544	7.08041	7.0762	7.12651	7.04455	7.05015	7.04337	7.15674	7.208
AURKAPS1	0.996285	0.966432	1.32703	0.54614	1.07022	0.721779	0.463444	0.58204	0.628857
AURKB	6.88539	6.73255	6.58748	6.70105	6.70715	6.61998	6.62476	6.68581	6.77994
AURKC	2.58354	2.52716	2.73966	2.59381	2.60827	2.82318	2.67701	2.51556	2.55694
AUTS2	4.13985	4.13399	4.18444	4.25615	4.30313	4.23236	4.42159	4.37567	4.31976
AVEN	3.97305	3.47641	3.45412	3.23218	3.40241	3.46188	3.20675	3.78569	3.56537
AVIL	0.0954546	0.0915712	0.142347	0	0.0824928	0.0404478	0	0.0425785	0.178657
AVL9	2.79667	3.02971	3.0249	2.94338	2.93679	2.98166	2.90762	2.83452	2.86121
AVP	0	0.512274	0.291897	0.305791	0	0.631838	0.506962	0.656551	0
AVPI1	3.11128	3.09733	2.54335	2.86138	2.7099	2.82392	2.91663	2.81787	2.70141
AVPR1A	0	0	0.0361741	0.0577982	0	0.0590853	0.0349791	0	0.0515545
AVPR1B	0.240618	0.367368	0.166494	0.258287	0.333571	0.323437	0.612105	0.0743903	0.36842
AVPR2	0	0.0908765	0.461489	0.518226	0.0817473	0.352856	0.258556	0.0763525	0
AWAT1	0	0	0	0	0.184052	0	0	0	0
AXDND1	0	0.0410257	0.0432507	0	0.0728837	0	0	0	0.0412808
AXIN1	4.81499	4.76236	4.80422	4.51205	4.49891	4.49645	4.68628	4.77546	4.72225
AXIN2	2.48065	2.47764	2.56505	3.18611	2.97131	3.04689	2.83488	2.72602	2.77833
AXL	3.22564	3.45343	3.45815	2.87844	3.03713	2.81751	3.30664	3.17867	3.10391
AZGP1	0.530871	1.0769	0.622737	1.49652	0.880586	0.857872	0.516158	0.552067	0.118203
AZGP1P1	0.132858	0	0	0.142608	0	0.214286	0.128551	0	0
AZI2	3.52217	3.79557	3.46293	3.10695	3.46336	3.33069	3.20166	3.26211	3.36358
AZIN1	5.80663	6.1333	6.04654	5.80891	5.83927	5.90403	5.98618	5.86888	5.9758
AZIN1-AS1	1.88437	1.12936	0.700742	1.57883	0.947486	1.41112	0.842092	1.14424	1.18199
AZIN2	0.373282	0.533138	0.0825718	0.145338	0.331901	0.472457	0.585126	0.522141	0.153319
AZU1	0.179082	0.917279	0.341921	0.648705	0.295191	0.729062	1.3364	0.853008	0.171778
B2M	5.96205	5.94261	6.03025	6.50821	6.48407	6.36262	6.12941	6.14116	6.05791
B3GALNT1	2.16548	2.54494	2.53877	2.11283	1.96802	1.7736	2.34725	2.02855	2.19681
B3GALNT2	3.25222	3.47063	3.38438	3.27027	3.22812	3.10357	3.45821	3.28755	3.183
B3GALT1	0.616287	1.08021	0.794601	1.33295	1.24799	1.49148	1.50425	1.10085	1.29028
B3GALT2	0	0.038946	0	0	0	0	0	0	0
B3GALT4	2.13499	1.81395	2.08257	2.08702	2.04865	1.80694	1.54844	2.14221	1.91437
B3GALT5	1.20352	1.72589	1.95365	1.99669	2.28458	2.28482	2.25282	1.39229	1.84256
B3GALT5-AS1	3.18896	3.24332	3.13394	3.2384	3.27958	3.06162	3.11156	3.35471	2.96952
B3GALT6	3.87496	3.69305	3.62761	3.43447	3.25212	3.38338	3.75331	3.74327	3.58573
B3GALTL	1.19403	1.25907	1.5017	0.986903	1.01869	1.07769	1.30178	1.50544	1.40928
B3GAT1	3.52133	3.54213	3.723	3.37363	3.30488	3.23829	3.65303	3.66436	3.7496
B3GAT2	1.3166	0.965436	1.35777	0.922222	0.997963	0.973364	1.29157	1.07795	1.21917
B3GAT3	4.5649	4.44765	4.76005	4.3134	4.13136	4.32465	4.51522	4.53205	4.61073
B3GNT2	4.68955	4.76397	4.84975	4.51965	4.59931	4.56339	4.6895	4.71681	4.92352
B3GNT3	0.874796	0.985776	0.619421	0.864141	0.984069	0.81235	1.07501	1.198	0.560353
B3GNT4	0.961186	0.764272	0.913639	1.1237	0.859273	0.976655	0.645869	0.710782	0.87963
B3GNT5	1.61993	1.73835	1.82346	1.45646	1.53064	1.34582	1.70485	1.49414	1.6619
B3GNT6	0	0.208923	0	0	0	0	0.109862	0	0
B3GNT7	4.66007	4.68167	4.73787	5.1242	5.39533	5.34804	4.5719	4.78889	4.68614
B3GNT8	0.483541	0.677876	0.427631	0.516253	0.666309	0.690982	0.412955	0.675476	0.775169
B3GNT9	3.38606	3.18148	3.41048	2.94949	3.14373	3.05666	2.96868	3.1284	3.09237
B3GNTL1	3.37616	3.31076	2.80757	2.90437	2.94251	3.02242	2.94057	3.14541	3.24371
B4GALNT1	0.941812	1.00262	1.11983	0.340459	0.427811	0.416242	0.6808	0.470264	0.647839
B4GALNT3	2.59695	3.02307	2.64455	2.56686	2.47859	2.46416	2.82221	2.66796	2.9242
B4GALNT4	4.93517	4.7764	4.80571	4.9391	4.82244	4.86172	4.75512	4.91066	4.83402
B4GALT1	3.07781	3.1736	3.09935	3.0002	3.13829	3.20781	3.24374	3.04915	2.97785
B4GALT1-AS1	0	0	0	0	0	0	0	0	0.198259
B4GALT2	5.91181	5.84135	5.90214	5.59868	5.61515	5.54343	5.84156	5.8532	5.78058
B4GALT3	3.93825	3.94451	4.02103	3.74569	3.98582	3.81752	3.9218	3.76091	3.89886
B4GALT4	4.07862	4.01885	4.06406	4.26049	4.44362	4.47153	3.90204	4.17451	4.10715
B4GALT4-AS1	0	0	0	0.36107	0	0	0	0	0
B4GALT5	4.2781	4.62052	4.64895	4.57881	4.64943	4.65253	4.51813	4.42636	4.51157
B4GALT6	2.81968	2.89524	2.89907	3.20307	3.11752	3.14335	3.00101	2.69887	2.77516
B4GALT7	3.95578	4.14285	4.01619	3.91304	4.06622	3.95349	3.7947	4.03743	4.00887
B4GAT1	4.62343	4.59128	4.66208	4.39234	4.36109	4.41761	4.59277	4.68164	4.57051
B9D1	4.5101	4.44861	4.608	4.52721	4.57996	4.56828	4.48218	4.63803	4.93937
B9D2	2.44074	2.13086	2.80199	1.8826	2.0773	2.00543	2.59361	2.33966	2.29777
BAALC	1.08266	0.980602	0.789913	0.863703	0.699943	1.09116	0.862492	1.0301	1.06791
BAALC-AS1	0	0	0	0.251028	0	0	0	0	0
BAALC-AS2	0	0	0	1.3983	0	0.327737	0	0	0
BAAT	0.0427676	0.265203	0.0851867	0	0	0.0704429	0.0822189	0	0
BABAM1	6.17099	6.12305	6.13744	6.27685	6.27124	6.12088	6.19167	6.16071	6.20287
BACE1	2.11288	2.42567	2.45086	2.43251	2.23682	2.20697	2.20573	2.35222	2.52966
BACE1-AS	2.20263	1.52376	1.90103	1.47044	1.93971	1.58062	1.74538	1.80064	2.00448
BACE2	1.49804	1.69614	1.42609	1.44907	1.63668	1.47622	1.50335	1.44214	1.52656
BACH1	2.46458	3.06306	2.80867	2.91742	2.97356	2.93299	3.11829	2.7652	2.65033
BACH2	0.552655	0.498022	0.320456	0.552891	0.593528	0.443872	0.629317	0.603858	0.461836
BAD	4.49264	4.29746	4.25014	4.44994	4.00792	4.14347	4.20429	4.34911	4.55655
BAG1	3.29381	3.25706	3.36021	2.97946	3.05265	2.9879	3.39591	3.3343	3.42938
BAG2	3.68782	3.44148	3.62526	3.33158	3.46549	3.53128	3.23275	3.50545	3.56026
BAG3	3.17302	3.09897	3.01565	3.20119	2.98786	3.0823	3.16993	3.35173	3.00462
BAG4	2.77247	2.59482	2.66143	2.63174	2.77135	2.83825	2.61072	2.82032	2.65678
BAG5	2.91981	3.10542	3.38275	2.92836	3.04527	3.24811	3.09848	3.15308	3.15224
BAG6	6.42974	6.53197	6.55965	6.60535	6.5781	6.60062	6.44916	6.43682	6.43194
BAHCC1	0.192342	0.196163	0.230106	0.30708	0.24878	0.120355	0.152474	0.104386	0.209193
BAHD1	4.12019	4.22422	4.36145	4.53491	4.52436	4.4176	4.15539	4.25586	4.21326
BAIAP2	2.95047	2.54816	2.57485	2.3784	2.47313	2.53755	2.67166	2.68674	2.82101
BAIAP2-AS1	2.0618	1.86786	2.02541	1.6943	1.65378	1.99271	1.89562	2.01462	1.88378
BAIAP2L1	3.85599	4.01874	4.01642	3.53969	3.66864	3.62328	3.94761	3.87475	3.99667
BAIAP2L2	1.84714	1.57193	1.50247	1.84675	1.93532	1.96055	1.49085	1.78455	1.68598
BAIAP3	1.78655	1.93869	1.96822	2.20278	2.08414	2.18677	1.73166	1.80497	1.86958
BAK1	4.83706	4.82882	4.93081	4.93023	5.01602	5.09427	4.85342	4.8078	4.76837
BAMBI	3.23688	3.13429	3.29804	3.36519	3.26137	3.4262	3.04773	2.97802	3.11837
BANCR	0.258342	0	0.482451	0.703625	0.224381	0	0	1.01589	0
BANF1	7.59095	7.25739	7.36606	7.12911	7.10095	7.12496	7.07747	7.28785	7.3479
BANK1	0.264799	0.367068	0.421561	0.228603	0.398094	0.543553	0.391675	0.586342	0.539068
BANP	2.73934	2.96376	2.87064	2.56745	2.87941	2.91684	2.86262	2.58728	2.65359
BAP1	4.92341	5.19559	5.24274	5.15545	5.1036	5.05774	5.19731	5.14663	5.05504
BARD1	2.17487	2.32286	2.20898	2.2019	2.02744	2.26724	1.96078	1.98525	2.26615
BARHL2	0	0	0	0	0	0	0.0989746	0	0
BARX1	0.530519	0.278716	0.743383	1.33265	1.6031	1.03267	0.839543	0.473497	0.361423
BARX2	0	0	0	0	0.0734405	0	0	0	0.0818945
BASP1	6.76881	6.67703	6.65644	6.67772	6.693	6.60379	6.87885	6.84844	6.80303
BASP1P1	0	0	0	0	0	0.114314	0	0	0
BATF2	1.24852	1.52801	1.52991	1.4612	1.57847	1.5657	1.22495	1.08281	1.09443
BATF3	1.49086	1.45336	1.37154	0.83068	0.871527	1.00088	1.26004	1.24386	1.45085
BAX	8.07127	7.86223	8.03029	7.77427	7.67296	7.61354	7.76548	7.81099	7.95022
BAZ1A	2.41496	2.43942	2.49269	2.79095	2.54113	2.65033	2.60714	2.62401	2.54819
BAZ1B	4.25762	4.3878	4.37792	4.34477	4.39651	4.42408	4.47963	4.38613	4.29639
BAZ2A	3.91306	4.4086	4.35827	4.36281	4.3868	4.32632	4.32872	4.05179	4.07725
BAZ2B	1.68776	1.5459	1.67618	1.65882	1.7752	1.73713	1.61397	1.6141	1.51003
BBC3	4.10125	3.94044	3.79715	4.06147	3.49233	3.91438	3.4367	3.56773	3.77368
BBIP1	2.7708	2.84098	2.84321	2.56576	2.50525	2.94673	2.6818	2.74477	2.80568
BBOX1	0	0	0	0	0	0	0.150165	0	0.0763374
BBOX1-AS1	1.88539	2.45271	1.96432	2.23959	1.18869	1.98116	1.79924	1.97933	1.48249
BBS1	2.7891	2.99862	2.89378	2.57647	2.75171	2.63606	2.93958	2.91701	3.0778
BBS10	2.3898	2.52765	2.52181	2.39402	2.35357	2.38069	2.42798	2.3883	2.32386
BBS12	1.13318	0.857817	1.26097	0.805795	1.1997	0.701909	0.794378	0.755081	1.04226
BBS2	3.21648	3.34665	3.25832	3.16183	3.28381	3.33383	3.05199	2.97821	2.96908
BBS4	3.83309	4.1501	4.09655	4.09617	4.20602	4.0676	4.00304	4.04342	3.84875
BBS5	1.0131	0.801736	0.72543	0.884231	0.70108	0.720039	0.88359	0.951836	0.726167
BBS7	2.76789	2.78048	2.91326	2.73957	2.69149	2.85187	2.84405	2.81674	2.79092
BBS9	3.08528	2.78008	3.00878	2.57041	2.88471	2.74418	2.63447	2.57577	2.85996
BBX	2.18311	2.73647	2.6634	2.83724	2.83576	2.81689	2.70338	2.48491	2.49122
BCAM	5.61227	5.54682	5.65647	4.79016	4.65833	4.72537	5.46008	5.49562	5.55201
BCAN	1.06674	1.1979	1.11722	1.53534	1.26264	1.06824	1.11349	1.47719	1.47145
BCAP29	1.96995	1.96737	1.93121	1.97603	1.93009	1.94439	1.98464	2.01529	2.02043
BCAP31	6.506	6.35195	6.44756	6.33942	6.38391	6.37689	6.3736	6.47641	6.44233
BCAR1	5.78889	5.73904	5.73617	4.99926	4.93378	4.98831	5.61715	5.63327	5.67089
BCAR3	2.75532	2.52015	2.70281	2.40918	2.49697	2.32774	2.58157	2.46572	2.73788
BCAS1	0.302879	0.291331	0.122384	0.211779	0.352026	0.395746	0.227423	0.357703	0.0790183
BCAS2	5.49436	5.19031	5.35617	5.14312	5.08767	5.18222	5.1042	5.33917	5.13132
BCAS3	3.10201	3.40688	3.40557	3.25703	3.28172	3.15923	3.24802	3.11083	3.19229
BCAS4	4.07026	4.08223	4.08658	4.13751	3.99807	3.9037	4.24668	4.25443	4.44385
BCAT1	4.90243	5.13884	5.06557	4.6053	4.55398	4.61886	5.28677	5.12512	4.94968
BCAT2	4.89395	4.89868	4.85236	4.66251	4.65015	4.5894	4.72713	4.75611	4.67956
BCCIP	6.03789	5.72815	5.97317	5.705	5.6683	5.78308	5.88145	5.98199	5.93902
BCDIN3D	1.464	1.49034	1.466	1.59343	1.33748	1.57589	1.2374	1.51008	1.25768
BCDIN3D-AS1	0.221051	0.172362	0.342068	0.373303	0.155596	0.114498	0.407142	0.50155	0.290919
BCHE	2.33194	1.97461	1.63392	1.04037	1.4991	1.35233	1.81577	1.43848	1.50621
BCKDHA	5.08801	5.36364	5.21561	5.32874	5.38075	5.35356	5.25148	5.19344	5.19802
BCKDHB	3.84557	4.12994	3.94986	3.84223	3.83309	3.9351	3.86009	3.80953	3.74026
BCKDK	5.13822	5.25474	5.25543	5.20794	5.42503	5.31814	5.06616	5.19908	5.24273
BCL10	1.97422	2.05413	1.94883	2.09697	2.08956	2.27223	1.71201	1.92454	1.98179
BCL11A	2.17521	1.86651	2.15127	1.70733	1.70648	1.86591	2.32983	1.89509	2.23085
BCL11B	0.390171	0.398945	0.50598	0.549947	0.549033	0.573591	0.611481	0.590736	0.462241
BCL2	0.901806	0.960932	1.05262	0.488062	0.744869	0.615521	0.850459	0.816494	0.993654
BCL2L1	4.46817	4.41479	4.32948	4.42667	4.18671	4.2973	4.51123	4.42899	4.58578
BCL2L10	0	0.120499	0	1.16941	0.475363	1.19	0	0.110087	0
BCL2L11	2.32083	2.62726	2.47199	2.58091	2.56376	2.53971	2.39931	2.16305	2.13653
BCL2L12	5.87241	5.81907	5.76221	5.56942	5.66126	5.45361	5.66532	5.75383	5.76617
BCL2L13	3.33691	3.41227	3.36332	3.36277	3.32055	3.47876	3.36131	3.2662	3.39506
BCL2L14	0.53824	0.848857	0.84811	0.89161	1.01513	0.687622	0.775148	0.716277	0.847554
BCL2L15	0.0286597	0	0	0	0	0	0	0	0.0276566
BCL2L2	3.21749	3.41864	3.44674	3.44489	3.4464	3.32497	3.57169	3.37892	3.12135
BCL2L2-PABPN1	5.98634	5.51771	5.64038	5.6795	5.48489	5.58646	5.73099	5.91643	5.75321
BCL3	2.03207	1.54586	1.256	1.71703	1.49606	1.73531	1.18772	1.35148	1.49393
BCL6	1.57483	1.56515	1.26695	2.22005	2.06174	2.28314	1.42145	1.54568	1.50434
BCL6B	2.09728	2.1872	1.99787	2.35386	2.24391	2.36773	2.08807	2.21838	2.35159
BCL7A	2.92345	2.79713	2.86319	2.64146	2.77361	2.67166	2.65405	2.81904	2.67754
BCL7B	4.16986	4.24172	4.04151	3.96047	4.16831	4.09721	4.29286	4.10367	4.1481
BCL7C	4.69891	4.41055	4.32693	4.02409	4.03642	3.93685	4.27262	4.33122	4.56757
BCL9	3.91547	3.95727	4.02427	3.80772	3.91971	3.92026	3.9589	3.90605	3.88866
BCL9L	3.67271	4.0918	4.08533	3.93315	4.11804	4.12004	4.13408	3.92667	3.83248
BCLAF1	4.66801	4.85258	4.74636	4.76174	4.83376	4.83991	4.82684	4.66472	4.70183
BCO1	0	0.167593	0.176244	0.127908	0.151309	0.146456	0.0589205	0.153855	0
BCO2	0.16315	0.0541316	0.0570454	0	0	0	0	0	0.0544137
BCOR	3.41579	3.66005	3.63979	3.83148	3.96258	3.95864	3.84791	3.79444	3.85002
BCORL1	0.934983	1.19156	0.845899	0.847797	0.72926	0.885741	1.10593	1.08194	0.910781
BCR	4.52428	4.76816	4.70885	4.5733	4.58836	4.53516	4.67601	4.74036	4.73598
BCRP2	0.66099	0.620945	0.461075	0.537342	0.581155	0.722654	0.453729	1.09413	1.14098
BCRP3	1.08642	1.15454	1.06822	0.876412	1.46737	1.24907	1.00935	0.686514	0.920762
BCS1L	3.8754	3.81231	3.69645	3.71931	3.87172	3.8023	4.01015	3.74482	3.73979
BCYRN1	6.47433	5.11389	6.17408	6.41723	5.46018	5.88852	6.00021	6.69014	5.74485
BDH1	3.05019	3.19436	3.10385	3.37811	3.30893	3.25642	3.12335	3.2193	3.12525
BDH2	3.72508	3.39095	3.5007	3.57899	3.41547	3.29124	3.36033	3.60487	3.6852
BDKRB1	0.119144	0.114483	0.231581	0.128033	0	0.0995968	0	0	0
BDKRB2	0.131961	0.186	0.0681851	0.0729784	0.24541	0.136926	0.189173	0.143931	0.0966356
BDNF	1.69016	1.5421	1.70267	1.29986	1.31032	1.40064	1.32761	1.30577	1.42144
BDNF-AS	0.81782	0.814217	0.481639	0.888766	0.270742	0.774479	0.524754	0.670445	0.515852
BDP1	1.76156	1.92751	1.84907	2.15836	2.11788	1.89347	2.08734	1.85697	1.87411
BEAN1	0.150445	0	0.099174	0.260953	0.0447606	0.204498	0.146668	0.045552	0.234503
BEAN1-AS1	0	0	0	0	0.634386	0.61554	0	0.638512	0
BECN1	4.34046	4.48215	4.37436	4.45998	4.46465	4.36119	4.42684	4.19417	4.32948
BECN2	0	0	0	0.128581	0.103444	0	0	0	0
BEGAIN	1.38946	1.9431	1.24143	1.29907	1.33692	1.36226	1.42721	1.42679	1.45743
BEND3	2.78454	2.94058	2.80978	2.95237	3.10595	3.02376	3.01242	2.95187	3.10959
BEND3P3	0.725344	1.09687	1.14973	0.832564	0.910202	0.919656	0.835804	1.15926	0.676294
BEND4	2.27355	2.78402	2.58084	2.76083	2.94657	2.9006	2.62126	2.38345	2.39362
BEND5	1.92354	1.85514	2.12301	1.60559	2.06543	2.05653	1.78948	1.96552	2.0225
BEND6	0.506423	0.370754	1.00334	0.581542	0.445463	0.84355	0.333982	0.303721	0.330904
BEND7	1.69733	1.40396	1.30242	1.94816	1.66989	1.65969	1.73245	1.47099	1.49828
BEST1	0.195572	0.475894	0.197532	0.109113	0.357274	0.164381	0	0.0889096	0.0587584
BEST2	1.29163	1.4087	1.16264	0.784273	1.2272	1.51147	1.13092	1.76023	1.5238
BEST3	0	0	0	0	0	0	0	0	0.0487356
BEST4	1.35528	1.39956	1.42064	1.06144	1.5373	1.29994	1.01867	1.29384	0.903802
BET1	3.12372	2.77741	2.75981	2.80051	2.7666	2.77813	2.77746	2.64759	2.65063
BET1L	4.36048	4.29994	4.36772	3.96073	4.197	4.33568	4.26685	4.12901	4.22655
BEX1	6.43834	6.35977	6.35247	6.24668	6.277	6.23349	6.44097	6.57109	6.67941
BEX2	5.69304	5.82305	5.61193	5.56863	5.65466	5.57711	5.82714	5.91881	6.03034
BEX4	5.78192	5.66274	5.74762	5.67207	5.56965	5.78786	5.67025	5.80922	5.8326
BEX5	0.933058	1.01393	0.821195	4.38033	4.18415	4.11513	1.45661	1.36928	1.72974
BFAR	4.26194	4.36764	4.53298	4.36175	4.46477	4.43081	4.40825	4.33384	4.28037
BFSP1	2.22966	2.14251	1.80631	2.3024	2.20282	1.9716	2.09566	2.26683	2.34866
BGLAP	0	0.469131	0.273514	0	0	0.574304	0	0	0.356399
BGN	2.9877	2.82212	2.61245	3.50481	3.45771	3.4318	2.9911	3.11596	3.09358
BHLHA15	1.684	1.94037	1.42247	1.91128	1.82075	1.64994	1.86506	1.76752	1.71596
BHLHA9	0	0	0	0	0	0.383271	0	0	0
BHLHB9	2.587	2.80247	2.79698	2.73762	2.86242	3.04782	2.71513	2.6687	2.64965
BHLHE22	0	0	0	0	0	0	0	0.0373133	0
BHLHE23	0	0	0	0.161622	0.250176	0	0	0	0
BHLHE40	1.03234	0.77459	1.08723	1.64029	1.49959	1.6972	0.728449	0.669634	0.8579
BHLHE40-AS1	0.130402	0.1252	0.193387	0.205954	0.166138	0.43701	0.12694	0.0534714	0.0642386
BHLHE41	0.540316	0.922861	0.767368	1.27402	1.20824	1.32825	0.833117	0.881953	0.739769
BHMT	0.542499	0.441359	0.505343	0.394275	0.618674	0.601605	0.78811	0.32691	0.677655
BICC1	0.38842	0.538541	0.412043	0.519429	0.322187	0.612617	0.511651	0.290446	0.470667
BICD1	2.68214	3.14263	2.81893	3.14259	3.20433	3.16802	3.15616	3.01114	3.15441
BICD2	2.79888	3.00899	2.88823	3.31935	3.24863	3.18547	3.05142	2.90978	2.95022
BID	4.0515	4.11008	4.227	3.76352	3.73961	3.4209	4.03605	4.11605	4.20493
BIK	1.00061	1.42326	1.09703	1.05346	1.55313	2.00326	1.05922	1.33741	1.86181
BIN1	4.41295	4.42749	4.22413	4.17146	4.12679	4.14247	4.31103	4.23723	4.45179
BIN2	0.133994	0.0657543	0	0	0	0	0.0666748	0	0
BIN3	3.57595	3.49912	3.3552	3.39996	3.31441	3.43262	3.47283	3.61186	3.46066
BIN3-IT1	0	0	0.0823238	0	0.137376	0.0679952	0	0	0
BIRC2	3.65661	3.66875	3.7605	3.33453	3.71837	3.53564	3.43461	3.6841	3.64635
BIRC3	0.0204574	0.07683	0.0332263	0.0355958	0.0176227	0.0273975	0	0.0571452	0
BIRC5	6.06183	6.01113	6.0702	5.82386	5.89364	5.91819	6.04949	5.91642	6.04256
BIRC6	2.32889	2.77607	2.75458	2.90733	2.90908	2.84827	2.87379	2.57994	2.54952
BIRC7	0.226728	0.113191	0.755688	0.126606	0.596499	0.569433	0	0.360464	0.316257
BIRC8	0	0	0	0	0	0	0	0.0645546	0
BISPR	0.870511	0.962358	1.09691	0.783943	0.694701	0.845412	0.702895	1.01264	0.748841
BIVM	2.09229	2.26682	2.15584	2.1328	2.12841	2.06806	2.13274	2.21925	1.96183
BIVM-ERCC5	0.000151475	0.00124163	0.00269532	0.596354	0.000861032	0.259539	0.000298607	0.000940331	1.73122e-05
BLACAT1	1.91316	1.83788	2.18744	1.26972	1.35827	1.25076	1.94341	1.87355	1.68163
BLACE	0.0598785	0	0	0	0	0	0	0	0
BLCAP	4.68017	4.69438	4.85345	4.62699	4.57439	4.45416	4.75459	4.90931	4.96204
BLM	3.25906	3.17339	3.41922	3.43538	3.30869	3.33768	3.42077	3.32148	3.42988
BLMH	5.32664	5.28408	5.32248	5.37745	5.35083	5.30382	5.26756	5.29254	5.43475
BLNK	0.192411	0	0	0.112074	0	0	0	0	0
BLOC1S1	6.87832	6.67281	6.548	6.33709	6.44622	6.3853	6.71481	6.69595	6.81211
BLOC1S1-RDH5	1.40284	1.0969	1.24532	0	0.989648	1.09198	1.56873	0.918672	1.53435
BLOC1S2	4.03246	3.87133	3.79306	4.10638	3.93787	4.01743	3.6565	3.80084	3.79115
BLOC1S3	1.84228	1.61273	1.77083	1.80594	1.80656	1.89199	1.59129	1.76694	1.75522
BLOC1S4	4.03465	3.76454	3.98604	3.93772	3.88534	3.80294	3.8215	3.64135	3.92402
BLOC1S5	2.97549	2.53087	2.92399	2.79272	2.50247	2.77493	2.62869	2.81804	2.99793
BLOC1S5-TXNDC5	1.24186	2.56459	1.62901	2.65497	2.86139	1.52289	1.66221	1.69376	2.15572
BLOC1S6	3.27744	3.44266	3.43594	3.44147	3.52047	3.54819	3.42971	3.24013	3.30073
BLVRA	5.11905	5.02466	4.97967	4.91749	4.91694	4.90244	5.01131	5.0347	5.13631
BLVRB	5.30449	5.03469	5.07672	5.50479	5.70824	5.63431	5.34845	5.37195	5.38046
BLZF1	1.94119	2.14176	2.22995	1.93662	2.00887	1.92985	1.71366	1.75178	1.79673
BMF	2.97311	2.97901	3.18538	2.98736	2.90808	3.00442	3.05645	2.97595	2.97517
BMI1	1.20937	1.84021	1.63752	1.32574	0.936209	1.43211	0.948111	1.54539	1.61014
BMP1	2.2641	2.41382	2.25939	2.00327	1.89645	1.962	1.98724	2.0997	1.99293
BMP2	1.19915	1.14441	1.2679	0.987137	1.04213	0.875837	1.40124	1.1691	1.30316
BMP2K	2.73456	2.74355	2.79385	2.90073	2.76894	2.75457	2.94266	2.8193	2.67829
BMP3	0.0247636	0	0.0250203	0	0.0423586	0.0206252	0.024175	0.0850194	0.04741
BMP4	1.54867	1.5964	1.75937	1.04565	1.37991	1.29555	1.86785	2.08954	1.7523
BMP5	0	0.0654124	0	0	0	0	0	0	0
BMP6	0.578707	0.49543	0.735552	0.279432	0.359575	0.523704	0.329274	0.397236	0.465183
BMP7	2.71046	2.61351	2.38284	3.37712	3.31024	3.22175	2.7335	2.91954	2.71989
BMP8A	0.398147	0.373942	0.449698	0.275639	0.232324	0.338367	0.13064	0.264469	0.184321
BMP8B	0.567499	0.585062	0.568082	0.491627	0.339054	0.36673	0.435492	0.434966	0.417496
BMPER	0.307884	0.361517	0.214452	0.14721	0.140584	0.136088	0.231539	0.120185	0.131746
BMPR1A	4.26306	4.44711	4.33324	4.6113	4.53229	4.59208	4.28164	4.265	4.29075
BMPR1B	0.331165	0.255976	0.304268	0.137334	0.187034	0.186437	0.120643	0.294151	0.36121
BMPR1B-AS1	0	0	0	0	0	0	0	0.2414	0
BMPR2	1.32391	1.51071	1.56165	1.48418	1.48276	1.45855	1.61429	1.50382	1.65359
BMS1	3.86268	3.96233	4.09072	3.92192	3.90415	3.97103	3.98775	3.9881	3.95739
BMS1P20	2.27524	2.4826	2.17323	2.21403	2.23588	2.37768	2.40435	2.46247	2.24695
BMS1P21	0.382486	0.196435	0.206163	0.21756	0	0	0.36874	0.179075	0.659991
BMS1P4	0.899954	1.35411	1.29276	1.49232	1.84136	1.53051	1.54551	1.48518	1.54943
BMS1P5	0.705598	1.07261	0.78862	1.00347	1.16389	0.963568	0.914882	1.0432	0.811405
BMS1P6	0.399933	0.600928	0.501894	0.525834	0.63959	0.52736	0.456217	0.399779	0.485127
BNC1	0.061284	0.247369	0.150092	0.098336	0	0.0511452	0.0888187	0.0538467	0.0298755
BNC2	1.39844	1.65916	1.60848	1.81533	1.65144	1.73429	1.7091	1.51506	1.38345
BNIP1	2.79368	2.86885	2.81467	3.03808	2.75619	2.90167	2.95434	2.76825	2.81234
BNIP2	3.67608	3.81009	3.99538	3.71895	3.64584	3.76566	3.68091	3.76039	3.89604
BNIP3	4.72312	4.72849	4.68293	5.82979	5.81461	5.91544	4.83501	4.68777	4.54776
BNIP3L	3.98795	3.90067	3.97025	4.11177	4.08172	4.16311	3.98438	3.95858	3.95675
BNIPL	0.749331	0.879037	0.755656	1.07349	0.977659	1.08008	0.773398	0.674464	1.02749
BOC	1.43232	1.66452	1.39056	1.30216	1.50543	1.1475	1.65434	1.65861	1.54702
BOD1	6.07321	6.09087	6.09051	5.88556	5.95985	5.85586	6.14345	6.11151	6.11237
BOD1L1	2.8803	2.71937	2.79727	2.96002	2.89727	2.92109	2.95958	2.85896	2.8073
BOK	4.76258	4.92005	5.04896	4.41633	4.60263	4.67731	4.72913	4.77489	4.86006
BOLA1	3.56883	3.88132	3.63577	3.6968	3.62026	3.55905	3.14192	3.59505	3.62587
BOLA2	5.21232	5.13054	5.0455	5.09818	5.05519	4.88513	5.05842	5.08174	5.17511
BOLA2B	5.21232	5.13054	5.0455	5.09818	5.05519	4.88709	5.05842	5.08174	5.17511
BOLA3	6.13995	5.71884	5.73554	5.76863	5.63346	5.8521	5.70914	5.57443	5.67219
BOLA3-AS1	2.20559	1.82279	1.99181	2.56542	1.73089	2.09206	2.52509	2.51347	2.52773
BOLL	0	0	0	0.0574558	0	0	0	0.217099	0.231988
BOP1	5.8763	5.96932	5.86227	5.56401	5.53752	5.55724	5.83249	5.82734	5.93565
BORA	2.73484	2.81083	2.54112	2.62734	2.50758	2.67508	2.6643	2.83464	2.54262
BPESC1	0	0.0393392	0	0	0	0	0	0	0
BPGM	3.56987	3.4548	3.517	3.37794	3.69505	3.3439	3.2086	3.36837	3.44198
BPHL	4.50092	4.47673	4.48402	4.27937	4.25829	4.18985	4.26812	4.22572	4.38954
BPIFB1	0.087198	0	0	0	0	0	0.0846888	0	0.0839486
BPIFB3	0	0	0	0	0.164148	0.158862	0	0.166748	0
BPIFB4	0	0	0	0.0734473	0.0587238	0.164041	0	0	0.188391
BPIFC	0	0	0	0.0811323	0	0	0	0	0
BPNT1	2.83819	2.9399	2.78665	2.89816	3.02376	3.06104	2.91582	2.56136	2.73018
BPTF	4.10463	4.36547	4.35302	4.50411	4.47086	4.47596	4.51649	4.32423	4.28214
BRAF	2.16335	2.40606	2.04611	2.30884	2.45683	2.39292	2.51349	2.07028	1.94485
BRAP	3.01075	2.92498	3.02852	3.15679	2.94025	3.07491	3.00537	2.97518	3.05954
BRAT1	4.90906	4.89419	4.92552	4.86822	4.76788	4.83612	4.81405	4.95237	4.98225
BRCA1	2.81754	2.84877	3.02829	2.93928	2.9609	2.92565	2.80612	2.73715	2.92113
BRCA2	1.47713	1.69673	1.73974	1.62046	1.64765	1.6378	1.61036	1.59608	1.59476
BRCAT54	0.116459	0.312555	0.111598	0.612668	0.424537	0.703971	0.314498	0.197765	0
BRCC3	3.21649	3.38561	3.22769	3.08894	3.19884	3.21372	3.33367	3.25277	3.304
BRD1	4.15847	4.32081	4.32154	4.06023	4.1235	4.04698	4.2585	4.19473	4.18317
BRD2	5.87454	5.80579	5.7843	5.80414	5.86943	5.84118	5.7927	5.88014	5.85351
BRD3	4.3622	4.48132	4.37406	4.25655	4.21688	4.20409	4.35217	4.35094	4.34242
BRD4	4.26131	4.34267	4.28038	4.26362	4.32823	4.27885	4.4229	4.36358	4.2553
BRD7	5.73714	5.58819	5.63191	5.52794	5.53922	5.59221	5.61012	5.61027	5.66201
BRD8	4.43942	4.42726	4.46957	4.53885	4.45128	4.42377	4.56362	4.43365	4.58734
BRD9	4.49466	4.487	4.41585	4.35629	4.3266	4.32338	4.41453	4.42954	4.48545
BRDT	0.094759	0.176425	0	0.0520555	0.0818891	0.0401434	0.0748328	0.0422591	0
BRE	3.68077	3.819	4.0016	3.90517	3.82565	3.91898	3.49589	3.76461	3.81672
BRE-AS1	0	0.169907	0.0920694	0.189998	0.224209	0.35174	0.325269	0.155738	0
BREA2	0.304748	0.293742	0.307939	0.325271	0.58995	0.832239	0	0.780694	0.536587
BRF1	3.66375	3.54189	3.59164	3.60374	3.36202	3.38574	3.58612	3.58861	3.57124
BRF2	3.19402	3.42507	3.43191	3.57626	3.33697	3.34944	3.57941	3.20128	3.35329
BRI3	5.54915	5.63263	5.4006	5.66642	5.7428	5.62509	5.30745	5.71804	5.7343
BRI3BP	2.39028	2.74013	2.91172	2.37616	2.65951	2.70116	2.5328	2.43306	2.62643
BRICD5	2.76385	2.48003	2.5423	2.99328	2.32216	2.41526	2.3365	2.71102	2.42013
BRINP1	2.92687	2.93218	3.15386	3.64827	3.51487	3.50065	3.14289	2.93572	3.27381
BRINP2	0.151029	0.0376324	0.2905	0.410031	0.192105	0.45107	0.182015	0.164605	0.180149
BRIP1	2.20511	2.39466	2.32411	2.09533	2.00521	2.24022	2.32623	2.05017	2.11521
BRIX1	5.53846	5.3778	5.52664	5.20852	5.33065	5.39414	5.36544	5.50054	5.29685
BRK1	6.93296	6.90113	6.96851	6.86145	6.86608	6.85182	6.82397	6.84141	6.947
BRMS1	4.98793	4.8192	4.82515	4.80105	4.82363	4.74249	4.78315	4.94221	4.79352
BRMS1L	2.53743	2.34122	2.54021	2.65221	2.48068	2.72076	2.30339	2.46547	2.23361
BROX	3.03265	2.66943	3.04025	2.63019	2.6498	2.64532	2.57782	2.78255	2.65415
BRPF1	3.03645	3.10342	3.25884	3.16506	3.12507	3.05383	3.29529	3.27871	3.21534
BRPF3	3.10751	3.39905	3.3778	3.34109	3.40611	3.37888	3.45407	3.36917	3.2946
BRSK1	3.9477	3.92954	3.94328	4.01397	3.84362	3.93479	3.87777	3.95405	4.01664
BRSK2	3.3334	3.31032	3.28189	3.23919	3.18156	3.49045	3.39126	3.35755	3.5153
BRWD1	2.77895	3.13214	2.89267	3.11477	3.00991	3.09091	2.98859	2.86768	3.10044
BRWD1-AS1	0	0	0	0	0.217814	0	0	0	0
BRWD1-IT2	0.302413	0.291475	0.160865	1.3246	0.379117	0	0.837152	0.858849	0.290862
BRWD3	2.00075	2.28495	2.16591	2.16085	2.20786	2.35977	2.27792	2.03816	2.02426
BSCL2	4.47983	3.81859	4.00165	4.23147	4.30412	4.14736	3.97769	4.26177	4.65453
BSDC1	3.50679	3.8623	3.79233	3.81808	3.87031	3.79799	3.81549	3.5959	3.67976
BSG	9.20846	8.99373	9.08693	9.01364	9.04593	9.02066	8.99962	9.06719	9.08672
BSN	0.49369	0.804285	0.697316	0.804621	0.767556	0.769158	0.792619	0.796691	0.629408
BSN-AS2	0.26142	0.0136652	0	0.426456	0.184866	0.136292	0.345589	0.0970376	0.2055
BSND	0.216801	0.390745	0	0	0.273928	0	0.109005	0.191158	0
BSPRY	2.4322	2.55942	2.50313	2.513	2.38976	2.66736	2.00862	2.19438	2.54421
BST1	0.860829	0.713991	1.18603	1.28743	1.22618	1.44634	0.193787	0.0906434	0.583977
BST2	5.77308	5.59504	5.71134	5.72215	5.71617	5.56829	5.77744	5.72933	5.78622
BTAF1	3.53579	3.93881	3.8366	3.47944	3.71547	3.6715	3.75316	3.68479	3.51314
BTBD1	3.81403	3.85106	3.81857	3.79472	3.6438	3.83591	3.86252	3.77546	3.78188
BTBD10	3.55862	3.32511	3.51234	3.69711	3.68439	3.6456	3.29937	3.54083	3.70196
BTBD11	1.56701	1.69986	1.52688	1.86131	1.93649	1.94907	2.11355	1.87711	1.83512
BTBD16	0	0	0	0	0	0.132243	0	0.138909	0.0780277
BTBD17	2.39151	2.69843	2.50697	1.7496	1.91329	1.83423	2.61329	2.90136	2.70192
BTBD18	0.0476166	0.0456485	0.0481162	0.195734	0	0.0396957	0	0.0417883	0
BTBD19	0.18718	0.0927757	0	0.201059	0.237164	0.0807027	0.343261	0	0.262713
BTBD2	6.52629	6.59349	6.61622	6.21511	6.23821	6.20362	6.5362	6.5246	6.57831
BTBD3	3.75241	4.05278	3.93919	3.71519	3.81798	3.84451	3.97523	3.75608	3.73021
BTBD6	3.63953	3.55229	3.54489	2.98458	3.28655	3.38961	3.3087	3.55202	3.60695
BTBD7	2.37921	2.63248	2.22578	2.54391	2.46849	2.93075	2.8758	2.45785	2.7937
BTBD8	0.54278	0.663665	0.206591	0.113876	0.258641	0.396272	0.528525	0.262556	0.286181
BTBD9	0.771211	0.872671	0.943927	0.966839	1.04945	0.975522	1.06119	0.894798	0.941402
BTC	0	0.490501	0.118195	0	0	0	0	0	0
BTD	3.78961	3.82772	4.02079	3.85676	3.95288	4.02164	3.82122	3.81618	3.73062
BTF3	9.46569	9.34509	9.39403	9.29123	9.29019	9.20279	9.28625	9.37146	9.42773
BTF3L4	4.17012	4.20742	4.22439	4.07564	4.06921	4.08066	4.18681	4.12059	4.02226
BTG1	2.49513	2.57865	2.33306	2.80226	2.67128	2.58361	2.3643	2.4183	2.58226
BTG2	1.28998	1.01458	1.46898	1.68821	1.80178	1.7667	0.917262	1.20089	1.01857
BTG3	3.65377	3.43291	3.66665	3.80767	3.12589	3.48849	3.40881	3.64875	3.59967
BTG4	0.301094	0.152382	0	0	0	0.254022	0	0	0
BTK	0.0560202	0.146585	0.163591	0.402883	0.253445	0.128016	0.429597	0.241894	0.0998944
BTLA	0	0	0	0	0.0803452	0	0	0	0
BTN1A1	0.282395	0.312283	0.0516102	0.699599	0.128293	0.474495	0.275628	0.250165	0.502481
BTN2A1	2.62351	2.74075	2.57042	2.88851	2.87487	2.89128	2.77601	2.6937	2.76933
BTN2A2	2.78083	2.86897	2.93214	2.8279	2.74461	2.87479	2.78204	2.58961	2.92563
BTN2A3P	0.809427	0.911734	1.04013	0.894791	1.22068	1.00555	1.54189	0.964663	1.21953
BTN3A1	2.06137	1.98738	1.99827	2.07171	2.04022	2.36803	1.77487	1.81319	1.83567
BTN3A2	2.37482	2.29486	2.31547	2.56722	2.35388	2.36	2.13061	2.2623	2.10712
BTN3A3	1.31075	1.13454	1.12535	1.12358	1.13357	0.819235	1.341	1.41341	1.23961
BTNL2	0.10077	0	0.286229	0.209326	0.246837	0.163716	0.0977605	0.171819	0.0969635
BTNL3	0.227019	0.0577261	0.0608263	0	0.0519247	0	0	0.052829	0
BTNL8	0.202356	0.612751	0.266578	0.283394	0.0817405	0.41543	0.314882	0.304561	0.195286
BTNL9	0.158235	0.151911	0.0821249	0	0.0702066	0.132752	0.279828	0.0361699	0.0784391
BTRC	2.54167	2.73843	2.98505	2.84909	2.78559	2.84246	2.93474	2.75025	2.77811
BUB1	5.36061	5.75303	5.73378	5.68066	5.73081	5.72064	5.67573	5.52881	5.55828
BUB1B	5.61594	5.77737	5.79553	5.78712	5.75042	5.73713	5.75279	5.607	5.61786
BUB3	7.15133	7.13348	7.2043	7.18056	7.0265	7.09491	7.04371	7.10037	7.14459
BUD13	3.88646	3.97513	3.89437	3.7351	3.63315	3.66154	3.66069	3.76109	4.00273
BUD31	5.58256	5.16305	5.74614	5.22881	5.29627	5.20406	5.46559	5.3967	5.5522
BVES	0.838072	0.93078	0.829122	0.760594	0.850435	1.06994	0.84934	0.90002	0.871632
BVES-AS1	0	0	0	0.26718	0.216596	0.143169	0	0	0.0845854
BYSL	4.51239	4.60979	4.64681	4.5822	4.45716	4.43065	4.55737	4.41626	4.72272
BZRAP1	1.95972	1.8347	1.87669	1.9477	1.94045	1.8852	1.95651	1.89581	1.97505
BZRAP1-AS1	0.0671623	0.22394	0.288401	0.207384	0.153916	0.14898	0.423071	0.166961	0.344738
BZW1	5.98998	6.12163	6.10544	6.12139	6.14217	6.13572	6.1503	6.03345	5.9518
BZW2	5.55946	5.40367	5.50629	5.30429	5.36642	5.25398	5.30102	5.35339	5.34814
C10orf10	0.596825	0.754913	0.697374	1.07574	1.07156	1.0752	0.377124	0.442218	0.479759
C10orf105	0.964263	1.11562	1.15786	0.939529	1.07537	1.32707	1.16938	1.1099	1.24762
C10orf107	0	0.119541	0	0	0	0	0	0	0
C10orf11	0	0.188317	0	0	0	0.163884	0	0.171709	0.187404
C10orf111	0.170783	0.239672	0.326657	0.0947252	0.518285	0.143258	0.449759	0.411111	0.0846399
C10orf12	0.928577	1.25868	1.13907	1.1645	1.14626	1.20225	1.20857	1.33653	1.08839
C10orf128	0	0	0.286387	0.108488	0	0	0	0	0.187917
C10orf131	0.255683	0.128334	0.372022	0.393149	0.115463	0.215288	0.129163	0.117219	0
C10orf142	0.391336	0.137094	0.144126	0	0.123348	0.60138	0.486471	0	0.483702
C10orf2	4.08645	4.25536	3.90873	3.99947	3.99405	4.0067	4.03584	4.15708	4.00659
C10orf25	1.59421	1.74173	2.14668	1.78496	2.08992	1.53374	1.73452	1.50901	1.83338
C10orf32	1.95116	1.3704	1.63916	1.55584	1.77685	1.49054	1.85601	1.40991	1.33609
C10orf32-ASMT	1.58696e-05	0.374579	0	1.29842e-05	0.419798	8.65614e-06	0.0289072	0.927316	0.418275
C10orf35	4.71923	4.63861	4.44124	4.40535	4.19594	4.29358	4.15804	4.47058	4.44452
C10orf54	0.143648	0.263675	0.225617	0.398	0.500193	0.354583	0.292435	0.0520013	0.359258
C10orf55	0.168389	0.307143	0.222615	0	0.235716	0.0486561	0.111443	0.051205	0.354144
C10orf62	0	0.120628	0	0	0	0	0	0	0
C10orf67	0.143393	0	0	0	0.0425981	0	0	0.0433529	0
C10orf71	0	0	0	0	0	0	0	0.0236202	0
C10orf76	2.39743	2.54023	2.44957	2.7991	2.82788	2.75112	2.64131	2.58186	2.56578
C10orf82	1.4129	1.6629	2.24018	1.72177	1.28007	1.98387	1.37949	1.80148	2.21401
C10orf88	1.98051	2.24558	2.29707	2.09133	2.04713	1.96988	2.12219	2.08659	2.04495
C10orf90	0	0	0	0	0	0	0	0	0.0894466
C10orf91	0	0.586109	0	0	0	0.193998	0	0	0.221241
C10orf95	1.36251	1.32593	1.89674	1.1447	1.45255	1.16529	1.29268	1.59806	1.00465
C10orf99	0	0	0.203167	0.214452	0	0.16846	0.51619	0	0
C11orf1	3.45856	3.10935	3.23337	2.95055	3.39459	3.45775	3.22488	3.42819	3.50797
C11orf16	0	0.277034	0.0783598	0.308798	0.13089	0.243068	0	0.195243	0.0746767
C11orf24	4.4117	4.45099	4.26436	4.14325	4.38217	4.3565	4.28331	4.53924	4.68562
C11orf30	2.44788	2.37041	2.56309	2.33724	2.20545	2.3166	2.44995	2.27609	2.37458
C11orf31	6.13025	6.09069	6.17622	6.01544	6.12688	6.05578	6.06509	6.16806	6.177
C11orf39	0	0	0.25984	0	0	0	0	0	0
C11orf42	0	0.13257	0	0.147941	0	0.115344	0.133358	0.121074	0
C11orf45	0.0404969	0.113479	0	0	0.0349101	0	0	0.0347735	0
C11orf49	4.18144	4.12763	4.13092	3.8885	3.9392	3.85992	4.11692	4.02207	4.20978
C11orf52	1.26812	1.11008	1.08359	1.66288	0.898861	1.77455	1.45869	1.7903	1.92517
C11orf54	2.62246	2.77899	2.85771	2.80563	2.88495	2.98484	2.48219	2.62007	2.63422
C11orf57	3.16222	2.96053	3.08257	3.08703	3.15396	2.92324	3.31559	3.0809	3.1112
C11orf58	5.39178	5.41875	5.4911	5.37424	5.33558	5.29318	5.45366	5.38241	5.46059
C11orf63	0.246083	0.561629	0.576801	0.630118	0.693537	0.641353	0.475383	0.430261	0.596326
C11orf65	0.154845	0.283963	0.938783	0.314683	0.474467	0.460477	0.522963	0.135977	0.406701
C11orf68	4.52402	4.49196	4.36225	4.45607	4.58624	4.49058	4.34805	4.37719	4.56308
C11orf70	1.22756	1.39048	0.862267	1.26896	1.25621	1.74109	0.328596	1.2616	0.828336
C11orf71	3.49897	3.72956	3.57296	4.16989	4.06079	3.8581	3.46934	3.50869	3.96696
C11orf72	2.60394	2.46528	2.79595	3.74177	3.46947	3.48486	2.61802	2.7491	2.45412
C11orf73	5.0885	4.95407	4.98466	4.94514	4.92738	4.89399	4.86122	5.00639	5.15822
C11orf74	3.99314	4.04734	4.03189	3.71032	3.89059	3.77519	3.96212	3.98429	3.95292
C11orf80	2.92136	2.90934	2.67905	2.91156	2.66901	2.50232	2.73602	3.02072	2.99276
C11orf84	6.48803	6.26534	6.34972	6.29275	6.32983	6.32528	6.25392	6.23524	6.30677
C11orf85	0	0	0	0	0.123983	0	0	0	0
C11orf86	0.469169	0.244137	0.369064	0.271393	0.498631	0.711902	1.14192	0.588137	0.452764
C11orf87	0.137779	0.153096	0.139156	0.148783	0.060901	0.152026	0.134638	0.101922	0.0457659
C11orf91	0.618501	0	0.183201	0	0.156971	0.289156	0	0.432793	0.173786
C11orf94	0	0.592213	0	0	0	0	0	0	0
C11orf95	3.75253	3.85971	3.77977	3.70914	3.75478	3.81023	3.91545	3.92584	3.88662
C11orf96	0.812709	0.403296	0.673567	1.1231	1.20202	0.9315	0.723078	0.794375	0.489051
C11orf97	0.297887	0	0	0	0	0	0	0	0
C11orf98	7.01032	6.76693	6.68092	6.79764	6.83121	6.5983	6.57867	6.76486	6.80848
C12orf10	5.68288	5.61125	5.66705	5.4499	5.6154	5.50355	5.61891	5.56765	5.76159
C12orf29	2.37297	2.3134	2.46302	2.4759	2.24783	2.3161	2.08246	2.29601	2.15136
C12orf4	1.85559	1.79009	1.99438	2.00078	1.6797	2.06848	1.93665	1.87933	1.83605
C12orf42	0	0	0.262454	0.11995	0	0.113715	0	0	0
C12orf43	3.63157	3.34289	3.38958	3.31387	3.28072	3.43036	3.34921	3.33441	3.23057
C12orf45	5.09609	4.6635	4.91525	4.73123	4.77646	4.67584	4.65868	4.81216	4.89953
C12orf49	3.08872	3.56978	3.45033	3.55758	3.60686	3.66888	3.59469	3.45323	3.39968
C12orf56	0.80928	0.783656	1.37341	0.797514	0.86579	0.974752	0.790639	1.05442	0.609947
C12orf57	7.00141	6.8291	6.84679	6.92968	6.98222	6.89244	6.9504	7.02646	7.23248
C12orf60	1.34002	0.83504	1.29031	1.40536	0.974666	1.28715	1.25096	0.919281	1.30365
C12orf65	3.62995	3.23398	3.38391	3.23262	3.14388	2.93105	3.37851	3.32111	3.41742
C12orf66	1.52406	1.9817	1.59341	1.82005	1.93284	1.90462	1.92925	1.47176	2.07747
C12orf71	0	0.305982	0	0	0.276647	0	0	0	0.160636
C12orf73	2.19148	1.9297	2.22387	2.17278	2.09997	2.15057	2.11696	2.22563	2.20613
C12orf75	4.117	3.94821	4.0269	3.4824	3.59091	3.47667	3.67055	3.87954	4.04162
C12orf76	2.57574	2.35862	2.50721	2.68286	2.35798	2.31812	2.29843	2.32399	2.48976
C12orf79	0	0	0.0701585	0	0	0.0579271	0	0.0609383	0
C14orf1	5.51763	5.37348	5.31414	5.18106	5.25041	5.1995	5.26256	5.42502	5.42544
C14orf105	0	0	0	0	0	0.0390584	0	0	0
C14orf119	4.60209	4.37909	4.37162	4.66337	4.49379	4.34347	4.42223	4.45767	4.65054
C14orf132	2.62088	2.93936	2.98273	2.74222	2.70871	2.53807	2.71292	2.60636	2.54764
C14orf142	2.99647	2.77841	2.99311	2.73089	2.71867	2.60157	3.02114	3.17648	2.94406
C14orf159	3.77835	3.75808	3.79887	3.46745	3.73421	3.77016	3.9042	3.74495	3.72744
C14orf166	7.50126	7.23285	7.36994	7.10628	7.18934	7.13233	7.16202	7.29135	7.33804
C14orf169	3.87186	3.85134	3.81391	3.58758	3.55525	3.70843	3.79298	3.89317	3.73176
C14orf178	0.280847	0.271242	0.521391	0.544555	0.244053	0	0	0.457424	0.268254
C14orf2	6.90134	6.63553	6.64995	6.69399	6.6584	6.47537	6.66064	6.67615	6.6433
C14orf28	0.991749	0.910327	1.05001	1.50305	1.24295	1.06074	1.07052	0.99237	0.940022
C14orf37	2.23699	2.61978	2.57539	2.39843	2.33662	2.28904	2.61727	2.4751	2.37479
C14orf39	1.15689	0.973802	1.40994	1.14399	1.04117	0.876883	1.11165	1.30361	1.05456
C14orf79	1.19912	1.09375	1.37573	0.889422	1.0469	1.02147	1.02835	1.22092	1.05951
C14orf80	4.09535	3.91657	3.94584	3.81635	3.73695	3.82265	4.02854	4.01117	3.89622
C14orf93	2.7498	2.7248	2.71884	2.80977	2.58517	2.40188	2.528	2.86324	2.73145
C15orf26	0	0	0.274592	0	0	0	0	0	0
C15orf27	1.1473	1.52162	1.18394	1.63795	1.42203	1.33041	1.35715	1.1963	1.37178
C15orf38-AP3S2	2.50984	2.59173	2.28683	2.30226	2.07514	2.26949	2.13793	2.49371	1.8565
C15orf39	3.63391	3.86356	3.7835	4.10809	4.04027	3.99068	4.04497	4.03567	3.99261
C15orf40	2.19212	2.63458	3.16879	2.62165	2.55533	2.4735	2.62128	2.80377	2.74808
C15orf41	2.45675	2.8328	2.63728	2.8521	2.8331	2.93802	2.90539	3.0325	2.84653
C15orf48	0.197751	0.190491	0.199959	0.395271	0.171412	0.572522	0.645321	0.328701	0.643056
C15orf52	0.269647	0.497236	0.294608	0.360088	0.21508	0.320325	0.38951	0.354321	0.36557
C15orf56	0.31887	0.512696	0.536123	0.214697	0.22675	0.0581239	0.365701	0.381897	0.46566
C15orf57	2.17405	2.74004	2.44417	2.09518	2.14307	2.03233	2.13059	2.30092	2.12396
C15orf59	1.10426	0.85036	1.05137	1.02664	1.05431	0.879169	0.99237	1.04845	1.15392
C15orf59-AS1	0.854015	1.49371	2.18458	1.16018	1.16624	1.22313	1.82541	1.38475	1.33907
C15orf61	1.91257	1.90118	1.85648	1.56356	1.65708	2.07993	1.70339	1.63839	1.90189
C15orf62	0.93881	0.998874	1.12406	0.927388	0.809742	0.952605	0.920033	1.01557	0.91313
C15orf65	0.421083	0.983694	1.02092	0.240567	0.522497	0.50708	1.09451	0.796658	0.404235
C16orf13	6.7188	6.44232	6.41955	6.46253	6.39211	6.40017	6.50609	6.5776	6.7554
C16orf45	3.71826	3.52731	3.43631	3.26025	3.36871	3.28988	3.63917	3.48738	3.52204
C16orf46	1.3405	1.18936	0.644044	0.944278	1.35201	0.920465	0.463012	0.937561	0.789504
C16orf52	1.74286	1.97799	1.84792	1.77434	1.75232	1.78227	1.81119	1.95877	1.92894
C16orf54	1.08114	0.786944	0.819854	0.719604	0.810725	0.817046	0.512548	1.26034	0.343324
C16orf58	4.92385	4.97273	4.96285	5.15782	5.16368	5.01349	4.81722	4.88847	4.80812
C16orf59	4.81921	4.61426	4.76119	4.74452	4.3631	4.39748	4.49199	4.73416	4.59516
C16orf62	3.84908	4.02293	4.20306	4.04334	4.25024	4.29639	4.21164	4.02927	4.12829
C16orf70	2.8738	2.95561	2.81396	2.63388	2.87119	2.94587	3.0329	3.14142	3.00091
C16orf71	0	0.0517368	0.107064	0.11434	0	0.172118	0.103249	0.0473555	0
C16orf72	2.83345	3.27176	3.19178	3.33728	3.13387	3.25209	3.25808	3.07596	3.19843
C16orf74	2.21524	1.99322	1.67115	1.79213	2.00492	1.925	1.73776	1.63999	1.55398
C16orf82	0	0	0	0	0.1101	0	0	0	0
C16orf86	1.22001	1.5635	1.11452	1.87761	1.87438	1.77742	1.08017	1.39267	1.47842
C16orf87	3.59302	3.18218	3.44541	3.54083	3.43161	3.31081	3.28887	3.17928	3.42016
C16orf89	0.827653	0.801544	0.977619	0.615579	0.837775	0.716784	1.11151	1.19729	0.34571
C16orf91	3.73969	3.64585	3.95083	3.92564	3.662	3.51752	3.60901	3.7849	3.53072
C16orf92	0	0.197294	0	0	0	0	0	0	0
C16orf93	1.0424	0.51447	0.999984	1.2043	1.10309	0.853777	1.36289	0.719982	1.0132
C16orf95	3.03898	2.80083	2.44133	2.91529	2.45164	3.06475	2.72846	2.75836	2.81999
C16orf96	1.02678	0.888952	0.855066	1.10809	1.01443	1.05963	0.900388	0.932689	1.0996
C17orf100	1.8707	1.42021	1.64199	1.28334	1.68906	1.4245	1.5009	1.62218	1.5927
C17orf102	0	0	0.0362825	0	0	0	0	0	0
C17orf104	1.74457	1.72811	1.61982	1.14034	1.08529	1.0221	1.393	1.64857	1.54457
C17orf107	0.972101	1.29946	1.63761	1.6071	1.65063	1.60414	0.175306	0.120531	0.173556
C17orf47	0	0	0	0.146621	0	0	0	0	0
C17orf49	6.72379	6.6317	6.61821	6.48314	6.34334	6.52489	6.55338	6.57014	6.45537
C17orf50	0.2953	0.149293	0.756435	0.450446	0.370435	0	0.629847	0.580478	0.521272
C17orf53	2.95946	2.96722	2.9225	3.14197	3.16675	3.15906	2.9735	3.00534	2.9741
C17orf58	3.91389	3.95078	3.75012	3.68018	3.48981	3.68518	3.70959	3.78437	3.74529
C17orf59	2.2226	2.08713	2.0516	2.06436	2.39314	2.40426	2.10163	2.24585	1.95862
C17orf62	4.28522	4.59393	4.5108	4.8145	4.39254	4.68084	4.59155	4.39077	4.33753
C17orf64	0.319562	0	0.322912	0.485124	0	0	0.162664	0	0
C17orf67	0.999359	0.72702	0.456389	0.483235	0.667145	0.608186	0.32821	0.452165	0.814812
C17orf74	0	0	0	0	0	0.0765755	0	0.080498	0
C17orf75	3.16558	3.02206	3.14839	3.02735	3.01038	3.06768	3.03223	3.36706	3.06229
C17orf78	0	0	0	0	0	0	0	0	0.0773961
C17orf80	3.65234	3.72199	3.6573	3.67847	3.65614	3.71688	3.72623	3.56489	3.52975
C17orf82	0	0	0	0.107143	0	0.0831466	0.0965763	0	0
C17orf85	3.00248	3.06043	2.86032	3.05654	2.98639	3.02997	3.00476	3.03794	3.13396
C17orf89	5.20461	4.9134	4.83398	4.95299	5.12233	4.59023	4.80361	4.72924	4.83063
C17orf96	1.51705	1.0624	1.24583	0.424085	0.747437	0.305857	0.745404	0.871319	0.840679
C17orf97	0.606696	0.738272	0.865604	0.393729	0.925337	0.974659	0.793386	0.775131	0.87824
C18orf21	3.74994	3.98098	4.14575	3.92418	4.05443	3.66746	3.51939	3.67784	3.96189
C18orf25	2.20827	2.1947	1.96133	2.11082	2.215	2.2391	2.19163	2.31438	2.36331
C18orf32	3.85035	3.38004	3.63596	3.655	3.66293	3.53356	3.44442	3.68052	3.38636
C18orf54	2.66941	2.66014	2.58513	2.51218	2.54686	2.60651	2.38222	2.41151	2.43149
C18orf61	0.296329	0.0515962	0.253446	0	0.1773	0.171668	0.0524062	0.222042	0
C18orf65	0	0.314217	0.206631	0.579229	0.335753	0.41961	0.480036	0.34097	0.0688386
C18orf8	2.93052	2.63209	2.9286	2.718	2.81021	2.88418	2.69833	2.83942	2.59801
C19orf12	2.22352	2.33485	2.26997	2.44097	2.20332	2.31899	2.56583	2.14857	2.21829
C19orf18	0.610208	0	0.340667	0.510038	0.646428	0.628282	1.40361	0.544823	0.58854
C19orf24	4.85188	4.75821	5.01599	4.77847	4.86439	4.84939	4.53889	4.61965	4.79001
C19orf25	3.98948	3.9734	3.93497	3.99482	4.08682	4.04359	4.09555	3.93024	3.87822
C19orf26	2.62504	2.55469	2.32783	2.75863	2.51711	2.73101	2.70081	2.82402	2.72272
C19orf33	5.43024	5.01189	5.04986	4.7792	4.46972	4.52999	4.42791	4.42017	4.58212
C19orf35	0.25664	0.124405	0	0.0125215	0.0731018	0.0957746	0.0554719	0.0743712	0.0549179
C19orf38	0.399277	0	0.280967	0	0	0.121933	0.140845	0.245486	0.267542
C19orf43	7.50174	7.15138	7.24652	7.15599	7.11389	7.05511	7.16858	7.36029	7.34795
C19orf44	1.35144	1.45924	1.61328	1.10335	1.36567	1.38772	1.39858	1.74902	1.59905
C19orf45	0.47076	0.167756	0.406076	0.353633	0.472044	0.279382	0.321398	0.590829	0.318839
C19orf47	3.34494	3.19403	2.84604	3.16407	3.30615	3.16466	3.33253	3.08936	3.29002
C19orf48	6.34597	6.32961	6.29975	6.36683	6.36313	6.40107	6.45765	6.32151	6.42969
C19orf52	4.05565	4.14899	4.09126	3.86844	3.9247	3.95356	3.9559	3.89385	3.93784
C19orf53	7.00602	6.66269	6.64427	6.76105	6.79889	6.73963	6.83538	6.89582	6.91865
C19orf54	3.56898	3.722	3.4371	3.32897	3.31888	3.44278	3.35763	3.41541	3.59705
C19orf57	1.44329	1.67041	1.09062	1.56216	1.85806	1.82237	1.30074	1.65301	1.53814
C19orf60	6.23012	6.09454	6.12092	5.94006	6.15544	6.05092	6.01166	6.22439	6.08417
C19orf66	3.44835	3.35513	3.44883	3.70892	3.67488	3.71809	3.69237	3.71422	3.58812
C19orf67	0	0.101668	0	0.219418	0	0.171772	0	0	0
C19orf68	3.48067	3.40964	3.32418	3.22451	3.36495	3.23677	3.34911	3.36793	3.3657
C19orf70	4.90771	4.7411	4.50239	4.09701	4.18651	4.39621	4.4518	4.43586	4.57229
C19orf71	1.4748	1.62874	1.13827	2.19877	1.95761	1.71872	1.43139	1.76743	1.42994
C19orf73	1.97165	1.79865	2.04682	2.10847	1.30775	1.77427	1.79372	1.76218	1.98244
C19orf80	0	0	0	0	0	0.158275	0	0	0
C19orf81	2.72959	2.17106	1.94509	2.61961	2.61357	2.3555	2.40144	2.56088	3.10256
C19orf84	2.55278	1.82159	2.31587	2.55111	2.5469	2.25233	2.3578	2.35975	2.5319
C1D	3.43247	3.21712	3.47782	3.38117	3.48527	3.36977	3.66696	3.50673	3.56062
C1GALT1	3.4151	3.55417	3.54233	3.4319	3.64878	3.51478	3.48898	3.40997	3.40653
C1GALT1C1	3.07202	3.01134	3.06842	3.0316	3.20146	3.14436	3.00917	3.16405	3.0085
C1GALT1C1L	0	0	0	0.275126	0	0	0.129907	0.226892	0.247462
C1QB	0	0.147139	0	0	0	0	0	0	0
C1QBP	7.87716	7.62129	7.73292	7.63315	7.70468	7.64287	7.6685	7.73066	7.80874
C1QL1	2.55951	2.52716	2.01035	2.35042	2.13488	2.57907	2.33213	2.27254	2.21742
C1QL2	0.647959	0.758382	0.653627	1.61423	1.7439	1.32136	0.32241	0.745459	0.532501
C1QL3	1.45852	1.56286	1.40101	1.63995	1.63809	1.80367	1.34427	0.934366	1.26493
C1QL4	1.12125	1.05487	1.32082	0.288032	0.233649	0.277775	0.843632	1.08266	0.79722
C1QTNF1	0.600048	0.33746	0.467042	0.167703	0.615847	0.473945	0.454679	0.414128	0.613668
C1QTNF2	0.520366	0.7719	0.651412	0.645027	0.496663	0.444646	0.744996	0.963848	0.876951
C1QTNF3	0.0651959	0.124022	0.226771	0.159382	0.370167	0.302674	0.317312	0.478732	0.27546
C1QTNF3-AMACR	0.0547971	0.152478	0.000147147	0.215009	0.236058	0	0.2207	0	0.467755
C1QTNF4	3.1275	2.64349	2.77601	2.8892	2.97361	2.78811	2.70626	2.7377	2.96958
C1QTNF5	1.52559	1.01345	1.16299	0.842421	1.26581	1.10621	1.27727	1.43995	1.0141
C1QTNF6	2.13303	1.60449	1.94882	1.60848	1.44999	1.76829	2.05806	1.90868	2.1154
C1QTNF8	0.23751	0	0	0.0458609	0.0722046	0.0698355	0.120608	0	0.0408938
C1QTNF9	0	0.0787205	0.082896	0	0	0.06847	0	0	0.0400016
C1QTNF9B	0.458602	0.418985	0.250029	0.138534	0.354118	0.473286	0.124877	0.113286	0.709395
C1QTNF9B-AS1	0.390066	0.2006	0	0.584195	0	0.174588	0.375938	0.490953	0.671788
C1R	2.57041	2.62674	2.85861	2.76375	2.74805	2.88897	2.73474	2.98364	2.95535
C1RL	3.3243	3.30249	3.16258	3.0831	3.14269	2.77782	3.13618	2.90985	2.81202
C1RL-AS1	0.316731	0.539059	0.788101	0.830109	0.94582	0.602461	0.634934	0.565617	0.629074
C1S	1.99711	2.10734	2.46516	2.31148	2.24143	2.2924	2.25552	2.17474	2.13858
C1orf101	0.0477617	0	0	0.0516352	0.0812319	0	0	0.0825623	0
C1orf106	3.6479	3.78554	3.78486	3.77943	3.93964	3.84988	3.85976	3.68993	3.6497
C1orf109	3.58634	3.67483	3.78733	3.45071	3.39373	3.59452	3.48227	3.49206	3.4675
C1orf111	0	0	0	0	0.1158	0	0	0	0
C1orf112	2.46844	2.63515	2.94884	2.3106	2.60206	2.7125	2.58677	2.58612	2.74659
C1orf115	3.13593	3.18965	2.95583	2.996	3.00508	2.91337	3.09648	3.01155	2.8961
C1orf116	0.982357	0.951846	1.0922	1.34892	1.08714	1.099	1.11358	1.05449	0.995393
C1orf122	4.53193	4.70497	4.7028	4.28655	4.19536	4.22689	4.41768	4.14914	4.38551
C1orf123	5.60708	5.29195	5.29761	5.26518	5.27066	5.03787	5.41423	5.51899	5.41649
C1orf127	0.103785	0.0506507	0.202608	0.111998	0.132574	0.0867892	0.101131	0.0463625	0.0509265
C1orf131	2.75052	2.83902	2.81174	3.03126	2.64449	3.03025	2.83543	2.83546	2.63384
C1orf140	0	0	0	0	0	0	0	0.0279283	0
C1orf145	0.0992144	0.227136	0.28197	0.107092	0.310976	0.301389	0.230571	0.247359	0.141292
C1orf158	0.15229	0	0	0.163201	0	0	0	0	0
C1orf159	2.89883	2.59409	2.95062	2.86365	2.65448	2.49003	2.76346	2.97789	2.79224
C1orf162	0.173843	0.167334	0.17583	0	0.286945	0	0.692721	0.152673	0.451812
C1orf167	0.146723	0.40934	0.540381	0.405795	0.490883	0.341506	0.503581	0.248092	0.434109
C1orf168	0	0	0	0	0.0359589	0	0.118707	0.0723048	0.226099
C1orf174	4.22572	3.94181	3.92284	3.93454	3.71199	3.85651	3.81282	3.88048	4.05791
C1orf177	0.163231	0	0	0	0.0764893	0.0739587	0	0	0
C1orf186	0	0	0.091708	0	0	0	0	0	0
C1orf189	0	0.235997	0	0	0	0	0	0.214893	0
C1orf195	0	0	0	0	0.386058	0	0	0	0
C1orf198	3.68039	3.76648	3.68782	3.4024	3.35696	3.38776	3.81123	3.6558	3.83933
C1orf204	0	0	0	0	0.0505811	0.0962038	0.0570842	0.101157	0
C1orf21	1.90038	1.91153	2.11346	1.51242	1.52531	1.32645	2.04429	2.06025	1.89924
C1orf210	3.00686	3.13509	3.11794	3.07974	2.83734	3.49187	2.83458	3.06279	3.21617
C1orf216	2.74339	2.8333	2.7789	2.77894	2.73382	2.41382	2.68058	2.51433	2.8806
C1orf220	0.567507	0.621775	0.6861	0.43045	0.69767	0.553244	0.348909	0.434719	0.471825
C1orf226	2.7398	3.11181	2.75798	2.75566	2.96097	2.77112	2.90029	2.97251	2.9448
C1orf228	0.173892	0.0859793	0	0.186924	0.287237	0.278368	0	0.0786235	0.0862199
C1orf229	0.143099	0.180451	0.189713	0.263608	0.0837825	0.267336	0.0943658	0.314271	0.236925
C1orf233	4.218	4.18716	4.11028	3.83897	3.93336	3.92736	4.0526	4.04426	4.16195
C1orf234	0	0	0	0.70208	0	0	0	0	0
C1orf27	2.21729	2.04413	2.29223	2.1806	2.14737	2.17961	2.20453	2.09298	2.0367
C1orf35	4.95215	4.75461	4.71672	4.72749	4.66035	4.68615	4.59225	4.8487	4.74687
C1orf43	6.04432	6.06153	6.09568	6.00542	6.00184	5.98865	6.11032	6.01316	6.12243
C1orf50	3.19607	2.55312	2.80162	3.10329	3.02335	2.96685	3.18587	3.06149	3.18631
C1orf52	3.34449	3.12321	3.2209	3.12419	3.19056	3.26736	3.29245	3.23802	3.24732
C1orf53	0.825222	0	0.665466	0.498181	0.581825	1.08287	0.796193	0.878322	1.19315
C1orf54	4.29577	4.06874	3.99414	4.09908	3.49895	3.35476	3.69548	3.02662	4.40763
C1orf56	1.76464	1.67734	1.88264	1.72695	1.36129	1.84758	1.49744	1.58831	1.68138
C1orf61	0.635795	0.18014	1.08456	0.531914	0.440136	0.298159	0.735688	0.883106	0.613148
C1orf74	1.66929	1.59894	1.86397	1.60929	1.58508	1.77792	1.4254	1.58554	1.67926
C1orf87	0.0733102	0.0703385	0.337402	0	0	0.0611762	0	0	0.0706188
C1orf94	2.49805	2.3098	2.35536	1.95829	2.28806	2.16822	2.43542	2.47085	2.4035
C1orf95	0.189697	0.118523	0.28622	0.221863	0.299681	0.422276	0.232253	0.153163	0.259761
C2	0.22557	0.325842	0.513594	0.450086	0.590449	0.386862	0.329814	0.595709	0.49268
C20orf144	0.321466	0.566488	0	0.339769	0.892204	0.498451	1.40893	0.721387	0.306577
C20orf166-AS1	0	0.314952	0.118736	0.716047	0.524078	0.645533	0.0583622	0.333471	0.166844
C20orf173	0.200315	0	0	0	0	0	0	0	0.144498
C20orf194	1.98977	2.05665	2.11118	1.86137	1.97766	1.96773	1.89544	1.69691	1.7475
C20orf195	1.41149	1.2595	1.17591	1.41971	1.4298	1.19631	1.37982	1.39504	0.996209
C20orf196	1.90208	2.03982	1.94561	2.15337	2.64648	2.07658	2.4683	1.69714	2.24028
C20orf202	0.266777	0.0907451	0.0955261	0	0.232228	0	0.259377	0	0
C20orf203	0.0297681	0.110851	0.0884171	0.211825	0.170662	0.0967368	0.0854491	0.0769886	0.0845133
C20orf24	5.78827	5.72591	5.78934	5.69956	5.57269	5.77886	5.64201	5.6268	5.63756
C20orf27	6.70493	6.51406	6.68225	6.45735	6.44434	6.45995	6.55673	6.6704	6.64778
C20orf96	3.58928	3.59709	3.48539	3.83826	3.98596	3.87336	3.68741	3.68251	3.98542
C21orf140	0.168406	0.307763	0.170264	0.180231	0.511439	0.387454	0	0.404744	0.559864
C21orf2	2.77193	2.70055	2.64751	2.69468	2.61375	2.81992	2.75183	2.86167	2.76903
C21orf33	6.22665	6.13058	6.19664	6.14296	6.21239	6.21642	6.1061	6.19361	6.27235
C21orf58	3.42557	3.64194	3.56478	3.21393	3.17665	3.01318	3.41993	3.2652	3.33518
C21orf59	6.05438	5.71866	5.91032	5.83429	5.73319	5.78271	5.72467	5.77728	5.8766
C21orf62	0	0	0.00614576	0.0391651	0	0	0	0	0
C21orf62-AS1	0	0	0	0	0	0.307982	0	0	0.349426
C21orf91	2.83439	2.96059	3.05114	2.34703	2.46963	2.47707	2.83704	2.75363	2.683
C22orf15	1.35422	1.72728	0.89464	1.71278	0.979847	1.19563	1.31914	1.30987	1.14903
[truncated: 18,219 more rows]

## Sheet: Fig 2B
Cumulative population doubling
		WT			YAP-/-			TAZ-/-
P2		4.03386	3.43029	3.85	3.328	3.018	3.301	2.8189	2.97644	3.07266
P3		7.47182	7.64913	7.44946	5.987	5.793	5.866	6.54096	6.0935	6.33451
P4		10.6345	10.7125	10.5307	8.065	8.114	8.106	9.87881	9.65642	9.12208
P5		13.1866	13.4739	13.3263	9.28	9.135	9.264	12.2529	12.1847	12.0379
P6		15.4989	15.9612	15.9843	9.14	9.251	9.068	14.924	14.8138	14.6945
P7		18.7559	18.6628	18.6385				17.1782	17.5592	17.3065
P8		21.0931	21.584	21.005				19.0704	19.184	19.822
P9		22.4712	22.947	22.064				20.1748	20.211	20.944
P10		23.278	23.018	23.351				20.9485	20.912	21.085
P11		23.9561	23.851	23.972				21.437	21.544	21.946
P12		23.98	24.011	23.994				21.42	21.81	22.014

## Sheet: Fig 2C
SA-b gal positive cells (%)
	WT	YAP-/-	TAZ-/-
	7.35	82.69	9.01
	8.07	76.1	9.37
	8.79	83.34	9.48

## Sheet: Fig 2D
Relative protein levels
	WT			YAP-/-			TAZ-/-
YAP	1	1	1	0	0	0	0.962	0.864	0.852
TAZ	1	1	1	1.036	1.125	1.21	0	0	0
P16	1	1	1	2.42474	3.7899	4.9	0.967514	1.28797	1.1
P21	1	1	1	2.70642	2.08071	3.4	1.88797	1.69296	1.2
P53	1	1	1	1.71426	1.952	2.036	0.792715	0.851	1.026

## Sheet: Fig 2E
Percentage of cells
		G0/G1			S			G2/M
		mean	SD	N	mean	SD	N	mean	SD	N
	WT	68.78	0.816823	3	21.13	1.56465	3	10.09	0.371618	3
	YAP-/-	77.29	3.99862	3	8.36	2.94205	3	14.35	1.97925	3
	TAZ-/-	63.85	2.57618	3	29.54	3.65806	3	6.61	0.773499	3

## Sheet: Fig 2G
Relative luciferase activity
(YAP-/-/WT;Log10)
		mean	SD	N
	D0	0.488956	0.029	5
	D1	-0.126662	0.0523429	5
	D3	-0.345	0.09	5
	D5	-0.965027	0.12	5
	D7	-1.22	0.26	5

## Sheet: Fig 2H
SA-b-gal positive cells (%)
	YAP-/-
	Luc	YAP
	86.14	46.35
	92.08	34.05
	91.63	36.24

## Sheet: Fig 2I
Relative luciferase activity
(YAP/Luc;Log10)
		mean	SD	N
	D0	-0.0188956	0.00162	5
	D1	0.0128372	0.0523429	5
	D3	0.211297	0.09	5
	D5	0.331427	0.092	5
	D7	0.552063	0.16	5

[truncated: 65 more sheets: Fig 3B, Fig 3C, Fig 3D, Fig 3F, Fig 3G, Fig 3I, Fig 3J, Fig 3K, Fig 3L, Fig 3M, Fig 4A, Fig 4B, Fig 4C, Fig 4F, Fig 4G, Fig 5A, Fig 5B, Fig 5C, Fig 5D, Fig 5E …]
